# Supplementary material for: Malonylome of the plant growth promoting rhizobacterium with potent biocontrol activity, Bacillus amyloliquefaciens FZB42
Source: Data Brief. 2016 Dec 21;10:548–50. doi: 10.1016/j.dib.2016.12.029 (PMC5219606; doi:10.1016/j.dib.2016.12.029)
Supplement: Supplementary file 2 — Supplementary material [file mmc2.xlsx]

## Sheet: sTable 1
Protein accession	Position	Amino acid	Protein names	Gene names	Score	Modified sequence	Mass error [ppm]	Charge	m/z	Localization probability	Motif Logo	Subcellualr localization	Biological Process	Cellular Component	Molecular Function	KEGG KO No.	KEGG Gene	KEGG pathway	IPR ID	Domain description
154684525	230	K	DNA gyrase subunit A [Bacillus amyloliquefaciens subsp. plantarum str. FZB42]	unknown	67.136	_AEIEETSSGK(ma)ER_	0.63202	2	711.323	1		Cytoplasmic	cellular component organization; cellular aromatic compound metabolic process; DNA metabolic process; organic cyclic compound metabolic process; nitrogen compound metabolic process; primary metabolic process; cellular metabolic process; DNA topological change; organic substance metabolic process; metabolic process; chromosome organization; nucleic acid metabolic process; heterocycle metabolic pro…	organelle; intracellular organelle; intracellular non-membrane-bounded organelle; cell part; intracellular; chromosome; intracellular part; cell; non-membrane-bounded organelle;	DNA binding; ATP binding; nucleoside phosphate binding; nucleoside binding; ion binding; hydrolase activity, acting on acid anhydrides; hydrolase activity; nucleotide binding; nucleoside-triphosphatase activity; ATPase activity; heterocyclic compound binding; organic cyclic compound binding; ribonucleoside binding; carbohydrate derivative binding; pyrophosphatase activity; isomerase activity; DNA…	K02469			IPR002205; IPR013758; IPR024946; IPR013760;	DNA topoisomerase, type IIA, subunit A/C-terminal; DNA topoisomerase, type IIA, subunit A/ C-terminal, alpha-beta; Arginine repressor C-terminal-like domain; DNA topoisomerase, type IIA-like domain;
154684527	87	K	inosine 5'-monophosphate dehydrogenase [Bacillus amyloliquefaciens subsp. plantarum str. FZB42]	unknown	69.081	_NMSIEQQAEHVDK(ma)VK_	-0.69773	3	614.628	1		Cytoplasmic	nucleotide biosynthetic process; cellular aromatic compound metabolic process; nucleotide metabolic process; single-organism process; biosynthetic process; organonitrogen compound biosynthetic process; cellular metabolic process; phosphate-containing compound metabolic process; organic substance metabolic process; metabolic process; heterocycle metabolic process; aromatic compound biosynthetic pr…		oxidoreductase activity, acting on CH-OH group of donors; oxidoreductase activity, acting on the CH-OH group of donors, NAD or NADP as acceptor; IMP dehydrogenase activity; catalytic activity; oxidoreductase activity;	K00088	guaB; IMP dehydrogenase [EC:1.1.1.205]	bao00230 Purine metabolism - Bacillus amyloliquefaciens DSM 7; bao01110 Biosynthesis of secondary metabolites - Bacillus amyloliquefaciens DSM 7; bao01100 Metabolic pathways - Bacillus amyloliquefaciens DSM 7;	IPR001093; IPR013785; IPR000644;	IMP dehydrogenase/GMP reductase; Aldolase-type TIM barrel; CBS domain;
154684527	129	K	inosine 5'-monophosphate dehydrogenase [Bacillus amyloliquefaciens subsp. plantarum str. FZB42]	unknown	53.255	_ISGVPIVDNK(ma)DDQK_	1.095	2	807.404	1		Cytoplasmic	nucleotide biosynthetic process; cellular aromatic compound metabolic process; nucleotide metabolic process; single-organism process; biosynthetic process; organonitrogen compound biosynthetic process; cellular metabolic process; phosphate-containing compound metabolic process; organic substance metabolic process; metabolic process; heterocycle metabolic process; aromatic compound biosynthetic pr…		oxidoreductase activity, acting on CH-OH group of donors; oxidoreductase activity, acting on the CH-OH group of donors, NAD or NADP as acceptor; IMP dehydrogenase activity; catalytic activity; oxidoreductase activity;	K00088	guaB; IMP dehydrogenase [EC:1.1.1.205]	bao00230 Purine metabolism - Bacillus amyloliquefaciens DSM 7; bao01110 Biosynthesis of secondary metabolites - Bacillus amyloliquefaciens DSM 7; bao01100 Metabolic pathways - Bacillus amyloliquefaciens DSM 7;	IPR001093; IPR013785; IPR000644;	IMP dehydrogenase/GMP reductase; Aldolase-type TIM barrel; CBS domain;
154684527	185	K	inosine 5'-monophosphate dehydrogenase [Bacillus amyloliquefaciens subsp. plantarum str. FZB42]	unknown	55.66	_IEK(ma)LPLVDDQNK_	-0.92204	2	749.393	1		Cytoplasmic	nucleotide biosynthetic process; cellular aromatic compound metabolic process; nucleotide metabolic process; single-organism process; biosynthetic process; organonitrogen compound biosynthetic process; cellular metabolic process; phosphate-containing compound metabolic process; organic substance metabolic process; metabolic process; heterocycle metabolic process; aromatic compound biosynthetic pr…		oxidoreductase activity, acting on CH-OH group of donors; oxidoreductase activity, acting on the CH-OH group of donors, NAD or NADP as acceptor; IMP dehydrogenase activity; catalytic activity; oxidoreductase activity;	K00088	guaB; IMP dehydrogenase [EC:1.1.1.205]	bao00230 Purine metabolism - Bacillus amyloliquefaciens DSM 7; bao01110 Biosynthesis of secondary metabolites - Bacillus amyloliquefaciens DSM 7; bao01100 Metabolic pathways - Bacillus amyloliquefaciens DSM 7;	IPR001093; IPR013785; IPR000644;	IMP dehydrogenase/GMP reductase; Aldolase-type TIM barrel; CBS domain;
154684527	215	K	inosine 5'-monophosphate dehydrogenase [Bacillus amyloliquefaciens subsp. plantarum str. FZB42]	unknown	70.41	_VIEFPNSSK(ma)DEHGR_	1.2271	3	567.601	1	..........K....R.....	Cytoplasmic	nucleotide biosynthetic process; cellular aromatic compound metabolic process; nucleotide metabolic process; single-organism process; biosynthetic process; organonitrogen compound biosynthetic process; cellular metabolic process; phosphate-containing compound metabolic process; organic substance metabolic process; metabolic process; heterocycle metabolic process; aromatic compound biosynthetic pr…		oxidoreductase activity, acting on CH-OH group of donors; oxidoreductase activity, acting on the CH-OH group of donors, NAD or NADP as acceptor; IMP dehydrogenase activity; catalytic activity; oxidoreductase activity;	K00088	guaB; IMP dehydrogenase [EC:1.1.1.205]	bao00230 Purine metabolism - Bacillus amyloliquefaciens DSM 7; bao01110 Biosynthesis of secondary metabolites - Bacillus amyloliquefaciens DSM 7; bao01100 Metabolic pathways - Bacillus amyloliquefaciens DSM 7;	IPR001093; IPR013785; IPR000644;	IMP dehydrogenase/GMP reductase; Aldolase-type TIM barrel; CBS domain;
154684527	266	K	inosine 5'-monophosphate dehydrogenase [Bacillus amyloliquefaciens subsp. plantarum str. FZB42]	unknown	98.156	_GVLNTVAK(ma)IR_	0.020353	2	578.838	1		Cytoplasmic	nucleotide biosynthetic process; cellular aromatic compound metabolic process; nucleotide metabolic process; single-organism process; biosynthetic process; organonitrogen compound biosynthetic process; cellular metabolic process; phosphate-containing compound metabolic process; organic substance metabolic process; metabolic process; heterocycle metabolic process; aromatic compound biosynthetic pr…		oxidoreductase activity, acting on CH-OH group of donors; oxidoreductase activity, acting on the CH-OH group of donors, NAD or NADP as acceptor; IMP dehydrogenase activity; catalytic activity; oxidoreductase activity;	K00088	guaB; IMP dehydrogenase [EC:1.1.1.205]	bao00230 Purine metabolism - Bacillus amyloliquefaciens DSM 7; bao01110 Biosynthesis of secondary metabolites - Bacillus amyloliquefaciens DSM 7; bao01100 Metabolic pathways - Bacillus amyloliquefaciens DSM 7;	IPR001093; IPR013785; IPR000644;	IMP dehydrogenase/GMP reductase; Aldolase-type TIM barrel; CBS domain;
154684527	333	K	inosine 5'-monophosphate dehydrogenase [Bacillus amyloliquefaciens subsp. plantarum str. FZB42]	unknown	45.357	_K(ma)HGATIIADGGIK_	-1.8206	2	683.87	1	..........K......A...	Cytoplasmic	nucleotide biosynthetic process; cellular aromatic compound metabolic process; nucleotide metabolic process; single-organism process; biosynthetic process; organonitrogen compound biosynthetic process; cellular metabolic process; phosphate-containing compound metabolic process; organic substance metabolic process; metabolic process; heterocycle metabolic process; aromatic compound biosynthetic pr…		oxidoreductase activity, acting on CH-OH group of donors; oxidoreductase activity, acting on the CH-OH group of donors, NAD or NADP as acceptor; IMP dehydrogenase activity; catalytic activity; oxidoreductase activity;	K00088	guaB; IMP dehydrogenase [EC:1.1.1.205]	bao00230 Purine metabolism - Bacillus amyloliquefaciens DSM 7; bao01110 Biosynthesis of secondary metabolites - Bacillus amyloliquefaciens DSM 7; bao01100 Metabolic pathways - Bacillus amyloliquefaciens DSM 7;	IPR001093; IPR013785; IPR000644;	IMP dehydrogenase/GMP reductase; Aldolase-type TIM barrel; CBS domain;
154684527	399	K	inosine 5'-monophosphate dehydrogenase [Bacillus amyloliquefaciens subsp. plantarum str. FZB42]	unknown	51.727	_GMGSVAAM(ox)EK(ma)GSK_	0.14785	2	677.803	1	..........K....R.....	Cytoplasmic	nucleotide biosynthetic process; cellular aromatic compound metabolic process; nucleotide metabolic process; single-organism process; biosynthetic process; organonitrogen compound biosynthetic process; cellular metabolic process; phosphate-containing compound metabolic process; organic substance metabolic process; metabolic process; heterocycle metabolic process; aromatic compound biosynthetic pr…		oxidoreductase activity, acting on CH-OH group of donors; oxidoreductase activity, acting on the CH-OH group of donors, NAD or NADP as acceptor; IMP dehydrogenase activity; catalytic activity; oxidoreductase activity;	K00088	guaB; IMP dehydrogenase [EC:1.1.1.205]	bao00230 Purine metabolism - Bacillus amyloliquefaciens DSM 7; bao01110 Biosynthesis of secondary metabolites - Bacillus amyloliquefaciens DSM 7; bao01100 Metabolic pathways - Bacillus amyloliquefaciens DSM 7;	IPR001093; IPR013785; IPR000644;	IMP dehydrogenase/GMP reductase; Aldolase-type TIM barrel; CBS domain;
154684527	411	K	inosine 5'-monophosphate dehydrogenase [Bacillus amyloliquefaciens subsp. plantarum str. FZB42]	unknown	70.028	_YFQEENK(ma)K_	0.11892	2	586.267	1	...R......K..........	Cytoplasmic	nucleotide biosynthetic process; cellular aromatic compound metabolic process; nucleotide metabolic process; single-organism process; biosynthetic process; organonitrogen compound biosynthetic process; cellular metabolic process; phosphate-containing compound metabolic process; organic substance metabolic process; metabolic process; heterocycle metabolic process; aromatic compound biosynthetic pr…		oxidoreductase activity, acting on CH-OH group of donors; oxidoreductase activity, acting on the CH-OH group of donors, NAD or NADP as acceptor; IMP dehydrogenase activity; catalytic activity; oxidoreductase activity;	K00088	guaB; IMP dehydrogenase [EC:1.1.1.205]	bao00230 Purine metabolism - Bacillus amyloliquefaciens DSM 7; bao01110 Biosynthesis of secondary metabolites - Bacillus amyloliquefaciens DSM 7; bao01100 Metabolic pathways - Bacillus amyloliquefaciens DSM 7;	IPR001093; IPR013785; IPR000644;	IMP dehydrogenase/GMP reductase; Aldolase-type TIM barrel; CBS domain;
154684527	412	K	inosine 5'-monophosphate dehydrogenase [Bacillus amyloliquefaciens subsp. plantarum str. FZB42]	unknown	58.592	_K(ma)FVPEGIEGR_	-0.16611	2	609.312	1		Cytoplasmic	nucleotide biosynthetic process; cellular aromatic compound metabolic process; nucleotide metabolic process; single-organism process; biosynthetic process; organonitrogen compound biosynthetic process; cellular metabolic process; phosphate-containing compound metabolic process; organic substance metabolic process; metabolic process; heterocycle metabolic process; aromatic compound biosynthetic pr…		oxidoreductase activity, acting on CH-OH group of donors; oxidoreductase activity, acting on the CH-OH group of donors, NAD or NADP as acceptor; IMP dehydrogenase activity; catalytic activity; oxidoreductase activity;	K00088	guaB; IMP dehydrogenase [EC:1.1.1.205]	bao00230 Purine metabolism - Bacillus amyloliquefaciens DSM 7; bao01110 Biosynthesis of secondary metabolites - Bacillus amyloliquefaciens DSM 7; bao01100 Metabolic pathways - Bacillus amyloliquefaciens DSM 7;	IPR001093; IPR013785; IPR000644;	IMP dehydrogenase/GMP reductase; Aldolase-type TIM barrel; CBS domain;
154684527	480	K	inosine 5'-monophosphate dehydrogenase [Bacillus amyloliquefaciens subsp. plantarum str. FZB42]	unknown	52.769	_ESHPHDVQITK(ma)ESPNYTIS_	-0.073075	3	756.685	1		Cytoplasmic	nucleotide biosynthetic process; cellular aromatic compound metabolic process; nucleotide metabolic process; single-organism process; biosynthetic process; organonitrogen compound biosynthetic process; cellular metabolic process; phosphate-containing compound metabolic process; organic substance metabolic process; metabolic process; heterocycle metabolic process; aromatic compound biosynthetic pr…		oxidoreductase activity, acting on CH-OH group of donors; oxidoreductase activity, acting on the CH-OH group of donors, NAD or NADP as acceptor; IMP dehydrogenase activity; catalytic activity; oxidoreductase activity;	K00088	guaB; IMP dehydrogenase [EC:1.1.1.205]	bao00230 Purine metabolism - Bacillus amyloliquefaciens DSM 7; bao01110 Biosynthesis of secondary metabolites - Bacillus amyloliquefaciens DSM 7; bao01100 Metabolic pathways - Bacillus amyloliquefaciens DSM 7;	IPR001093; IPR013785; IPR000644;	IMP dehydrogenase/GMP reductase; Aldolase-type TIM barrel; CBS domain;
154684529	149	K	pyridoxal biosynthesis lyase PdxS [Bacillus amyloliquefaciens subsp. plantarum str. FZB42]	unknown	50.226	_TK(ma)GEPGTGNIVEAVR_	1.9036	2	807.41	1		Cytoplasmic	cofactor biosynthetic process; cellular aromatic compound metabolic process; organic hydroxy compound metabolic process; pyridoxal phosphate metabolic process; single-organism process; biosynthetic process; organonitrogen compound biosynthetic process; cellular metabolic process; pyridine-containing compound metabolic process; phosphate-containing compound metabolic process; organic substance met…		catalytic activity;	K06215	pdxS; pyridoxal 5'-phosphate synthase pdxS subunit [EC:4.3.3.6]	bao00750 Vitamin B6 metabolism - Bacillus amyloliquefaciens DSM 7;	IPR013785; IPR011060;	Aldolase-type TIM barrel; Ribulose-phosphate binding barrel;
154684529	173	K	pyridoxal biosynthesis lyase PdxS [Bacillus amyloliquefaciens subsp. plantarum str. FZB42]	unknown	56.719	_K(ma)VVAMSDDELMTEAK_	-2.6575	2	876.905	1		Cytoplasmic	cofactor biosynthetic process; cellular aromatic compound metabolic process; organic hydroxy compound metabolic process; pyridoxal phosphate metabolic process; single-organism process; biosynthetic process; organonitrogen compound biosynthetic process; cellular metabolic process; pyridine-containing compound metabolic process; phosphate-containing compound metabolic process; organic substance met…		catalytic activity;	K06215	pdxS; pyridoxal 5'-phosphate synthase pdxS subunit [EC:4.3.3.6]	bao00750 Vitamin B6 metabolism - Bacillus amyloliquefaciens DSM 7;	IPR013785; IPR011060;	Aldolase-type TIM barrel; Ribulose-phosphate binding barrel;
154684531	5	K	seryl-tRNA synthetase [Bacillus amyloliquefaciens subsp. plantarum str. FZB42]	unknown	63.184	_MIDTK(ma)VLR_	1.8939	2	531.287	1		Cytoplasmic	cellular aromatic compound metabolic process; cellular protein metabolic process; single-organism process; biosynthetic process; tRNA aminoacylation; cellular metabolic process; organic substance metabolic process; metabolic process; cellular amino acid metabolic process; heterocycle metabolic process; nucleobase-containing compound metabolic process; cellular nitrogen compound metabolic process;…	intracellular part; cell; cell part; intracellular; cytoplasm;	ligase activity, forming aminoacyl-tRNA and related compounds; serine-tRNA ligase activity; ATP binding; nucleoside phosphate binding; ligase activity, forming carbon-oxygen bonds; ligase activity; nucleoside binding; ion binding; nucleotide binding; organic cyclic compound binding; heterocyclic compound binding; ribonucleoside binding; carbohydrate derivative binding; catalytic activity; ribonuc…	K01875	SARS; seryl-tRNA synthetase [EC:6.1.1.11]	bao00970 Aminoacyl-tRNA biosynthesis - Bacillus amyloliquefaciens DSM 7;	IPR010978; IPR015866; IPR002314; IPR006195;	tRNA-binding arm; Serine-tRNA synthetase, type1, N-terminal; Aminoacyl-tRNA synthetase, class II (G/ H/ P/ S), conserved domain; Aminoacyl-tRNA synthetase, class II;
154684531	63	K	seryl-tRNA synthetase [Bacillus amyloliquefaciens subsp. plantarum str. FZB42]	unknown	166.48	_NEVSQQVAVLK(ma)R_	0.76411	2	728.891	1		Cytoplasmic	cellular aromatic compound metabolic process; cellular protein metabolic process; single-organism process; biosynthetic process; tRNA aminoacylation; cellular metabolic process; organic substance metabolic process; metabolic process; cellular amino acid metabolic process; heterocycle metabolic process; nucleobase-containing compound metabolic process; cellular nitrogen compound metabolic process;…	intracellular part; cell; cell part; intracellular; cytoplasm;	ligase activity, forming aminoacyl-tRNA and related compounds; serine-tRNA ligase activity; ATP binding; nucleoside phosphate binding; ligase activity, forming carbon-oxygen bonds; ligase activity; nucleoside binding; ion binding; nucleotide binding; organic cyclic compound binding; heterocyclic compound binding; ribonucleoside binding; carbohydrate derivative binding; catalytic activity; ribonuc…	K01875	SARS; seryl-tRNA synthetase [EC:6.1.1.11]	bao00970 Aminoacyl-tRNA biosynthesis - Bacillus amyloliquefaciens DSM 7;	IPR010978; IPR015866; IPR002314; IPR006195;	tRNA-binding arm; Serine-tRNA synthetase, type1, N-terminal; Aminoacyl-tRNA synthetase, class II (G/ H/ P/ S), conserved domain; Aminoacyl-tRNA synthetase, class II;
154684539	15	K	hypothetical protein RBAM_000260 [Bacillus amyloliquefaciens subsp. plantarum str. FZB42]	unknown	56.659	_MMK(ma)QMQK_	0.48561	2	505.727	1	..........K......K...	Cytoplasmic				K09747
154684539	22	K	hypothetical protein RBAM_000260 [Bacillus amyloliquefaciens subsp. plantarum str. FZB42]	unknown	68.016	_MQK(ma)DMAK_	-0.52156	2	469.21	1		Cytoplasmic				K09747
154684548	18	K	hypothetical protein RBAM_000380 [Bacillus amyloliquefaciens subsp. plantarum str. FZB42]	unknown	46.796	_LLK(ma)VLTDHNFR_	-3.188	3	481.265	1	..........K.......R..	Cytoplasmic							IPR015867; IPR011322;	Nitrogen regulatory protein PII/ATP phosphoribosyltransferase, C-terminal; Nitrogen regulatory PII-like, alpha/beta;
154684548	61	K	hypothetical protein RBAM_000380 [Bacillus amyloliquefaciens subsp. plantarum str. FZB42]	unknown	44.511	_ALSLIK(ma)ENGCK_	-0.25915	2	659.837	1		Cytoplasmic							IPR015867; IPR011322;	Nitrogen regulatory protein PII/ATP phosphoribosyltransferase, C-terminal; Nitrogen regulatory PII-like, alpha/beta;
154684556	2	K	hypothetical protein RBAM_000460 [Bacillus amyloliquefaciens subsp. plantarum str. FZB42]	unknown	77.662	_MK(ma)STGIVR_	-0.54742	2	489.258	1		Cytoplasmic				K06284			IPR007159;	AbrB-like domain;
154684557	581	K	methionyl-tRNA synthetase [Bacillus amyloliquefaciens subsp. plantarum str. FZB42]	unknown	76.759	_VAEVLSAEPVK(ma)K_	0.41079	2	678.374	1	..........K...R......	Cytoplasmic	cellular aromatic compound metabolic process; cellular protein metabolic process; single-organism process; biosynthetic process; tRNA aminoacylation; cellular metabolic process; organic substance metabolic process; metabolic process; cellular amino acid metabolic process; heterocycle metabolic process; nucleobase-containing compound metabolic process; cellular nitrogen compound metabolic process;…	intracellular part; cell; cell part; intracellular; cytoplasm;	ligase activity, forming aminoacyl-tRNA and related compounds; RNA binding; ATP binding; nucleoside phosphate binding; methionine-tRNA ligase activity; ligase activity, forming carbon-oxygen bonds; ligase activity; nucleoside binding; ion binding; nucleotide binding; organic cyclic compound binding; heterocyclic compound binding; ribonucleoside binding; carbohydrate derivative binding; tRNA bindi…	K01874	MARS; methionyl-tRNA synthetase [EC:6.1.1.10]	bao00970 Aminoacyl-tRNA biosynthesis - Bacillus amyloliquefaciens DSM 7; bao00450 Selenocompound metabolism - Bacillus amyloliquefaciens DSM 7;	IPR014729; IPR012340; IPR013155; IPR004495; IPR002547; IPR009080;	Rossmann-like alpha/beta/alpha sandwich fold; Nucleic acid-binding, OB-fold; Methionyl/Valyl/Leucyl/Isoleucyl-tRNA synthetase, anticodon-binding; Methionyl-tRNA synthetase, beta subunit, C-terminal; tRNA-binding domain; Aminoacyl-tRNA synthetase, class 1a, anticodon-binding;
154684567	62	K	hypothetical protein RBAM_000570 [Bacillus amyloliquefaciens subsp. plantarum str. FZB42]	unknown	51.771	_AVLK(ma)EAGASLETVVK_	1.1166	2	800.943	1		Cytoplasmic			deaminase activity; catalytic activity;	K09022			IPR013813;	Endoribonuclease L-PSP/chorismate mutase-like;
154684569	61	K	bifunctional N-acetylglucosamine-1-phosphate uridyltransferase/glucosamine-1-phosphate acetyltransferase [Bacillus amyloliquefaciens subsp. plantarum str. FZB42]	unknown	48.711	_LVTIVGHGAEDVK(ma)K_	-2.2317	2	776.422	1		Cytoplasmic	cellular component biogenesis; cellular component organization; liposaccharide metabolic process; carbohydrate biosynthetic process; polysaccharide biosynthetic process; peptidoglycan metabolic process; glycosaminoglycan biosynthetic process; cell wall macromolecule metabolic process; cellular developmental process; peptidoglycan biosynthetic process; cellular component morphogenesis; single-orga…	intracellular part; cell; cell part; intracellular; cytoplasm;	magnesium ion binding; ion binding; UDP-N-acetylglucosamine diphosphorylase activity; glucosamine-1-phosphate N-acetyltransferase activity; uridylyltransferase activity; N-acetyltransferase activity; transferase activity, transferring acyl groups other than amino-acyl groups; acetyltransferase activity; N-acyltransferase activity; transferase activity, transferring acyl groups; nucleotidyltransfe…	K04042	glmU; bifunctional UDP-N-acetylglucosamine pyrophosphorylase / Glucosamine-1-phosphate N-acetyltransferase [EC:2.7.7.23 2.3.1.157]	bao00520 Amino sugar and nucleotide sugar metabolism - Bacillus amyloliquefaciens DSM 7; bao01130 Biosynthesis of antibiotics - Bacillus amyloliquefaciens DSM 7; bao01100 Metabolic pathways - Bacillus amyloliquefaciens DSM 7;	IPR011004; IPR029044; IPR005835;	Trimeric LpxA-like; Nucleotide-diphospho-sugar transferases; Nucleotidyl transferase;
154684569	157	K	bifunctional N-acetylglucosamine-1-phosphate uridyltransferase/glucosamine-1-phosphate acetyltransferase [Bacillus amyloliquefaciens subsp. plantarum str. FZB42]	unknown	55.66	_IVEHK(ma)DASEQER_	1.1083	3	509.574	1		Cytoplasmic	cellular component biogenesis; cellular component organization; liposaccharide metabolic process; carbohydrate biosynthetic process; polysaccharide biosynthetic process; peptidoglycan metabolic process; glycosaminoglycan biosynthetic process; cell wall macromolecule metabolic process; cellular developmental process; peptidoglycan biosynthetic process; cellular component morphogenesis; single-orga…	intracellular part; cell; cell part; intracellular; cytoplasm;	magnesium ion binding; ion binding; UDP-N-acetylglucosamine diphosphorylase activity; glucosamine-1-phosphate N-acetyltransferase activity; uridylyltransferase activity; N-acetyltransferase activity; transferase activity, transferring acyl groups other than amino-acyl groups; acetyltransferase activity; N-acyltransferase activity; transferase activity, transferring acyl groups; nucleotidyltransfe…	K04042	glmU; bifunctional UDP-N-acetylglucosamine pyrophosphorylase / Glucosamine-1-phosphate N-acetyltransferase [EC:2.7.7.23 2.3.1.157]	bao00520 Amino sugar and nucleotide sugar metabolism - Bacillus amyloliquefaciens DSM 7; bao01130 Biosynthesis of antibiotics - Bacillus amyloliquefaciens DSM 7; bao01100 Metabolic pathways - Bacillus amyloliquefaciens DSM 7;	IPR011004; IPR029044; IPR005835;	Trimeric LpxA-like; Nucleotide-diphospho-sugar transferases; Nucleotidyl transferase;
154684582	8	K	hypothetical protein RBAM_000720 [Bacillus amyloliquefaciens subsp. plantarum str. FZB42]	unknown	71.558	_SIEVGSK(ma)LQGK_	2.2604	2	616.33	1		Membrane			organic cyclic compound binding; heterocyclic compound binding; binding; nucleic acid binding;	K07571			IPR012340; IPR003029; IPR022967;	Nucleic acid-binding, OB-fold; Ribosomal protein S1, RNA-binding domain; RNA-binding domain, S1;
154684582	59	K	hypothetical protein RBAM_000720 [Bacillus amyloliquefaciens subsp. plantarum str. FZB42]	unknown	88.115	_VGDQVEVK(ma)VINVEK_	0.5184	2	821.438	1		Membrane			organic cyclic compound binding; heterocyclic compound binding; binding; nucleic acid binding;	K07571			IPR012340; IPR003029; IPR022967;	Nucleic acid-binding, OB-fold; Ribosomal protein S1, RNA-binding domain; RNA-binding domain, S1;
154684582	65	K	hypothetical protein RBAM_000720 [Bacillus amyloliquefaciens subsp. plantarum str. FZB42]	unknown	88.596	_VINVEK(ma)DGK_	0.73455	2	544.285	1		Membrane			organic cyclic compound binding; heterocyclic compound binding; binding; nucleic acid binding;	K07571			IPR012340; IPR003029; IPR022967;	Nucleic acid-binding, OB-fold; Ribosomal protein S1, RNA-binding domain; RNA-binding domain, S1;
154684582	103	K	hypothetical protein RBAM_000720 [Bacillus amyloliquefaciens subsp. plantarum str. FZB42]	unknown	106.2	_FLK(ma)DSEDR_	0.48481	2	548.251	1	..........K....R.....	Membrane			organic cyclic compound binding; heterocyclic compound binding; binding; nucleic acid binding;	K07571			IPR012340; IPR003029; IPR022967;	Nucleic acid-binding, OB-fold; Ribosomal protein S1, RNA-binding domain; RNA-binding domain, S1;
154684588	161	K	hypothetical protein RBAM_000800 [Bacillus amyloliquefaciens subsp. plantarum str. FZB42]	unknown	63.29	_FK(ma)DVAGADEEK_	0.91315	2	647.794	1		Membrane	proteolysis; metabolic process; macromolecule metabolic process; protein metabolic process; primary metabolic process; organic substance metabolic process;	intrinsic component of membrane; membrane; integral component of membrane; membrane part;	metalloendopeptidase activity; peptidase activity; ATP binding; nucleoside phosphate binding; nucleoside binding; ion binding; metallopeptidase activity; hydrolase activity; nucleotide binding; zinc ion binding; endopeptidase activity; organic cyclic compound binding; heterocyclic compound binding; ribonucleoside binding; carbohydrate derivative binding; transition metal ion binding; catalytic ac…	K03798			IPR003959; IPR003593; IPR011546; IPR000642; IPR027417;	ATPase, AAA-type, core; AAA+ ATPase domain; Peptidase M41, FtsH extracellular; Peptidase M41; P-loop containing nucleoside triphosphate hydrolase;
154684588	468	K	hypothetical protein RBAM_000800 [Bacillus amyloliquefaciens subsp. plantarum str. FZB42]	unknown	55.724	_YFQTK(ma)PELLDK_	-0.7095	2	734.372	1		Membrane	proteolysis; metabolic process; macromolecule metabolic process; protein metabolic process; primary metabolic process; organic substance metabolic process;	intrinsic component of membrane; membrane; integral component of membrane; membrane part;	metalloendopeptidase activity; peptidase activity; ATP binding; nucleoside phosphate binding; nucleoside binding; ion binding; metallopeptidase activity; hydrolase activity; nucleotide binding; zinc ion binding; endopeptidase activity; organic cyclic compound binding; heterocyclic compound binding; ribonucleoside binding; carbohydrate derivative binding; transition metal ion binding; catalytic ac…	K03798			IPR003959; IPR003593; IPR011546; IPR000642; IPR027417;	ATPase, AAA-type, core; AAA+ ATPase domain; Peptidase M41, FtsH extracellular; Peptidase M41; P-loop containing nucleoside triphosphate hydrolase;
154684592	215	K	hypothetical protein RBAM_000840 [Bacillus amyloliquefaciens subsp. plantarum str. FZB42]	unknown	61.612	_IYAVEPADSPVLSGGK(ma)PGPHK_	0.47304	3	735.711	1		Cytoplasmic	sulfur amino acid biosynthetic process; organic acid biosynthetic process; single-organism process; biosynthetic process; organonitrogen compound biosynthetic process; cellular metabolic process; sulfur compound biosynthetic process; sulfur amino acid metabolic process; organic substance metabolic process; metabolic process; cellular amino acid metabolic process; alpha-amino acid biosynthetic pro…		lyase activity; cysteine synthase activity; catalytic activity; carbon-oxygen lyase activity;	K01738	cysK; cysteine synthase A [EC:2.5.1.47]	bao01130 Biosynthesis of antibiotics - Bacillus amyloliquefaciens DSM 7; bao01110 Biosynthesis of secondary metabolites - Bacillus amyloliquefaciens DSM 7; bao01230 Biosynthesis of amino acids - Bacillus amyloliquefaciens DSM 7; bao01100 Metabolic pathways - Bacillus amyloliquefaciens DSM 7; bao01200 Carbon metabolism - Bacillus amyloliquefaciens DSM 7; bao01120 Microbial metabolism in diverse en…	IPR001926;	Tryptophan synthase beta subunit-like PLP-dependent enzyme;
154684600	98	K	lysyl-tRNA synthetase [Bacillus amyloliquefaciens subsp. plantarum str. FZB42]	unknown	74.428	_K(ma)DSVGEEQYEIFK_	0.89291	2	829.383	1		Cytoplasmic	cellular aromatic compound metabolic process; cellular protein metabolic process; single-organism process; biosynthetic process; tRNA aminoacylation; cellular metabolic process; organic substance metabolic process; metabolic process; cellular amino acid metabolic process; heterocycle metabolic process; nucleobase-containing compound metabolic process; cellular nitrogen compound metabolic process;…	intracellular part; cell; cell part; intracellular; cytoplasm;	ligase activity, forming aminoacyl-tRNA and related compounds; ATP binding; nucleoside phosphate binding; ligase activity, forming carbon-oxygen bonds; ligase activity; nucleoside binding; ion binding; nucleotide binding; lysine-tRNA ligase activity; organic cyclic compound binding; heterocyclic compound binding; ribonucleoside binding; carbohydrate derivative binding; catalytic activity; ribonuc…	K04567	KARS; lysyl-tRNA synthetase, class II [EC:6.1.1.6]	bao00970 Aminoacyl-tRNA biosynthesis - Bacillus amyloliquefaciens DSM 7;	IPR004364; IPR012340; IPR018149; IPR004365; IPR006195;	Aminoacyl-tRNA synthetase, class II (D/K/N); Nucleic acid-binding, OB-fold; Lysyl-tRNA synthetase, class II, C-terminal; OB-fold nucleic acid binding domain, AA-tRNA synthetase-type; Aminoacyl-tRNA synthetase, class II;
154684600	123	K	lysyl-tRNA synthetase [Bacillus amyloliquefaciens subsp. plantarum str. FZB42]	unknown	51.524	_SSDLGDVIGITGK(ma)VFK_	-1.8425	2	861.451	1		Cytoplasmic	cellular aromatic compound metabolic process; cellular protein metabolic process; single-organism process; biosynthetic process; tRNA aminoacylation; cellular metabolic process; organic substance metabolic process; metabolic process; cellular amino acid metabolic process; heterocycle metabolic process; nucleobase-containing compound metabolic process; cellular nitrogen compound metabolic process;…	intracellular part; cell; cell part; intracellular; cytoplasm;	ligase activity, forming aminoacyl-tRNA and related compounds; ATP binding; nucleoside phosphate binding; ligase activity, forming carbon-oxygen bonds; ligase activity; nucleoside binding; ion binding; nucleotide binding; lysine-tRNA ligase activity; organic cyclic compound binding; heterocyclic compound binding; ribonucleoside binding; carbohydrate derivative binding; catalytic activity; ribonuc…	K04567	KARS; lysyl-tRNA synthetase, class II [EC:6.1.1.6]	bao00970 Aminoacyl-tRNA biosynthesis - Bacillus amyloliquefaciens DSM 7;	IPR004364; IPR012340; IPR018149; IPR004365; IPR006195;	Aminoacyl-tRNA synthetase, class II (D/K/N); Nucleic acid-binding, OB-fold; Lysyl-tRNA synthetase, class II, C-terminal; OB-fold nucleic acid binding domain, AA-tRNA synthetase-type; Aminoacyl-tRNA synthetase, class II;
154684600	135	K	lysyl-tRNA synthetase [Bacillus amyloliquefaciens subsp. plantarum str. FZB42]	unknown	78.272	_TNVGELSVK(ma)ATSFELLTK_	1.1986	2	1012.03	1		Cytoplasmic	cellular aromatic compound metabolic process; cellular protein metabolic process; single-organism process; biosynthetic process; tRNA aminoacylation; cellular metabolic process; organic substance metabolic process; metabolic process; cellular amino acid metabolic process; heterocycle metabolic process; nucleobase-containing compound metabolic process; cellular nitrogen compound metabolic process;…	intracellular part; cell; cell part; intracellular; cytoplasm;	ligase activity, forming aminoacyl-tRNA and related compounds; ATP binding; nucleoside phosphate binding; ligase activity, forming carbon-oxygen bonds; ligase activity; nucleoside binding; ion binding; nucleotide binding; lysine-tRNA ligase activity; organic cyclic compound binding; heterocyclic compound binding; ribonucleoside binding; carbohydrate derivative binding; catalytic activity; ribonuc…	K04567	KARS; lysyl-tRNA synthetase, class II [EC:6.1.1.6]	bao00970 Aminoacyl-tRNA biosynthesis - Bacillus amyloliquefaciens DSM 7;	IPR004364; IPR012340; IPR018149; IPR004365; IPR006195;	Aminoacyl-tRNA synthetase, class II (D/K/N); Nucleic acid-binding, OB-fold; Lysyl-tRNA synthetase, class II, C-terminal; OB-fold nucleic acid binding domain, AA-tRNA synthetase-type; Aminoacyl-tRNA synthetase, class II;
154684600	157	K	lysyl-tRNA synthetase [Bacillus amyloliquefaciens subsp. plantarum str. FZB42]	unknown	57.175	_YHGLK(ma)DVEQR_	-0.082934	2	665.823	1	..........K....R.....	Cytoplasmic	cellular aromatic compound metabolic process; cellular protein metabolic process; single-organism process; biosynthetic process; tRNA aminoacylation; cellular metabolic process; organic substance metabolic process; metabolic process; cellular amino acid metabolic process; heterocycle metabolic process; nucleobase-containing compound metabolic process; cellular nitrogen compound metabolic process;…	intracellular part; cell; cell part; intracellular; cytoplasm;	ligase activity, forming aminoacyl-tRNA and related compounds; ATP binding; nucleoside phosphate binding; ligase activity, forming carbon-oxygen bonds; ligase activity; nucleoside binding; ion binding; nucleotide binding; lysine-tRNA ligase activity; organic cyclic compound binding; heterocyclic compound binding; ribonucleoside binding; carbohydrate derivative binding; catalytic activity; ribonuc…	K04567	KARS; lysyl-tRNA synthetase, class II [EC:6.1.1.6]	bao00970 Aminoacyl-tRNA biosynthesis - Bacillus amyloliquefaciens DSM 7;	IPR004364; IPR012340; IPR018149; IPR004365; IPR006195;	Aminoacyl-tRNA synthetase, class II (D/K/N); Nucleic acid-binding, OB-fold; Lysyl-tRNA synthetase, class II, C-terminal; OB-fold nucleic acid binding domain, AA-tRNA synthetase-type; Aminoacyl-tRNA synthetase, class II;
154684603	160	K	ATP:guanido phosphotransferase [Bacillus amyloliquefaciens subsp. plantarum str. FZB42]	unknown	51.286	_VDYAFGEK(ma)R_	0.3205	2	585.775	1		Cytoplasmic			kinase activity; phosphotransferase activity, nitrogenous group as acceptor; catalytic activity; transferase activity; transferase activity, transferring phosphorus-containing groups;	K19405			IPR014746; IPR022414;	Glutamine synthetase/guanido kinase, catalytic domain; ATP:guanido phosphotransferase, catalytic domain;
154684604	12	K	ClpC [Bacillus amyloliquefaciens subsp. plantarum str. FZB42]	unknown	61.477	_AQK(ma)VLALAQEEALR_	0.63447	2	813.446	1	...R......K..........	Cytoplasmic	metabolic process; protein metabolic process; macromolecule metabolic process; primary metabolic process; organic substance metabolic process;		ATP binding; nucleoside phosphate binding; nucleoside binding; ion binding; protein binding; nucleotide binding; organic cyclic compound binding; heterocyclic compound binding; ribonucleoside binding; carbohydrate derivative binding; ribonucleotide binding; binding; purine ribonucleoside binding; anion binding; purine ribonucleotide binding; adenyl ribonucleotide binding; adenyl nucleotide bindin…	K03696			IPR019489; IPR023150; IPR003593; IPR003959; IPR027417; IPR001943; IPR004176;	Clp ATPase, C-terminal; Double Clp-N motif; AAA+ ATPase domain; ATPase, AAA-type, core; P-loop containing nucleoside triphosphate hydrolase; UVR domain; Clp, N-terminal;
154684604	62	K	ClpC [Bacillus amyloliquefaciens subsp. plantarum str. FZB42]	unknown	53.377	_IQK(ma)EVESLIGR_	-3.722	2	679.37	1	..........K.......R..	Cytoplasmic	metabolic process; protein metabolic process; macromolecule metabolic process; primary metabolic process; organic substance metabolic process;		ATP binding; nucleoside phosphate binding; nucleoside binding; ion binding; protein binding; nucleotide binding; organic cyclic compound binding; heterocyclic compound binding; ribonucleoside binding; carbohydrate derivative binding; ribonucleotide binding; binding; purine ribonucleoside binding; anion binding; purine ribonucleotide binding; adenyl ribonucleotide binding; adenyl nucleotide bindin…	K03696			IPR019489; IPR023150; IPR003593; IPR003959; IPR027417; IPR001943; IPR004176;	Clp ATPase, C-terminal; Double Clp-N motif; AAA+ ATPase domain; ATPase, AAA-type, core; P-loop containing nucleoside triphosphate hydrolase; UVR domain; Clp, N-terminal;
154684604	86	K	ClpC [Bacillus amyloliquefaciens subsp. plantarum str. FZB42]	unknown	47.712	_K(ma)VIELSMDEAR_	4.8041	2	688.84	1		Cytoplasmic	metabolic process; protein metabolic process; macromolecule metabolic process; primary metabolic process; organic substance metabolic process;		ATP binding; nucleoside phosphate binding; nucleoside binding; ion binding; protein binding; nucleotide binding; organic cyclic compound binding; heterocyclic compound binding; ribonucleoside binding; carbohydrate derivative binding; ribonucleotide binding; binding; purine ribonucleoside binding; anion binding; purine ribonucleotide binding; adenyl ribonucleotide binding; adenyl nucleotide bindin…	K03696			IPR019489; IPR023150; IPR003593; IPR003959; IPR027417; IPR001943; IPR004176;	Clp ATPase, C-terminal; Double Clp-N motif; AAA+ ATPase domain; ATPase, AAA-type, core; P-loop containing nucleoside triphosphate hydrolase; UVR domain; Clp, N-terminal;
154684604	580	K	ClpC [Bacillus amyloliquefaciens subsp. plantarum str. FZB42]	unknown	46.121	_VDMSEYMEK(ma)HSTSR_	0.47525	3	595.919	1	..........K....R.....	Cytoplasmic	metabolic process; protein metabolic process; macromolecule metabolic process; primary metabolic process; organic substance metabolic process;		ATP binding; nucleoside phosphate binding; nucleoside binding; ion binding; protein binding; nucleotide binding; organic cyclic compound binding; heterocyclic compound binding; ribonucleoside binding; carbohydrate derivative binding; ribonucleotide binding; binding; purine ribonucleoside binding; anion binding; purine ribonucleotide binding; adenyl ribonucleotide binding; adenyl nucleotide bindin…	K03696			IPR019489; IPR023150; IPR003593; IPR003959; IPR027417; IPR001943; IPR004176;	Clp ATPase, C-terminal; Double Clp-N motif; AAA+ ATPase domain; ATPase, AAA-type, core; P-loop containing nucleoside triphosphate hydrolase; UVR domain; Clp, N-terminal;
154684604	717	K	ClpC [Bacillus amyloliquefaciens subsp. plantarum str. FZB42]	unknown	49.559	_K(ma)HLTDIVSLMSDQLTK_	0.35706	3	639	1		Cytoplasmic	metabolic process; protein metabolic process; macromolecule metabolic process; primary metabolic process; organic substance metabolic process;		ATP binding; nucleoside phosphate binding; nucleoside binding; ion binding; protein binding; nucleotide binding; organic cyclic compound binding; heterocyclic compound binding; ribonucleoside binding; carbohydrate derivative binding; ribonucleotide binding; binding; purine ribonucleoside binding; anion binding; purine ribonucleotide binding; adenyl ribonucleotide binding; adenyl nucleotide bindin…	K03696			IPR019489; IPR023150; IPR003593; IPR003959; IPR027417; IPR001943; IPR004176;	Clp ATPase, C-terminal; Double Clp-N motif; AAA+ ATPase domain; ATPase, AAA-type, core; P-loop containing nucleoside triphosphate hydrolase; UVR domain; Clp, N-terminal;
154684620	80	K	50S ribosomal protein L11 [Bacillus amyloliquefaciens subsp. plantarum str. FZB42]	unknown	49.448	_TPPAAVLLK(ma)K_	-0.16941	2	562.34	1		Cytoplasmic	cellular protein metabolic process; biosynthetic process; primary metabolic process; cellular metabolic process; organic substance biosynthetic process; cellular biosynthetic process; organic substance metabolic process; metabolic process; cellular macromolecule biosynthetic process; cellular macromolecule metabolic process; gene expression; macromolecule metabolic process; protein metabolic proc…	ribosome; organelle; intracellular organelle; intracellular non-membrane-bounded organelle; cell part; intracellular; cytoplasm; macromolecular complex; intracellular part; cell; ribonucleoprotein complex; cytoplasmic part; non-membrane-bounded organelle;	structural constituent of ribosome; structural molecule activity;	K02867	RP-L11; large subunit ribosomal protein L11	bao03010 Ribosome - Bacillus amyloliquefaciens DSM 7;	IPR020783; IPR020784;	Ribosomal protein L11, C-terminal; Ribosomal protein L11, N-terminal;
154684620	81	K	50S ribosomal protein L11 [Bacillus amyloliquefaciens subsp. plantarum str. FZB42]	unknown	100.04	_K(ma)AAGIESGSGEPNR_	-0.02979	2	729.845	1		Cytoplasmic	cellular protein metabolic process; biosynthetic process; primary metabolic process; cellular metabolic process; organic substance biosynthetic process; cellular biosynthetic process; organic substance metabolic process; metabolic process; cellular macromolecule biosynthetic process; cellular macromolecule metabolic process; gene expression; macromolecule metabolic process; protein metabolic proc…	ribosome; organelle; intracellular organelle; intracellular non-membrane-bounded organelle; cell part; intracellular; cytoplasm; macromolecular complex; intracellular part; cell; ribonucleoprotein complex; cytoplasmic part; non-membrane-bounded organelle;	structural constituent of ribosome; structural molecule activity;	K02867	RP-L11; large subunit ribosomal protein L11	bao03010 Ribosome - Bacillus amyloliquefaciens DSM 7;	IPR020783; IPR020784;	Ribosomal protein L11, C-terminal; Ribosomal protein L11, N-terminal;
154684621	13	K	50S ribosomal protein L1 [Bacillus amyloliquefaciens subsp. plantarum str. FZB42]	unknown	43.761	_YVEAAK(ma)LVDR_	1.9296	2	625.325	1	..........K...R......	Cytoplasmic	cellular protein metabolic process; biosynthetic process; primary metabolic process; cellular metabolic process; organic substance biosynthetic process; cellular biosynthetic process; organic substance metabolic process; metabolic process; cellular macromolecule biosynthetic process; cellular macromolecule metabolic process; gene expression; macromolecule metabolic process; protein metabolic proc…	intracellular organelle; ribosome; intracellular non-membrane-bounded organelle; cytoplasm; intracellular organelle part; macromolecular complex; intracellular part; cell; organelle part; non-membrane-bounded organelle; organelle; large ribosomal subunit; ribosomal subunit; cell part; intracellular; ribonucleoprotein complex; cytoplasmic part;	organic cyclic compound binding; heterocyclic compound binding; RNA binding; binding; nucleic acid binding; structural molecule activity; structural constituent of ribosome;	K02863	RP-L1; large subunit ribosomal protein L1	bao03010 Ribosome - Bacillus amyloliquefaciens DSM 7;	IPR023674; IPR016095; IPR016094;	Ribosomal protein L1-like; Ribosomal protein L1, 3-layer alpha/beta-sandwich; Ribosomal protein L1, 2-layer alpha/beta-sandwich;
154684621	134	K	50S ribosomal protein L1 [Bacillus amyloliquefaciens subsp. plantarum str. FZB42]	unknown	42.317	_VLGPK(ma)GLMPNPK_	-1.0696	2	668.868	1	..........K......K...	Cytoplasmic	cellular protein metabolic process; biosynthetic process; primary metabolic process; cellular metabolic process; organic substance biosynthetic process; cellular biosynthetic process; organic substance metabolic process; metabolic process; cellular macromolecule biosynthetic process; cellular macromolecule metabolic process; gene expression; macromolecule metabolic process; protein metabolic proc…	intracellular organelle; ribosome; intracellular non-membrane-bounded organelle; cytoplasm; intracellular organelle part; macromolecular complex; intracellular part; cell; organelle part; non-membrane-bounded organelle; organelle; large ribosomal subunit; ribosomal subunit; cell part; intracellular; ribonucleoprotein complex; cytoplasmic part;	organic cyclic compound binding; heterocyclic compound binding; RNA binding; binding; nucleic acid binding; structural molecule activity; structural constituent of ribosome;	K02863	RP-L1; large subunit ribosomal protein L1	bao03010 Ribosome - Bacillus amyloliquefaciens DSM 7;	IPR023674; IPR016095; IPR016094;	Ribosomal protein L1-like; Ribosomal protein L1, 3-layer alpha/beta-sandwich; Ribosomal protein L1, 2-layer alpha/beta-sandwich;
154684621	141	K	50S ribosomal protein L1 [Bacillus amyloliquefaciens subsp. plantarum str. FZB42]	unknown	44.998	_GLM(ox)PNPK(ma)TGTVTFEVEK_	0.24086	2	975.48	1		Cytoplasmic	cellular protein metabolic process; biosynthetic process; primary metabolic process; cellular metabolic process; organic substance biosynthetic process; cellular biosynthetic process; organic substance metabolic process; metabolic process; cellular macromolecule biosynthetic process; cellular macromolecule metabolic process; gene expression; macromolecule metabolic process; protein metabolic proc…	intracellular organelle; ribosome; intracellular non-membrane-bounded organelle; cytoplasm; intracellular organelle part; macromolecular complex; intracellular part; cell; organelle part; non-membrane-bounded organelle; organelle; large ribosomal subunit; ribosomal subunit; cell part; intracellular; ribonucleoprotein complex; cytoplasmic part;	organic cyclic compound binding; heterocyclic compound binding; RNA binding; binding; nucleic acid binding; structural molecule activity; structural constituent of ribosome;	K02863	RP-L1; large subunit ribosomal protein L1	bao03010 Ribosome - Bacillus amyloliquefaciens DSM 7;	IPR023674; IPR016095; IPR016094;	Ribosomal protein L1-like; Ribosomal protein L1, 3-layer alpha/beta-sandwich; Ribosomal protein L1, 2-layer alpha/beta-sandwich;
154684621	167	K	50S ribosomal protein L1 [Bacillus amyloliquefaciens subsp. plantarum str. FZB42]	unknown	79.471	_VDK(ma)AGNIHVPIGK_	0.083812	2	717.391	1		Cytoplasmic	cellular protein metabolic process; biosynthetic process; primary metabolic process; cellular metabolic process; organic substance biosynthetic process; cellular biosynthetic process; organic substance metabolic process; metabolic process; cellular macromolecule biosynthetic process; cellular macromolecule metabolic process; gene expression; macromolecule metabolic process; protein metabolic proc…	intracellular organelle; ribosome; intracellular non-membrane-bounded organelle; cytoplasm; intracellular organelle part; macromolecular complex; intracellular part; cell; organelle part; non-membrane-bounded organelle; organelle; large ribosomal subunit; ribosomal subunit; cell part; intracellular; ribonucleoprotein complex; cytoplasmic part;	organic cyclic compound binding; heterocyclic compound binding; RNA binding; binding; nucleic acid binding; structural molecule activity; structural constituent of ribosome;	K02863	RP-L1; large subunit ribosomal protein L1	bao03010 Ribosome - Bacillus amyloliquefaciens DSM 7;	IPR023674; IPR016095; IPR016094;	Ribosomal protein L1-like; Ribosomal protein L1, 3-layer alpha/beta-sandwich; Ribosomal protein L1, 2-layer alpha/beta-sandwich;
154684622	9	K	50S ribosomal protein L10 [Bacillus amyloliquefaciens subsp. plantarum str. FZB42]	unknown	56.551	_K(ma)VVVEEIASK_	0.76741	2	594.33	1		Cytoplasmic	cellular component biogenesis; ribonucleoprotein complex biogenesis; cellular protein metabolic process; ribosome biogenesis; biosynthetic process; primary metabolic process; cellular metabolic process; organic substance biosynthetic process; cellular biosynthetic process; organic substance metabolic process; metabolic process; cellular macromolecule biosynthetic process; cellular macromolecule m…	ribosome; organelle; intracellular organelle; intracellular non-membrane-bounded organelle; cell part; intracellular; cytoplasm; macromolecular complex; intracellular part; cell; ribonucleoprotein complex; cytoplasmic part; non-membrane-bounded organelle;	structural constituent of ribosome; structural molecule activity;	K02864	RP-L10; large subunit ribosomal protein L10	bao03010 Ribosome - Bacillus amyloliquefaciens DSM 7;
154684622	23	K	50S ribosomal protein L10 [Bacillus amyloliquefaciens subsp. plantarum str. FZB42]	unknown	60.196	_ESK(ma)STIIVDYR_	2.1718	2	698.851	1	..........K.......R..	Cytoplasmic	cellular component biogenesis; ribonucleoprotein complex biogenesis; cellular protein metabolic process; ribosome biogenesis; biosynthetic process; primary metabolic process; cellular metabolic process; organic substance biosynthetic process; cellular biosynthetic process; organic substance metabolic process; metabolic process; cellular macromolecule biosynthetic process; cellular macromolecule m…	ribosome; organelle; intracellular organelle; intracellular non-membrane-bounded organelle; cell part; intracellular; cytoplasm; macromolecular complex; intracellular part; cell; ribonucleoprotein complex; cytoplasmic part; non-membrane-bounded organelle;	structural constituent of ribosome; structural molecule activity;	K02864	RP-L10; large subunit ribosomal protein L10	bao03010 Ribosome - Bacillus amyloliquefaciens DSM 7;
154684623	84	K	50S ribosomal protein L7/L12 [Bacillus amyloliquefaciens subsp. plantarum str. FZB42]	unknown	65.895	_EITGLGLK(ma)EAK_	-0.97312	2	622.84	1		Cytoplasmic	cellular protein metabolic process; biosynthetic process; primary metabolic process; cellular metabolic process; organic substance biosynthetic process; cellular biosynthetic process; organic substance metabolic process; metabolic process; cellular macromolecule biosynthetic process; cellular macromolecule metabolic process; gene expression; macromolecule metabolic process; protein metabolic proc…	ribosome; organelle; intracellular organelle; intracellular non-membrane-bounded organelle; cell part; intracellular; cytoplasm; macromolecular complex; intracellular part; cell; ribonucleoprotein complex; cytoplasmic part; non-membrane-bounded organelle;	structural constituent of ribosome; structural molecule activity;	K02935	RP-L7; large subunit ribosomal protein L7/L12	bao03010 Ribosome - Bacillus amyloliquefaciens DSM 7;	IPR014719; IPR008932; IPR013823;	Ribosomal protein L7/L12, C-terminal/adaptor protein ClpS-like; Ribosomal protein L7/L12, oligomerisation; Ribosomal protein L7/L12, C-terminal;
154684623	87	K	50S ribosomal protein L7/L12 [Bacillus amyloliquefaciens subsp. plantarum str. FZB42]	unknown	162.81	_EAK(ma)ELVDNTPKPLK_	0.54392	2	834.446	1		Cytoplasmic	cellular protein metabolic process; biosynthetic process; primary metabolic process; cellular metabolic process; organic substance biosynthetic process; cellular biosynthetic process; organic substance metabolic process; metabolic process; cellular macromolecule biosynthetic process; cellular macromolecule metabolic process; gene expression; macromolecule metabolic process; protein metabolic proc…	ribosome; organelle; intracellular organelle; intracellular non-membrane-bounded organelle; cell part; intracellular; cytoplasm; macromolecular complex; intracellular part; cell; ribonucleoprotein complex; cytoplasmic part; non-membrane-bounded organelle;	structural constituent of ribosome; structural molecule activity;	K02935	RP-L7; large subunit ribosomal protein L7/L12	bao03010 Ribosome - Bacillus amyloliquefaciens DSM 7;	IPR014719; IPR008932; IPR013823;	Ribosomal protein L7/L12, C-terminal/adaptor protein ClpS-like; Ribosomal protein L7/L12, oligomerisation; Ribosomal protein L7/L12, C-terminal;
154684623	95	K	50S ribosomal protein L7/L12 [Bacillus amyloliquefaciens subsp. plantarum str. FZB42]	unknown	113.24	_ELVDNTPK(ma)PLK_	0.57571	2	670.359	1	..........K......A...	Cytoplasmic	cellular protein metabolic process; biosynthetic process; primary metabolic process; cellular metabolic process; organic substance biosynthetic process; cellular biosynthetic process; organic substance metabolic process; metabolic process; cellular macromolecule biosynthetic process; cellular macromolecule metabolic process; gene expression; macromolecule metabolic process; protein metabolic proc…	ribosome; organelle; intracellular organelle; intracellular non-membrane-bounded organelle; cell part; intracellular; cytoplasm; macromolecular complex; intracellular part; cell; ribonucleoprotein complex; cytoplasmic part; non-membrane-bounded organelle;	structural constituent of ribosome; structural molecule activity;	K02935	RP-L7; large subunit ribosomal protein L7/L12	bao03010 Ribosome - Bacillus amyloliquefaciens DSM 7;	IPR014719; IPR008932; IPR013823;	Ribosomal protein L7/L12, C-terminal/adaptor protein ClpS-like; Ribosomal protein L7/L12, oligomerisation; Ribosomal protein L7/L12, C-terminal;
154684623	110	K	50S ribosomal protein L7/L12 [Bacillus amyloliquefaciens subsp. plantarum str. FZB42]	unknown	82.417	_EEAEELK(ma)AK_	1.7902	2	566.772	1		Cytoplasmic	cellular protein metabolic process; biosynthetic process; primary metabolic process; cellular metabolic process; organic substance biosynthetic process; cellular biosynthetic process; organic substance metabolic process; metabolic process; cellular macromolecule biosynthetic process; cellular macromolecule metabolic process; gene expression; macromolecule metabolic process; protein metabolic proc…	ribosome; organelle; intracellular organelle; intracellular non-membrane-bounded organelle; cell part; intracellular; cytoplasm; macromolecular complex; intracellular part; cell; ribonucleoprotein complex; cytoplasmic part; non-membrane-bounded organelle;	structural constituent of ribosome; structural molecule activity;	K02935	RP-L7; large subunit ribosomal protein L7/L12	bao03010 Ribosome - Bacillus amyloliquefaciens DSM 7;	IPR014719; IPR008932; IPR013823;	Ribosomal protein L7/L12, C-terminal/adaptor protein ClpS-like; Ribosomal protein L7/L12, oligomerisation; Ribosomal protein L7/L12, C-terminal;
154684625	927	K	DNA-directed RNA polymerase subunit beta [Bacillus amyloliquefaciens subsp. plantarum str. FZB42]	unknown	55.261	_ISEGDK(ma)MAGR_	-0.84915	2	575.264	1	...R......K..........	Cytoplasmic	heterocycle biosynthetic process; cellular aromatic compound metabolic process; nucleic acid-templated transcription; nucleobase-containing compound biosynthetic process; organic cyclic compound metabolic process; nitrogen compound metabolic process; RNA biosynthetic process; biosynthetic process; primary metabolic process; organic substance biosynthetic process; cellular metabolic process; cellu…		organic cyclic compound binding; heterocyclic compound binding; DNA binding; nucleotidyltransferase activity; RNA polymerase activity; catalytic activity; binding; nucleic acid binding; DNA-directed RNA polymerase activity; transferase activity; transferase activity, transferring phosphorus-containing groups;	K03043	rpoB; DNA-directed RNA polymerase subunit beta [EC:2.7.7.6]	bao00230 Purine metabolism - Bacillus amyloliquefaciens DSM 7; bao03020 RNA polymerase - Bacillus amyloliquefaciens DSM 7; bao01100 Metabolic pathways - Bacillus amyloliquefaciens DSM 7; bao00240 Pyrimidine metabolism - Bacillus amyloliquefaciens DSM 7;	IPR007645; IPR019462; IPR007120; IPR007641; IPR007642; IPR014724; IPR007644;	RNA polymerase Rpb2, domain 3; DNA-directed RNA polymerase, beta subunit, external 1 domain; DNA-directed RNA polymerase, subunit 2, domain 6; RNA polymerase Rpb2, domain 7; RNA polymerase Rpb2, domain 2; RNA polymerase Rpb2, OB-fold; RNA polymerase, beta subunit, protrusion;
154684626	71	K	DNA-directed RNA polymerase subunit beta' [Bacillus amyloliquefaciens subsp. plantarum str. FZB42]	unknown	49.189	_YK(ma)GVVCDR_	0.093257	2	541.75	1		Cytoplasmic	heterocycle biosynthetic process; cellular aromatic compound metabolic process; nucleic acid-templated transcription; nucleobase-containing compound biosynthetic process; organic cyclic compound metabolic process; nitrogen compound metabolic process; RNA biosynthetic process; biosynthetic process; primary metabolic process; organic substance biosynthetic process; cellular metabolic process; cellu…		organic cyclic compound binding; heterocyclic compound binding; DNA binding; nucleotidyltransferase activity; RNA polymerase activity; catalytic activity; binding; nucleic acid binding; DNA-directed RNA polymerase activity; transferase activity; transferase activity, transferring phosphorus-containing groups;	K03046	rpoC; DNA-directed RNA polymerase subunit beta' [EC:2.7.7.6]	bao00230 Purine metabolism - Bacillus amyloliquefaciens DSM 7; bao03020 RNA polymerase - Bacillus amyloliquefaciens DSM 7; bao01100 Metabolic pathways - Bacillus amyloliquefaciens DSM 7; bao00240 Pyrimidine metabolism - Bacillus amyloliquefaciens DSM 7;	IPR006592; IPR000722; IPR007066; IPR007081; IPR007080; IPR007083;	RNA polymerase, N-terminal; RNA polymerase, alpha subunit; RNA polymerase Rpb1, domain 3; RNA polymerase Rpb1, domain 5; RNA polymerase Rpb1, domain 1; RNA polymerase Rpb1, domain 4;
154684626	153	K	DNA-directed RNA polymerase subunit beta' [Bacillus amyloliquefaciens subsp. plantarum str. FZB42]	unknown	59.198	_QLLSEK(ma)EYR_	0.30985	2	626.314	1		Cytoplasmic	heterocycle biosynthetic process; cellular aromatic compound metabolic process; nucleic acid-templated transcription; nucleobase-containing compound biosynthetic process; organic cyclic compound metabolic process; nitrogen compound metabolic process; RNA biosynthetic process; biosynthetic process; primary metabolic process; organic substance biosynthetic process; cellular metabolic process; cellu…		organic cyclic compound binding; heterocyclic compound binding; DNA binding; nucleotidyltransferase activity; RNA polymerase activity; catalytic activity; binding; nucleic acid binding; DNA-directed RNA polymerase activity; transferase activity; transferase activity, transferring phosphorus-containing groups;	K03046	rpoC; DNA-directed RNA polymerase subunit beta' [EC:2.7.7.6]	bao00230 Purine metabolism - Bacillus amyloliquefaciens DSM 7; bao03020 RNA polymerase - Bacillus amyloliquefaciens DSM 7; bao01100 Metabolic pathways - Bacillus amyloliquefaciens DSM 7; bao00240 Pyrimidine metabolism - Bacillus amyloliquefaciens DSM 7;	IPR006592; IPR000722; IPR007066; IPR007081; IPR007080; IPR007083;	RNA polymerase, N-terminal; RNA polymerase, alpha subunit; RNA polymerase Rpb1, domain 3; RNA polymerase Rpb1, domain 5; RNA polymerase Rpb1, domain 1; RNA polymerase Rpb1, domain 4;
154684626	192	K	DNA-directed RNA polymerase subunit beta' [Bacillus amyloliquefaciens subsp. plantarum str. FZB42]	unknown	52.132	_EVDMLK(ma)EELK_	1.3466	2	660.324	1		Cytoplasmic	heterocycle biosynthetic process; cellular aromatic compound metabolic process; nucleic acid-templated transcription; nucleobase-containing compound biosynthetic process; organic cyclic compound metabolic process; nitrogen compound metabolic process; RNA biosynthetic process; biosynthetic process; primary metabolic process; organic substance biosynthetic process; cellular metabolic process; cellu…		organic cyclic compound binding; heterocyclic compound binding; DNA binding; nucleotidyltransferase activity; RNA polymerase activity; catalytic activity; binding; nucleic acid binding; DNA-directed RNA polymerase activity; transferase activity; transferase activity, transferring phosphorus-containing groups;	K03046	rpoC; DNA-directed RNA polymerase subunit beta' [EC:2.7.7.6]	bao00230 Purine metabolism - Bacillus amyloliquefaciens DSM 7; bao03020 RNA polymerase - Bacillus amyloliquefaciens DSM 7; bao01100 Metabolic pathways - Bacillus amyloliquefaciens DSM 7; bao00240 Pyrimidine metabolism - Bacillus amyloliquefaciens DSM 7;	IPR006592; IPR000722; IPR007066; IPR007081; IPR007080; IPR007083;	RNA polymerase, N-terminal; RNA polymerase, alpha subunit; RNA polymerase Rpb1, domain 3; RNA polymerase Rpb1, domain 5; RNA polymerase Rpb1, domain 1; RNA polymerase Rpb1, domain 4;
154684629	21	K	30S ribosomal protein S7 [Bacillus amyloliquefaciens subsp. plantarum str. FZB42]	unknown	52.19	_DVLPDPLYNSK(ma)LVSR_	1.1641	2	901.47	1	..........K...R......	Cytoplasmic	cellular protein metabolic process; biosynthetic process; primary metabolic process; cellular metabolic process; organic substance biosynthetic process; cellular biosynthetic process; organic substance metabolic process; metabolic process; cellular macromolecule biosynthetic process; cellular macromolecule metabolic process; gene expression; macromolecule metabolic process; protein metabolic proc…	intracellular organelle; ribosome; intracellular non-membrane-bounded organelle; small ribosomal subunit; cytoplasm; intracellular organelle part; macromolecular complex; intracellular part; cell; organelle part; non-membrane-bounded organelle; organelle; ribosomal subunit; cell part; intracellular; ribonucleoprotein complex; cytoplasmic part;	organic cyclic compound binding; heterocyclic compound binding; RNA binding; binding; nucleic acid binding; structural molecule activity; structural constituent of ribosome;	K02992	RP-S7; small subunit ribosomal protein S7	bao03010 Ribosome - Bacillus amyloliquefaciens DSM 7;	IPR023798;	Ribosomal protein S7 domain;
154684629	51	K	30S ribosomal protein S7 [Bacillus amyloliquefaciens subsp. plantarum str. FZB42]	unknown	57.532	_SFDIIK(ma)ER_	-0.28199	2	547.28	1	..........K......A...	Cytoplasmic	cellular protein metabolic process; biosynthetic process; primary metabolic process; cellular metabolic process; organic substance biosynthetic process; cellular biosynthetic process; organic substance metabolic process; metabolic process; cellular macromolecule biosynthetic process; cellular macromolecule metabolic process; gene expression; macromolecule metabolic process; protein metabolic proc…	intracellular organelle; ribosome; intracellular non-membrane-bounded organelle; small ribosomal subunit; cytoplasm; intracellular organelle part; macromolecular complex; intracellular part; cell; organelle part; non-membrane-bounded organelle; organelle; ribosomal subunit; cell part; intracellular; ribonucleoprotein complex; cytoplasmic part;	organic cyclic compound binding; heterocyclic compound binding; RNA binding; binding; nucleic acid binding; structural molecule activity; structural constituent of ribosome;	K02992	RP-S7; small subunit ribosomal protein S7	bao03010 Ribosome - Bacillus amyloliquefaciens DSM 7;	IPR023798;	Ribosomal protein S7 domain;
154684629	76	K	30S ribosomal protein S7 [Bacillus amyloliquefaciens subsp. plantarum str. FZB42]	unknown	53.869	_NIMPVLEVK(ma)AR_	-1.7048	2	678.371	1	..........K......A...	Cytoplasmic	cellular protein metabolic process; biosynthetic process; primary metabolic process; cellular metabolic process; organic substance biosynthetic process; cellular biosynthetic process; organic substance metabolic process; metabolic process; cellular macromolecule biosynthetic process; cellular macromolecule metabolic process; gene expression; macromolecule metabolic process; protein metabolic proc…	intracellular organelle; ribosome; intracellular non-membrane-bounded organelle; small ribosomal subunit; cytoplasm; intracellular organelle part; macromolecular complex; intracellular part; cell; organelle part; non-membrane-bounded organelle; organelle; ribosomal subunit; cell part; intracellular; ribonucleoprotein complex; cytoplasmic part;	organic cyclic compound binding; heterocyclic compound binding; RNA binding; binding; nucleic acid binding; structural molecule activity; structural constituent of ribosome;	K02992	RP-S7; small subunit ribosomal protein S7	bao03010 Ribosome - Bacillus amyloliquefaciens DSM 7;	IPR023798;	Ribosomal protein S7 domain;
154684630	9	K	elongation factor G [Bacillus amyloliquefaciens subsp. plantarum str. FZB42]	unknown	73.885	_EFSLEK(ma)TR_	-2.0455	2	548.269	1		Cytoplasmic	translational elongation; cellular protein metabolic process; biosynthetic process; primary metabolic process; cellular metabolic process; organic substance biosynthetic process; cellular biosynthetic process; organic substance metabolic process; metabolic process; cellular macromolecule biosynthetic process; cellular macromolecule metabolic process; gene expression; macromolecule metabolic proce…	cell; intracellular; cell part;	RNA binding; nucleoside phosphate binding; translation elongation factor activity; nucleoside binding; ion binding; hydrolase activity, acting on acid anhydrides; hydrolase activity; nucleotide binding; nucleoside-triphosphatase activity; heterocyclic compound binding; organic cyclic compound binding; translation factor activity, nucleic acid binding; ribonucleoside binding; carbohydrate derivati…	K02355			IPR027417; IPR000795; IPR005517; IPR005225; IPR000640; IPR004161; IPR020568; IPR014721; IPR009022; IPR009000;	P-loop containing nucleoside triphosphate hydrolase; Elongation factor, GTP-binding domain; Translation elongation factor EFG/EF2, domain IV; Small GTP-binding protein domain; Translation elongation factor EFG, V domain; Translation elongation factor EFTu/EF1A, domain 2; Ribosomal protein S5 domain 2-type fold; Ribosomal protein S5 domain 2-type fold, subgroup; Elongation factor G, III-V domain; …
154684630	39	K	elongation factor G [Bacillus amyloliquefaciens subsp. plantarum str. FZB42]	unknown	111.4	_IHK(ma)IGETHEGASQMDWMEQEQER_	0.68895	3	952.417	1		Cytoplasmic	translational elongation; cellular protein metabolic process; biosynthetic process; primary metabolic process; cellular metabolic process; organic substance biosynthetic process; cellular biosynthetic process; organic substance metabolic process; metabolic process; cellular macromolecule biosynthetic process; cellular macromolecule metabolic process; gene expression; macromolecule metabolic proce…	cell; intracellular; cell part;	RNA binding; nucleoside phosphate binding; translation elongation factor activity; nucleoside binding; ion binding; hydrolase activity, acting on acid anhydrides; hydrolase activity; nucleotide binding; nucleoside-triphosphatase activity; heterocyclic compound binding; organic cyclic compound binding; translation factor activity, nucleic acid binding; ribonucleoside binding; carbohydrate derivati…	K02355			IPR027417; IPR000795; IPR005517; IPR005225; IPR000640; IPR004161; IPR020568; IPR014721; IPR009022; IPR009000;	P-loop containing nucleoside triphosphate hydrolase; Elongation factor, GTP-binding domain; Translation elongation factor EFG/EF2, domain IV; Small GTP-binding protein domain; Translation elongation factor EFG, V domain; Translation elongation factor EFTu/EF1A, domain 2; Ribosomal protein S5 domain 2-type fold; Ribosomal protein S5 domain 2-type fold, subgroup; Elongation factor G, III-V domain; …
154684630	136	K	elongation factor G [Bacillus amyloliquefaciens subsp. plantarum str. FZB42]	unknown	66.267	_VVFVNK(ma)MDK_	1.6388	2	583.3	1		Cytoplasmic	translational elongation; cellular protein metabolic process; biosynthetic process; primary metabolic process; cellular metabolic process; organic substance biosynthetic process; cellular biosynthetic process; organic substance metabolic process; metabolic process; cellular macromolecule biosynthetic process; cellular macromolecule metabolic process; gene expression; macromolecule metabolic proce…	cell; intracellular; cell part;	RNA binding; nucleoside phosphate binding; translation elongation factor activity; nucleoside binding; ion binding; hydrolase activity, acting on acid anhydrides; hydrolase activity; nucleotide binding; nucleoside-triphosphatase activity; heterocyclic compound binding; organic cyclic compound binding; translation factor activity, nucleic acid binding; ribonucleoside binding; carbohydrate derivati…	K02355			IPR027417; IPR000795; IPR005517; IPR005225; IPR000640; IPR004161; IPR020568; IPR014721; IPR009022; IPR009000;	P-loop containing nucleoside triphosphate hydrolase; Elongation factor, GTP-binding domain; Translation elongation factor EFG/EF2, domain IV; Small GTP-binding protein domain; Translation elongation factor EFG, V domain; Translation elongation factor EFTu/EF1A, domain 2; Ribosomal protein S5 domain 2-type fold; Ribosomal protein S5 domain 2-type fold, subgroup; Elongation factor G, III-V domain; …
154684630	323	K	elongation factor G [Bacillus amyloliquefaciens subsp. plantarum str. FZB42]	unknown	44.998	_VMTDPYVGK(ma)LTFFR_	-0.407	2	880.44	1	..........K....R.....	Cytoplasmic	translational elongation; cellular protein metabolic process; biosynthetic process; primary metabolic process; cellular metabolic process; organic substance biosynthetic process; cellular biosynthetic process; organic substance metabolic process; metabolic process; cellular macromolecule biosynthetic process; cellular macromolecule metabolic process; gene expression; macromolecule metabolic proce…	cell; intracellular; cell part;	RNA binding; nucleoside phosphate binding; translation elongation factor activity; nucleoside binding; ion binding; hydrolase activity, acting on acid anhydrides; hydrolase activity; nucleotide binding; nucleoside-triphosphatase activity; heterocyclic compound binding; organic cyclic compound binding; translation factor activity, nucleic acid binding; ribonucleoside binding; carbohydrate derivati…	K02355			IPR027417; IPR000795; IPR005517; IPR005225; IPR000640; IPR004161; IPR020568; IPR014721; IPR009022; IPR009000;	P-loop containing nucleoside triphosphate hydrolase; Elongation factor, GTP-binding domain; Translation elongation factor EFG/EF2, domain IV; Small GTP-binding protein domain; Translation elongation factor EFG, V domain; Translation elongation factor EFTu/EF1A, domain 2; Ribosomal protein S5 domain 2-type fold; Ribosomal protein S5 domain 2-type fold, subgroup; Elongation factor G, III-V domain; …
154684630	341	K	elongation factor G [Bacillus amyloliquefaciens subsp. plantarum str. FZB42]	unknown	153.06	_VYSGTLDSGSYVK(ma)NSTK_	0.45697	2	946.45	1		Cytoplasmic	translational elongation; cellular protein metabolic process; biosynthetic process; primary metabolic process; cellular metabolic process; organic substance biosynthetic process; cellular biosynthetic process; organic substance metabolic process; metabolic process; cellular macromolecule biosynthetic process; cellular macromolecule metabolic process; gene expression; macromolecule metabolic proce…	cell; intracellular; cell part;	RNA binding; nucleoside phosphate binding; translation elongation factor activity; nucleoside binding; ion binding; hydrolase activity, acting on acid anhydrides; hydrolase activity; nucleotide binding; nucleoside-triphosphatase activity; heterocyclic compound binding; organic cyclic compound binding; translation factor activity, nucleic acid binding; ribonucleoside binding; carbohydrate derivati…	K02355			IPR027417; IPR000795; IPR005517; IPR005225; IPR000640; IPR004161; IPR020568; IPR014721; IPR009022; IPR009000;	P-loop containing nucleoside triphosphate hydrolase; Elongation factor, GTP-binding domain; Translation elongation factor EFG/EF2, domain IV; Small GTP-binding protein domain; Translation elongation factor EFG, V domain; Translation elongation factor EFTu/EF1A, domain 2; Ribosomal protein S5 domain 2-type fold; Ribosomal protein S5 domain 2-type fold, subgroup; Elongation factor G, III-V domain; …
154684630	421	K	elongation factor G [Bacillus amyloliquefaciens subsp. plantarum str. FZB42]	unknown	47.301	_ADQDK(ma)MGIALAK_	-0.053539	2	673.835	1	..........K......K...	Cytoplasmic	translational elongation; cellular protein metabolic process; biosynthetic process; primary metabolic process; cellular metabolic process; organic substance biosynthetic process; cellular biosynthetic process; organic substance metabolic process; metabolic process; cellular macromolecule biosynthetic process; cellular macromolecule metabolic process; gene expression; macromolecule metabolic proce…	cell; intracellular; cell part;	RNA binding; nucleoside phosphate binding; translation elongation factor activity; nucleoside binding; ion binding; hydrolase activity, acting on acid anhydrides; hydrolase activity; nucleotide binding; nucleoside-triphosphatase activity; heterocyclic compound binding; organic cyclic compound binding; translation factor activity, nucleic acid binding; ribonucleoside binding; carbohydrate derivati…	K02355			IPR027417; IPR000795; IPR005517; IPR005225; IPR000640; IPR004161; IPR020568; IPR014721; IPR009022; IPR009000;	P-loop containing nucleoside triphosphate hydrolase; Elongation factor, GTP-binding domain; Translation elongation factor EFG/EF2, domain IV; Small GTP-binding protein domain; Translation elongation factor EFG, V domain; Translation elongation factor EFTu/EF1A, domain 2; Ribosomal protein S5 domain 2-type fold; Ribosomal protein S5 domain 2-type fold, subgroup; Elongation factor G, III-V domain; …
154684630	494	K	elongation factor G [Bacillus amyloliquefaciens subsp. plantarum str. FZB42]	unknown	60.589	_VEGK(ma)FVR_	-0.20685	2	460.745	1	..........K.......R..	Cytoplasmic	translational elongation; cellular protein metabolic process; biosynthetic process; primary metabolic process; cellular metabolic process; organic substance biosynthetic process; cellular biosynthetic process; organic substance metabolic process; metabolic process; cellular macromolecule biosynthetic process; cellular macromolecule metabolic process; gene expression; macromolecule metabolic proce…	cell; intracellular; cell part;	RNA binding; nucleoside phosphate binding; translation elongation factor activity; nucleoside binding; ion binding; hydrolase activity, acting on acid anhydrides; hydrolase activity; nucleotide binding; nucleoside-triphosphatase activity; heterocyclic compound binding; organic cyclic compound binding; translation factor activity, nucleic acid binding; ribonucleoside binding; carbohydrate derivati…	K02355			IPR027417; IPR000795; IPR005517; IPR005225; IPR000640; IPR004161; IPR020568; IPR014721; IPR009022; IPR009000;	P-loop containing nucleoside triphosphate hydrolase; Elongation factor, GTP-binding domain; Translation elongation factor EFG/EF2, domain IV; Small GTP-binding protein domain; Translation elongation factor EFG, V domain; Translation elongation factor EFTu/EF1A, domain 2; Ribosomal protein S5 domain 2-type fold; Ribosomal protein S5 domain 2-type fold, subgroup; Elongation factor G, III-V domain; …
154684630	564	K	elongation factor G [Bacillus amyloliquefaciens subsp. plantarum str. FZB42]	unknown	47.058	_AK(ma)LFDGSYHDVDSNEMAFK_	0.40747	3	754	1		Cytoplasmic	translational elongation; cellular protein metabolic process; biosynthetic process; primary metabolic process; cellular metabolic process; organic substance biosynthetic process; cellular biosynthetic process; organic substance metabolic process; metabolic process; cellular macromolecule biosynthetic process; cellular macromolecule metabolic process; gene expression; macromolecule metabolic proce…	cell; intracellular; cell part;	RNA binding; nucleoside phosphate binding; translation elongation factor activity; nucleoside binding; ion binding; hydrolase activity, acting on acid anhydrides; hydrolase activity; nucleotide binding; nucleoside-triphosphatase activity; heterocyclic compound binding; organic cyclic compound binding; translation factor activity, nucleic acid binding; ribonucleoside binding; carbohydrate derivati…	K02355			IPR027417; IPR000795; IPR005517; IPR005225; IPR000640; IPR004161; IPR020568; IPR014721; IPR009022; IPR009000;	P-loop containing nucleoside triphosphate hydrolase; Elongation factor, GTP-binding domain; Translation elongation factor EFG/EF2, domain IV; Small GTP-binding protein domain; Translation elongation factor EFG, V domain; Translation elongation factor EFTu/EF1A, domain 2; Ribosomal protein S5 domain 2-type fold; Ribosomal protein S5 domain 2-type fold, subgroup; Elongation factor G, III-V domain; …
154684630	589	K	elongation factor G [Bacillus amyloliquefaciens subsp. plantarum str. FZB42]	unknown	72.315	_VAASMALK(ma)NAVSK_	0.86379	2	688.366	1		Cytoplasmic	translational elongation; cellular protein metabolic process; biosynthetic process; primary metabolic process; cellular metabolic process; organic substance biosynthetic process; cellular biosynthetic process; organic substance metabolic process; metabolic process; cellular macromolecule biosynthetic process; cellular macromolecule metabolic process; gene expression; macromolecule metabolic proce…	cell; intracellular; cell part;	RNA binding; nucleoside phosphate binding; translation elongation factor activity; nucleoside binding; ion binding; hydrolase activity, acting on acid anhydrides; hydrolase activity; nucleotide binding; nucleoside-triphosphatase activity; heterocyclic compound binding; organic cyclic compound binding; translation factor activity, nucleic acid binding; ribonucleoside binding; carbohydrate derivati…	K02355			IPR027417; IPR000795; IPR005517; IPR005225; IPR000640; IPR004161; IPR020568; IPR014721; IPR009022; IPR009000;	P-loop containing nucleoside triphosphate hydrolase; Elongation factor, GTP-binding domain; Translation elongation factor EFG/EF2, domain IV; Small GTP-binding protein domain; Translation elongation factor EFG, V domain; Translation elongation factor EFTu/EF1A, domain 2; Ribosomal protein S5 domain 2-type fold; Ribosomal protein S5 domain 2-type fold, subgroup; Elongation factor G, III-V domain; …
154684630	594	K	elongation factor G [Bacillus amyloliquefaciens subsp. plantarum str. FZB42]	unknown	62.861	_NAVSK(ma)CNPVLLEPIMK_	1.1308	2	949.989	1		Cytoplasmic	translational elongation; cellular protein metabolic process; biosynthetic process; primary metabolic process; cellular metabolic process; organic substance biosynthetic process; cellular biosynthetic process; organic substance metabolic process; metabolic process; cellular macromolecule biosynthetic process; cellular macromolecule metabolic process; gene expression; macromolecule metabolic proce…	cell; intracellular; cell part;	RNA binding; nucleoside phosphate binding; translation elongation factor activity; nucleoside binding; ion binding; hydrolase activity, acting on acid anhydrides; hydrolase activity; nucleotide binding; nucleoside-triphosphatase activity; heterocyclic compound binding; organic cyclic compound binding; translation factor activity, nucleic acid binding; ribonucleoside binding; carbohydrate derivati…	K02355			IPR027417; IPR000795; IPR005517; IPR005225; IPR000640; IPR004161; IPR020568; IPR014721; IPR009022; IPR009000;	P-loop containing nucleoside triphosphate hydrolase; Elongation factor, GTP-binding domain; Translation elongation factor EFG/EF2, domain IV; Small GTP-binding protein domain; Translation elongation factor EFG, V domain; Translation elongation factor EFTu/EF1A, domain 2; Ribosomal protein S5 domain 2-type fold; Ribosomal protein S5 domain 2-type fold, subgroup; Elongation factor G, III-V domain; …
154684631	239	K	elongation factor Tu [Bacillus amyloliquefaciens subsp. plantarum str. FZB42]	unknown	112.55	_GQVK(ma)VGDEVEIIGLQEENSK_	1.3129	2	1129.06	1	...R......K..........	Cytoplasmic	translational elongation; cellular protein metabolic process; biosynthetic process; primary metabolic process; cellular metabolic process; organic substance biosynthetic process; cellular biosynthetic process; organic substance metabolic process; metabolic process; cellular macromolecule biosynthetic process; cellular macromolecule metabolic process; gene expression; macromolecule metabolic proce…	cell; intracellular; cell part;	RNA binding; nucleoside phosphate binding; translation elongation factor activity; nucleoside binding; ion binding; hydrolase activity, acting on acid anhydrides; hydrolase activity; nucleotide binding; nucleoside-triphosphatase activity; heterocyclic compound binding; organic cyclic compound binding; translation factor activity, nucleic acid binding; ribonucleoside binding; carbohydrate derivati…	K02358			IPR005225; IPR004160; IPR004161; IPR009001; IPR027417; IPR000795; IPR009000;	Small GTP-binding protein domain; Translation elongation factor EFTu/EF1A, C-terminal; Translation elongation factor EFTu/EF1A, domain 2; Translation elongation factor EF1A/initiation factor IF2gamma, C-terminal; P-loop containing nucleoside triphosphate hydrolase; Elongation factor, GTP-binding domain; Translation protein, beta-barrel domain;
154684631	266	K	elongation factor Tu [Bacillus amyloliquefaciens subsp. plantarum str. FZB42]	unknown	66.636	_K(ma)LLDYAEAGDNIGALLR_	0.77427	2	959.499	1	..........K......A...	Cytoplasmic	translational elongation; cellular protein metabolic process; biosynthetic process; primary metabolic process; cellular metabolic process; organic substance biosynthetic process; cellular biosynthetic process; organic substance metabolic process; metabolic process; cellular macromolecule biosynthetic process; cellular macromolecule metabolic process; gene expression; macromolecule metabolic proce…	cell; intracellular; cell part;	RNA binding; nucleoside phosphate binding; translation elongation factor activity; nucleoside binding; ion binding; hydrolase activity, acting on acid anhydrides; hydrolase activity; nucleotide binding; nucleoside-triphosphatase activity; heterocyclic compound binding; organic cyclic compound binding; translation factor activity, nucleic acid binding; ribonucleoside binding; carbohydrate derivati…	K02358			IPR005225; IPR004160; IPR004161; IPR009001; IPR027417; IPR000795; IPR009000;	Small GTP-binding protein domain; Translation elongation factor EFTu/EF1A, C-terminal; Translation elongation factor EFTu/EF1A, domain 2; Translation elongation factor EF1A/initiation factor IF2gamma, C-terminal; P-loop containing nucleoside triphosphate hydrolase; Elongation factor, GTP-binding domain; Translation protein, beta-barrel domain;
154684631	316	K	elongation factor Tu [Bacillus amyloliquefaciens subsp. plantarum str. FZB42]	unknown	139.58	_AEVYVLSK(ma)EEGGR_	0.4229	2	761.873	1	..........K....R.....	Cytoplasmic	translational elongation; cellular protein metabolic process; biosynthetic process; primary metabolic process; cellular metabolic process; organic substance biosynthetic process; cellular biosynthetic process; organic substance metabolic process; metabolic process; cellular macromolecule biosynthetic process; cellular macromolecule metabolic process; gene expression; macromolecule metabolic proce…	cell; intracellular; cell part;	RNA binding; nucleoside phosphate binding; translation elongation factor activity; nucleoside binding; ion binding; hydrolase activity, acting on acid anhydrides; hydrolase activity; nucleotide binding; nucleoside-triphosphatase activity; heterocyclic compound binding; organic cyclic compound binding; translation factor activity, nucleic acid binding; ribonucleoside binding; carbohydrate derivati…	K02358			IPR005225; IPR004160; IPR004161; IPR009001; IPR027417; IPR000795; IPR009000;	Small GTP-binding protein domain; Translation elongation factor EFTu/EF1A, C-terminal; Translation elongation factor EFTu/EF1A, domain 2; Translation elongation factor EF1A/initiation factor IF2gamma, C-terminal; P-loop containing nucleoside triphosphate hydrolase; Elongation factor, GTP-binding domain; Translation protein, beta-barrel domain;
154684634	124	K	50S ribosomal protein L3 [Bacillus amyloliquefaciens subsp. plantarum str. FZB42]	unknown	67.897	_GFQGAIK(ma)R_	1.2211	2	481.756	1		Cytoplasmic	cellular protein metabolic process; biosynthetic process; primary metabolic process; cellular metabolic process; organic substance biosynthetic process; cellular biosynthetic process; organic substance metabolic process; metabolic process; cellular macromolecule biosynthetic process; cellular macromolecule metabolic process; gene expression; macromolecule metabolic process; protein metabolic proc…	ribosome; organelle; intracellular organelle; intracellular non-membrane-bounded organelle; cell part; intracellular; cytoplasm; macromolecular complex; intracellular part; cell; ribonucleoprotein complex; cytoplasmic part; non-membrane-bounded organelle;	structural constituent of ribosome; structural molecule activity;	K02906	RP-L3; large subunit ribosomal protein L3	bao03010 Ribosome - Bacillus amyloliquefaciens DSM 7;	IPR009000;	Translation protein, beta-barrel domain;
154684634	189	K	50S ribosomal protein L3 [Bacillus amyloliquefaciens subsp. plantarum str. FZB42]	unknown	53.3	_NLLLIK(ma)GNVPGAR_	1.1769	2	725.922	1		Cytoplasmic	cellular protein metabolic process; biosynthetic process; primary metabolic process; cellular metabolic process; organic substance biosynthetic process; cellular biosynthetic process; organic substance metabolic process; metabolic process; cellular macromolecule biosynthetic process; cellular macromolecule metabolic process; gene expression; macromolecule metabolic process; protein metabolic proc…	ribosome; organelle; intracellular organelle; intracellular non-membrane-bounded organelle; cell part; intracellular; cytoplasm; macromolecular complex; intracellular part; cell; ribonucleoprotein complex; cytoplasmic part; non-membrane-bounded organelle;	structural constituent of ribosome; structural molecule activity;	K02906	RP-L3; large subunit ribosomal protein L3	bao03010 Ribosome - Bacillus amyloliquefaciens DSM 7;	IPR009000;	Translation protein, beta-barrel domain;
154684635	144	K	50S ribosomal protein L4 [Bacillus amyloliquefaciens subsp. plantarum str. FZB42]	unknown	95.236	_EMAAILK(ma)GLSVEK_	-1.3071	2	737.895	1	..........K......K...	Cytoplasmic	cellular protein metabolic process; biosynthetic process; primary metabolic process; cellular metabolic process; organic substance biosynthetic process; cellular biosynthetic process; organic substance metabolic process; metabolic process; cellular macromolecule biosynthetic process; cellular macromolecule metabolic process; gene expression; macromolecule metabolic process; protein metabolic proc…	ribosome; organelle; intracellular organelle; intracellular non-membrane-bounded organelle; cell part; intracellular; cytoplasm; macromolecular complex; intracellular part; cell; ribonucleoprotein complex; cytoplasmic part; non-membrane-bounded organelle;	structural constituent of ribosome; structural molecule activity;	K02926	RP-L4; large subunit ribosomal protein L4	bao03010 Ribosome - Bacillus amyloliquefaciens DSM 7;	IPR023574;	Ribosomal protein L4 domain;
154684635	150	K	50S ribosomal protein L4 [Bacillus amyloliquefaciens subsp. plantarum str. FZB42]	unknown	69.598	_GLSVEK(ma)K_	1.23	2	423.732	1	..........K......A...	Cytoplasmic	cellular protein metabolic process; biosynthetic process; primary metabolic process; cellular metabolic process; organic substance biosynthetic process; cellular biosynthetic process; organic substance metabolic process; metabolic process; cellular macromolecule biosynthetic process; cellular macromolecule metabolic process; gene expression; macromolecule metabolic process; protein metabolic proc…	ribosome; organelle; intracellular organelle; intracellular non-membrane-bounded organelle; cell part; intracellular; cytoplasm; macromolecular complex; intracellular part; cell; ribonucleoprotein complex; cytoplasmic part; non-membrane-bounded organelle;	structural constituent of ribosome; structural molecule activity;	K02926	RP-L4; large subunit ribosomal protein L4	bao03010 Ribosome - Bacillus amyloliquefaciens DSM 7;	IPR023574;	Ribosomal protein L4 domain;
154684635	196	K	50S ribosomal protein L4 [Bacillus amyloliquefaciens subsp. plantarum str. FZB42]	unknown	61.11	_LLITK(ma)AAVEK_	1.8718	2	586.35	1		Cytoplasmic	cellular protein metabolic process; biosynthetic process; primary metabolic process; cellular metabolic process; organic substance biosynthetic process; cellular biosynthetic process; organic substance metabolic process; metabolic process; cellular macromolecule biosynthetic process; cellular macromolecule metabolic process; gene expression; macromolecule metabolic process; protein metabolic proc…	ribosome; organelle; intracellular organelle; intracellular non-membrane-bounded organelle; cell part; intracellular; cytoplasm; macromolecular complex; intracellular part; cell; ribonucleoprotein complex; cytoplasmic part; non-membrane-bounded organelle;	structural constituent of ribosome; structural molecule activity;	K02926	RP-L4; large subunit ribosomal protein L4	bao03010 Ribosome - Bacillus amyloliquefaciens DSM 7;	IPR023574;	Ribosomal protein L4 domain;
154684635	201	K	50S ribosomal protein L4 [Bacillus amyloliquefaciens subsp. plantarum str. FZB42]	unknown	51.726	_AAVEK(ma)VEEVLA_	-0.080797	2	622.324	1		Cytoplasmic	cellular protein metabolic process; biosynthetic process; primary metabolic process; cellular metabolic process; organic substance biosynthetic process; cellular biosynthetic process; organic substance metabolic process; metabolic process; cellular macromolecule biosynthetic process; cellular macromolecule metabolic process; gene expression; macromolecule metabolic process; protein metabolic proc…	ribosome; organelle; intracellular organelle; intracellular non-membrane-bounded organelle; cell part; intracellular; cytoplasm; macromolecular complex; intracellular part; cell; ribonucleoprotein complex; cytoplasmic part; non-membrane-bounded organelle;	structural constituent of ribosome; structural molecule activity;	K02926	RP-L4; large subunit ribosomal protein L4	bao03010 Ribosome - Bacillus amyloliquefaciens DSM 7;	IPR023574;	Ribosomal protein L4 domain;
154684636	24	K	50S ribosomal protein L23 [Bacillus amyloliquefaciens subsp. plantarum str. FZB42]	unknown	44.614	_SADLMTEK(ma)K_	-0.33435	2	554.763	1		Cytoplasmic	cellular protein metabolic process; biosynthetic process; primary metabolic process; cellular metabolic process; organic substance biosynthetic process; cellular biosynthetic process; organic substance metabolic process; metabolic process; cellular macromolecule biosynthetic process; cellular macromolecule metabolic process; gene expression; macromolecule metabolic process; protein metabolic proc…	ribosome; organelle; intracellular organelle; intracellular non-membrane-bounded organelle; cell part; intracellular; cytoplasm; macromolecular complex; intracellular part; cell; ribonucleoprotein complex; cytoplasmic part; non-membrane-bounded organelle;	organic cyclic compound binding; heterocyclic compound binding; nucleoside phosphate binding; binding; nucleotide binding; structural molecule activity; structural constituent of ribosome; small molecule binding;	K02892	RP-L23; large subunit ribosomal protein L23	bao03010 Ribosome - Bacillus amyloliquefaciens DSM 7;	IPR012678; IPR012677;	Ribosomal protein L23/L15e core domain; Nucleotide-binding alpha-beta plait domain;
154684637	167	K	50S ribosomal protein L2 [Bacillus amyloliquefaciens subsp. plantarum str. FZB42]	unknown	50.831	_SAGTSAQVLGK(ma)EGK_	2.5705	2	709.86	1	..........K.......R..	Membrane	cellular protein metabolic process; biosynthetic process; primary metabolic process; cellular metabolic process; organic substance biosynthetic process; cellular biosynthetic process; organic substance metabolic process; metabolic process; cellular macromolecule biosynthetic process; cellular macromolecule metabolic process; gene expression; macromolecule metabolic process; protein metabolic proc…	ribosome; intracellular organelle; intracellular non-membrane-bounded organelle; intracellular organelle part; cytoplasm; macromolecular complex; intracellular part; cell; organelle part; non-membrane-bounded organelle; organelle; large ribosomal subunit; intracellular; cell part; ribosomal subunit; ribonucleoprotein complex; cytoplasmic part;	organic cyclic compound binding; heterocyclic compound binding; RNA binding; catalytic activity; binding; nucleic acid binding; structural constituent of ribosome; structural molecule activity; transferase activity;	K02886	RP-L2; large subunit ribosomal protein L2	bao03010 Ribosome - Bacillus amyloliquefaciens DSM 7;	IPR008991; IPR012340; IPR022669; IPR014726; IPR022666; IPR014722;	Translation protein SH3-like domain; Nucleic acid-binding, OB-fold; Ribosomal protein L2, C-terminal; Ribosomal protein L2, domain 3; Ribosomal Proteins L2, RNA binding domain; Ribosomal protein L2 domain 2;
154684640	78	K	30S ribosomal protein S3 [Bacillus amyloliquefaciens subsp. plantarum str. FZB42]	unknown	87.676	_PGMVIGK(ma)GGSEVEALR_	1.7072	2	843.43	1	..........K......A...	Cytoplasmic	cellular protein metabolic process; biosynthetic process; primary metabolic process; cellular metabolic process; organic substance biosynthetic process; cellular biosynthetic process; organic substance metabolic process; metabolic process; cellular macromolecule biosynthetic process; cellular macromolecule metabolic process; gene expression; macromolecule metabolic process; protein metabolic proc…	ribosome; intracellular organelle; intracellular non-membrane-bounded organelle; small ribosomal subunit; intracellular organelle part; cytoplasm; macromolecular complex; intracellular part; cell; organelle part; non-membrane-bounded organelle; organelle; ribosomal subunit; intracellular; cell part; ribonucleoprotein complex; cytoplasmic part;	organic cyclic compound binding; heterocyclic compound binding; RNA binding; binding; nucleic acid binding; structural molecule activity; structural constituent of ribosome;	K02982	RP-S3; small subunit ribosomal protein S3	bao03010 Ribosome - Bacillus amyloliquefaciens DSM 7;	IPR009019; IPR004044; IPR004087; IPR004088; IPR015946; IPR001351;	K homology domain, prokaryotic type; K Homology domain, type 2; K Homology domain; K Homology domain, type 1; K homology domain-like, alpha/beta; Ribosomal protein S3, C-terminal;
154684640	88	K	30S ribosomal protein S3 [Bacillus amyloliquefaciens subsp. plantarum str. FZB42]	unknown	66.267	_K(ma)ALNSLTGK_	-0.75145	2	509.282	1		Cytoplasmic	cellular protein metabolic process; biosynthetic process; primary metabolic process; cellular metabolic process; organic substance biosynthetic process; cellular biosynthetic process; organic substance metabolic process; metabolic process; cellular macromolecule biosynthetic process; cellular macromolecule metabolic process; gene expression; macromolecule metabolic process; protein metabolic proc…	ribosome; intracellular organelle; intracellular non-membrane-bounded organelle; small ribosomal subunit; intracellular organelle part; cytoplasm; macromolecular complex; intracellular part; cell; organelle part; non-membrane-bounded organelle; organelle; ribosomal subunit; intracellular; cell part; ribonucleoprotein complex; cytoplasmic part;	organic cyclic compound binding; heterocyclic compound binding; RNA binding; binding; nucleic acid binding; structural molecule activity; structural constituent of ribosome;	K02982	RP-S3; small subunit ribosomal protein S3	bao03010 Ribosome - Bacillus amyloliquefaciens DSM 7;	IPR009019; IPR004044; IPR004087; IPR004088; IPR015946; IPR001351;	K homology domain, prokaryotic type; K Homology domain, type 2; K Homology domain; K Homology domain, type 1; K homology domain-like, alpha/beta; Ribosomal protein S3, C-terminal;
154684640	106	K	30S ribosomal protein S3 [Bacillus amyloliquefaciens subsp. plantarum str. FZB42]	unknown	68.536	_VHINILEIK(ma)R_	0.77262	3	440.926	1		Cytoplasmic	cellular protein metabolic process; biosynthetic process; primary metabolic process; cellular metabolic process; organic substance biosynthetic process; cellular biosynthetic process; organic substance metabolic process; metabolic process; cellular macromolecule biosynthetic process; cellular macromolecule metabolic process; gene expression; macromolecule metabolic process; protein metabolic proc…	ribosome; intracellular organelle; intracellular non-membrane-bounded organelle; small ribosomal subunit; intracellular organelle part; cytoplasm; macromolecular complex; intracellular part; cell; organelle part; non-membrane-bounded organelle; organelle; ribosomal subunit; intracellular; cell part; ribonucleoprotein complex; cytoplasmic part;	organic cyclic compound binding; heterocyclic compound binding; RNA binding; binding; nucleic acid binding; structural molecule activity; structural constituent of ribosome;	K02982	RP-S3; small subunit ribosomal protein S3	bao03010 Ribosome - Bacillus amyloliquefaciens DSM 7;	IPR009019; IPR004044; IPR004087; IPR004088; IPR015946; IPR001351;	K homology domain, prokaryotic type; K Homology domain, type 2; K Homology domain; K Homology domain, type 1; K homology domain-like, alpha/beta; Ribosomal protein S3, C-terminal;
154684640	134	K	30S ribosomal protein S3 [Bacillus amyloliquefaciens subsp. plantarum str. FZB42]	unknown	97.431	_AQK(ma)QQIQR_	1.2545	2	543.289	1	..........K....R.....	Cytoplasmic	cellular protein metabolic process; biosynthetic process; primary metabolic process; cellular metabolic process; organic substance biosynthetic process; cellular biosynthetic process; organic substance metabolic process; metabolic process; cellular macromolecule biosynthetic process; cellular macromolecule metabolic process; gene expression; macromolecule metabolic process; protein metabolic proc…	ribosome; intracellular organelle; intracellular non-membrane-bounded organelle; small ribosomal subunit; intracellular organelle part; cytoplasm; macromolecular complex; intracellular part; cell; organelle part; non-membrane-bounded organelle; organelle; ribosomal subunit; intracellular; cell part; ribonucleoprotein complex; cytoplasmic part;	organic cyclic compound binding; heterocyclic compound binding; RNA binding; binding; nucleic acid binding; structural molecule activity; structural constituent of ribosome;	K02982	RP-S3; small subunit ribosomal protein S3	bao03010 Ribosome - Bacillus amyloliquefaciens DSM 7;	IPR009019; IPR004044; IPR004087; IPR004088; IPR015946; IPR001351;	K homology domain, prokaryotic type; K Homology domain, type 2; K Homology domain; K Homology domain, type 1; K homology domain-like, alpha/beta; Ribosomal protein S3, C-terminal;
154684640	210	K	30S ribosomal protein S3 [Bacillus amyloliquefaciens subsp. plantarum str. FZB42]	unknown	44.425	_GEVLPTK(ma)K_	0.83147	2	479.266	1		Cytoplasmic	cellular protein metabolic process; biosynthetic process; primary metabolic process; cellular metabolic process; organic substance biosynthetic process; cellular biosynthetic process; organic substance metabolic process; metabolic process; cellular macromolecule biosynthetic process; cellular macromolecule metabolic process; gene expression; macromolecule metabolic process; protein metabolic proc…	ribosome; intracellular organelle; intracellular non-membrane-bounded organelle; small ribosomal subunit; intracellular organelle part; cytoplasm; macromolecular complex; intracellular part; cell; organelle part; non-membrane-bounded organelle; organelle; ribosomal subunit; intracellular; cell part; ribonucleoprotein complex; cytoplasmic part;	organic cyclic compound binding; heterocyclic compound binding; RNA binding; binding; nucleic acid binding; structural molecule activity; structural constituent of ribosome;	K02982	RP-S3; small subunit ribosomal protein S3	bao03010 Ribosome - Bacillus amyloliquefaciens DSM 7;	IPR009019; IPR004044; IPR004087; IPR004088; IPR015946; IPR001351;	K homology domain, prokaryotic type; K Homology domain, type 2; K Homology domain; K Homology domain, type 1; K homology domain-like, alpha/beta; Ribosomal protein S3, C-terminal;
154684642	22	K	50S ribosomal protein L29 [Bacillus amyloliquefaciens subsp. plantarum str. FZB42]	unknown	62.088	_SLK(ma)EELFNLR_	1.4228	2	667.851	1		Cytoplasmic	cellular protein metabolic process; biosynthetic process; primary metabolic process; cellular metabolic process; organic substance biosynthetic process; cellular biosynthetic process; organic substance metabolic process; metabolic process; cellular macromolecule biosynthetic process; cellular macromolecule metabolic process; gene expression; macromolecule metabolic process; protein metabolic proc…	ribosome; organelle; intracellular organelle; intracellular non-membrane-bounded organelle; cell part; intracellular; cytoplasm; macromolecular complex; intracellular part; cell; ribonucleoprotein complex; cytoplasmic part; non-membrane-bounded organelle;	structural constituent of ribosome; structural molecule activity;	K02904	RP-L29; large subunit ribosomal protein L29	bao03010 Ribosome - Bacillus amyloliquefaciens DSM 7;
154684646	10	K	50S ribosomal protein L5 [Bacillus amyloliquefaciens subsp. plantarum str. FZB42]	unknown	67.326	_YNK(ma)EISPALMTK_	-2.0186	2	740.871	1		Cytoplasmic	cellular protein metabolic process; biosynthetic process; primary metabolic process; cellular metabolic process; organic substance biosynthetic process; cellular biosynthetic process; organic substance metabolic process; metabolic process; cellular macromolecule biosynthetic process; cellular macromolecule metabolic process; gene expression; macromolecule metabolic process; protein metabolic proc…	ribosome; organelle; intracellular organelle; intracellular non-membrane-bounded organelle; cell part; intracellular; cytoplasm; macromolecular complex; intracellular part; cell; ribonucleoprotein complex; cytoplasmic part; non-membrane-bounded organelle;	structural constituent of ribosome; structural molecule activity;	K02931	RP-L5; large subunit ribosomal protein L5	bao03010 Ribosome - Bacillus amyloliquefaciens DSM 7;	IPR022803;	Ribosomal protein L5 domain;
154684648	24	K	30S ribosomal protein S8 [Bacillus amyloliquefaciens subsp. plantarum str. FZB42]	unknown	60.345	_HEK(ma)LEIPASK_	0.34395	2	619.325	1	..........K......K...	Cytoplasmic	cellular protein metabolic process; biosynthetic process; primary metabolic process; cellular metabolic process; organic substance biosynthetic process; cellular biosynthetic process; organic substance metabolic process; metabolic process; cellular macromolecule biosynthetic process; cellular macromolecule metabolic process; gene expression; macromolecule metabolic process; protein metabolic proc…	ribosome; organelle; intracellular organelle; intracellular non-membrane-bounded organelle; cell part; intracellular; cytoplasm; macromolecular complex; intracellular part; cell; ribonucleoprotein complex; cytoplasmic part; non-membrane-bounded organelle;	structural constituent of ribosome; structural molecule activity;	K02994	RP-S8; small subunit ribosomal protein S8	bao03010 Ribosome - Bacillus amyloliquefaciens DSM 7;
154684648	56	K	30S ribosomal protein S8 [Bacillus amyloliquefaciens subsp. plantarum str. FZB42]	unknown	82.349	_DVEFVEDSK(ma)QGIIR_	-0.079776	2	860.923	1	..........K....R.....	Cytoplasmic	cellular protein metabolic process; biosynthetic process; primary metabolic process; cellular metabolic process; organic substance biosynthetic process; cellular biosynthetic process; organic substance metabolic process; metabolic process; cellular macromolecule biosynthetic process; cellular macromolecule metabolic process; gene expression; macromolecule metabolic process; protein metabolic proc…	ribosome; organelle; intracellular organelle; intracellular non-membrane-bounded organelle; cell part; intracellular; cytoplasm; macromolecular complex; intracellular part; cell; ribonucleoprotein complex; cytoplasmic part; non-membrane-bounded organelle;	structural constituent of ribosome; structural molecule activity;	K02994	RP-S8; small subunit ribosomal protein S8	bao03010 Ribosome - Bacillus amyloliquefaciens DSM 7;
154684649	82	K	50S ribosomal protein L6 [Bacillus amyloliquefaciens subsp. plantarum str. FZB42]	unknown	75.533	_SLLGNMVEGVSK(ma)GFER_	-1.9157	3	603.633	1	..........K...R......	Cytoplasmic	cellular protein metabolic process; biosynthetic process; primary metabolic process; cellular metabolic process; organic substance biosynthetic process; cellular biosynthetic process; organic substance metabolic process; metabolic process; cellular macromolecule biosynthetic process; cellular macromolecule metabolic process; gene expression; macromolecule metabolic process; protein metabolic proc…	ribosome; organelle; intracellular organelle; intracellular non-membrane-bounded organelle; cell part; intracellular; cytoplasm; macromolecular complex; intracellular part; cell; ribonucleoprotein complex; cytoplasmic part; non-membrane-bounded organelle;	organic cyclic compound binding; heterocyclic compound binding; RNA binding; binding; nucleic acid binding; structural molecule activity; structural constituent of ribosome; rRNA binding;	K02933	RP-L6; large subunit ribosomal protein L6	bao03010 Ribosome - Bacillus amyloliquefaciens DSM 7;	IPR020040;	Ribosomal protein L6, alpha-beta domain;
154684650	83	K	50S ribosomal protein L18 [Bacillus amyloliquefaciens subsp. plantarum str. FZB42]	unknown	100.02	_VGELVAK(ma)R_	0.93183	2	479.272	1		Cytoplasmic	cellular protein metabolic process; biosynthetic process; primary metabolic process; cellular metabolic process; organic substance biosynthetic process; cellular biosynthetic process; organic substance metabolic process; metabolic process; cellular macromolecule biosynthetic process; cellular macromolecule metabolic process; gene expression; macromolecule metabolic process; protein metabolic proc…	ribosome; organelle; intracellular organelle; intracellular non-membrane-bounded organelle; cell part; intracellular; cytoplasm; macromolecular complex; intracellular part; cell; ribonucleoprotein complex; cytoplasmic part; non-membrane-bounded organelle;	structural constituent of ribosome; structural molecule activity;	K02881	RP-L18; large subunit ribosomal protein L18	bao03010 Ribosome - Bacillus amyloliquefaciens DSM 7;
154684651	10	K	30S ribosomal protein S5 [Bacillus amyloliquefaciens subsp. plantarum str. FZB42]	unknown	70.889	_IDPSK(ma)LELEER_	0.4576	2	707.857	1		Cytoplasmic	cellular protein metabolic process; biosynthetic process; primary metabolic process; cellular metabolic process; organic substance biosynthetic process; cellular biosynthetic process; organic substance metabolic process; metabolic process; cellular macromolecule biosynthetic process; cellular macromolecule metabolic process; gene expression; macromolecule metabolic process; protein metabolic proc…	ribosome; intracellular organelle; intracellular non-membrane-bounded organelle; small ribosomal subunit; intracellular organelle part; cytoplasm; macromolecular complex; intracellular part; cell; organelle part; non-membrane-bounded organelle; organelle; ribosomal subunit; intracellular; cell part; ribonucleoprotein complex; cytoplasmic part;	organic cyclic compound binding; heterocyclic compound binding; RNA binding; binding; nucleic acid binding; structural molecule activity; structural constituent of ribosome;	K02988	RP-S5; small subunit ribosomal protein S5	bao03010 Ribosome - Bacillus amyloliquefaciens DSM 7;	IPR014720; IPR020568; IPR005324; IPR014721; IPR013810;	Double-stranded RNA-binding domain; Ribosomal protein S5 domain 2-type fold; Ribosomal protein S5, C-terminal; Ribosomal protein S5 domain 2-type fold, subgroup; Ribosomal protein S5, N-terminal;
154684651	157	K	30S ribosomal protein S5 [Bacillus amyloliquefaciens subsp. plantarum str. FZB42]	unknown	57.55	_AEEVAK(ma)LR_	0.14801	2	501.267	1		Cytoplasmic	cellular protein metabolic process; biosynthetic process; primary metabolic process; cellular metabolic process; organic substance biosynthetic process; cellular biosynthetic process; organic substance metabolic process; metabolic process; cellular macromolecule biosynthetic process; cellular macromolecule metabolic process; gene expression; macromolecule metabolic process; protein metabolic proc…	ribosome; intracellular organelle; intracellular non-membrane-bounded organelle; small ribosomal subunit; intracellular organelle part; cytoplasm; macromolecular complex; intracellular part; cell; organelle part; non-membrane-bounded organelle; organelle; ribosomal subunit; intracellular; cell part; ribonucleoprotein complex; cytoplasmic part;	organic cyclic compound binding; heterocyclic compound binding; RNA binding; binding; nucleic acid binding; structural molecule activity; structural constituent of ribosome;	K02988	RP-S5; small subunit ribosomal protein S5	bao03010 Ribosome - Bacillus amyloliquefaciens DSM 7;	IPR014720; IPR020568; IPR005324; IPR014721; IPR013810;	Double-stranded RNA-binding domain; Ribosomal protein S5 domain 2-type fold; Ribosomal protein S5, C-terminal; Ribosomal protein S5 domain 2-type fold, subgroup; Ribosomal protein S5, N-terminal;
154684655	40	K	adenylate kinase [Bacillus amyloliquefaciens subsp. plantarum str. FZB42]	unknown	70.889	_AAMK(ma)EETPLGLEAK_	-1.1681	2	787.393	1		Cytoplasmic	metabolic process; cellular aromatic compound metabolic process; heterocycle metabolic process; nucleobase-containing compound metabolic process; organic cyclic compound metabolic process; nitrogen compound metabolic process; cellular nitrogen compound metabolic process; primary metabolic process; cellular process; cellular metabolic process; organic substance metabolic process;		ATP binding; nucleoside phosphate binding; adenylate kinase activity; nucleobase-containing compound kinase activity; nucleoside binding; ion binding; nucleotide binding; nucleotide kinase activity; phosphotransferase activity, phosphate group as acceptor; organic cyclic compound binding; heterocyclic compound binding; ribonucleoside binding; carbohydrate derivative binding; kinase activity; cata…	K00939	adk; adenylate kinase [EC:2.7.4.3]	bao00230 Purine metabolism - Bacillus amyloliquefaciens DSM 7; bao01130 Biosynthesis of antibiotics - Bacillus amyloliquefaciens DSM 7; bao01110 Biosynthesis of secondary metabolites - Bacillus amyloliquefaciens DSM 7; bao01100 Metabolic pathways - Bacillus amyloliquefaciens DSM 7;	IPR007862; IPR027417;	Adenylate kinase, active site lid domain; P-loop containing nucleoside triphosphate hydrolase;
154684655	152	K	adenylate kinase [Bacillus amyloliquefaciens subsp. plantarum str. FZB42]	unknown	116.06	_TPGVCDK(ma)DGGDLYQR_	-1.7997	2	883.886	1	..........K.......R..	Cytoplasmic	metabolic process; cellular aromatic compound metabolic process; heterocycle metabolic process; nucleobase-containing compound metabolic process; organic cyclic compound metabolic process; nitrogen compound metabolic process; cellular nitrogen compound metabolic process; primary metabolic process; cellular process; cellular metabolic process; organic substance metabolic process;		ATP binding; nucleoside phosphate binding; adenylate kinase activity; nucleobase-containing compound kinase activity; nucleoside binding; ion binding; nucleotide binding; nucleotide kinase activity; phosphotransferase activity, phosphate group as acceptor; organic cyclic compound binding; heterocyclic compound binding; ribonucleoside binding; carbohydrate derivative binding; kinase activity; cata…	K00939	adk; adenylate kinase [EC:2.7.4.3]	bao00230 Purine metabolism - Bacillus amyloliquefaciens DSM 7; bao01130 Biosynthesis of antibiotics - Bacillus amyloliquefaciens DSM 7; bao01110 Biosynthesis of secondary metabolites - Bacillus amyloliquefaciens DSM 7; bao01100 Metabolic pathways - Bacillus amyloliquefaciens DSM 7;	IPR007862; IPR027417;	Adenylate kinase, active site lid domain; P-loop containing nucleoside triphosphate hydrolase;
154684655	170	K	adenylate kinase [Bacillus amyloliquefaciens subsp. plantarum str. FZB42]	unknown	42.317	_ADDNEETVSK(ma)R_	-0.43551	2	675.294	1	..........K......K...	Cytoplasmic	metabolic process; cellular aromatic compound metabolic process; heterocycle metabolic process; nucleobase-containing compound metabolic process; organic cyclic compound metabolic process; nitrogen compound metabolic process; cellular nitrogen compound metabolic process; primary metabolic process; cellular process; cellular metabolic process; organic substance metabolic process;		ATP binding; nucleoside phosphate binding; adenylate kinase activity; nucleobase-containing compound kinase activity; nucleoside binding; ion binding; nucleotide binding; nucleotide kinase activity; phosphotransferase activity, phosphate group as acceptor; organic cyclic compound binding; heterocyclic compound binding; ribonucleoside binding; carbohydrate derivative binding; kinase activity; cata…	K00939	adk; adenylate kinase [EC:2.7.4.3]	bao00230 Purine metabolism - Bacillus amyloliquefaciens DSM 7; bao01130 Biosynthesis of antibiotics - Bacillus amyloliquefaciens DSM 7; bao01110 Biosynthesis of secondary metabolites - Bacillus amyloliquefaciens DSM 7; bao01100 Metabolic pathways - Bacillus amyloliquefaciens DSM 7;	IPR007862; IPR027417;	Adenylate kinase, active site lid domain; P-loop containing nucleoside triphosphate hydrolase;
154684659	64	K	30S ribosomal protein S13 [Bacillus amyloliquefaciens subsp. plantarum str. FZB42]	unknown	49.3	_LK(ma)VEGDLR_	0.68239	2	508.275	1	...R......K..........	Cytoplasmic	cellular protein metabolic process; biosynthetic process; primary metabolic process; cellular metabolic process; organic substance biosynthetic process; cellular biosynthetic process; organic substance metabolic process; metabolic process; cellular macromolecule biosynthetic process; cellular macromolecule metabolic process; gene expression; macromolecule metabolic process; protein metabolic proc…	ribosome; organelle; intracellular organelle; intracellular non-membrane-bounded organelle; cell part; intracellular; cytoplasm; macromolecular complex; intracellular part; cell; ribonucleoprotein complex; cytoplasmic part; non-membrane-bounded organelle;	organic cyclic compound binding; heterocyclic compound binding; RNA binding; binding; nucleic acid binding; structural molecule activity; structural constituent of ribosome;	K02952	RP-S13; small subunit ribosomal protein S13	bao03010 Ribosome - Bacillus amyloliquefaciens DSM 7;	IPR027437; IPR010979;	30s ribosomal protein S13, C-terminal; Ribosomal protein S13-like, H2TH;
154684659	78	K	30S ribosomal protein S13 [Bacillus amyloliquefaciens subsp. plantarum str. FZB42]	unknown	66.299	_EVSLNIK(ma)R_	-0.12406	2	522.788	1	...R......K..........	Cytoplasmic	cellular protein metabolic process; biosynthetic process; primary metabolic process; cellular metabolic process; organic substance biosynthetic process; cellular biosynthetic process; organic substance metabolic process; metabolic process; cellular macromolecule biosynthetic process; cellular macromolecule metabolic process; gene expression; macromolecule metabolic process; protein metabolic proc…	ribosome; organelle; intracellular organelle; intracellular non-membrane-bounded organelle; cell part; intracellular; cytoplasm; macromolecular complex; intracellular part; cell; ribonucleoprotein complex; cytoplasmic part; non-membrane-bounded organelle;	organic cyclic compound binding; heterocyclic compound binding; RNA binding; binding; nucleic acid binding; structural molecule activity; structural constituent of ribosome;	K02952	RP-S13; small subunit ribosomal protein S13	bao03010 Ribosome - Bacillus amyloliquefaciens DSM 7;	IPR027437; IPR010979;	30s ribosomal protein S13, C-terminal; Ribosomal protein S13-like, H2TH;
154684661	267	K	DNA-directed RNA polymerase subunit alpha [Bacillus amyloliquefaciens subsp. plantarum str. FZB42]	unknown	77.282	_SYNCLK(ma)R_	1.0649	2	513.737	1		Cytoplasmic	heterocycle biosynthetic process; cellular aromatic compound metabolic process; nucleic acid-templated transcription; nucleobase-containing compound biosynthetic process; organic cyclic compound metabolic process; nitrogen compound metabolic process; RNA biosynthetic process; biosynthetic process; primary metabolic process; organic substance biosynthetic process; cellular metabolic process; cellu…		organic cyclic compound binding; heterocyclic compound binding; DNA binding; nucleotidyltransferase activity; RNA polymerase activity; catalytic activity; binding; protein dimerization activity; nucleic acid binding; DNA-directed RNA polymerase activity; protein binding; transferase activity; transferase activity, transferring phosphorus-containing groups;	K03040	rpoA; DNA-directed RNA polymerase subunit alpha [EC:2.7.7.6]	bao00230 Purine metabolism - Bacillus amyloliquefaciens DSM 7; bao03020 RNA polymerase - Bacillus amyloliquefaciens DSM 7; bao01100 Metabolic pathways - Bacillus amyloliquefaciens DSM 7; bao00240 Pyrimidine metabolism - Bacillus amyloliquefaciens DSM 7;	IPR011262; IPR011260; IPR011263; IPR009025;	DNA-directed RNA polymerase, insert domain; RNA polymerase, alpha subunit, C-terminal; DNA-directed RNA polymerase, RpoA/D/Rpb3-type; DNA-directed RNA polymerase, RBP11-like dimerisation domain;
154684667	73	K	50S ribosomal protein L13 [Bacillus amyloliquefaciens subsp. plantarum str. FZB42]	unknown	58.699	_LTDK(ma)IYYR_	-3.2244	2	579.295	1	..........K...R......	Cytoplasmic	cellular protein metabolic process; biosynthetic process; primary metabolic process; cellular metabolic process; organic substance biosynthetic process; cellular biosynthetic process; organic substance metabolic process; metabolic process; cellular macromolecule biosynthetic process; cellular macromolecule metabolic process; gene expression; macromolecule metabolic process; protein metabolic proc…	ribosome; organelle; intracellular organelle; intracellular non-membrane-bounded organelle; cell part; intracellular; cytoplasm; macromolecular complex; intracellular part; cell; ribonucleoprotein complex; cytoplasmic part; non-membrane-bounded organelle;	structural constituent of ribosome; structural molecule activity;	K02871	RP-L13; large subunit ribosomal protein L13	bao03010 Ribosome - Bacillus amyloliquefaciens DSM 7;	IPR023564;	Ribosomal protein L13 domain;
154684678	103	K	GabT1 [Bacillus amyloliquefaciens subsp. plantarum str. FZB42]	unknown	44.848	_VHPK(ma)VSSGSGANEGAIK_	0.075992	3	575.292	1	..........K......A...	Cytoplasmic			organic cyclic compound binding; heterocyclic compound binding; transferase activity, transferring nitrogenous groups; catalytic activity; binding; ion binding; anion binding; transaminase activity; transferase activity; cofactor binding; pyridoxal phosphate binding;	K00823	puuE; 4-aminobutyrate aminotransferase [EC:2.6.1.19]	bao00650 Butanoate metabolism - Bacillus amyloliquefaciens DSM 7; bao00410 beta-Alanine metabolism - Bacillus amyloliquefaciens DSM 7; bao01100 Metabolic pathways - Bacillus amyloliquefaciens DSM 7; bao01120 Microbial metabolism in diverse environments - Bacillus amyloliquefaciens DSM 7; bao00640 Propanoate metabolism - Bacillus amyloliquefaciens DSM 7; bao00250 Alanine, aspartate and glutamate m…	IPR015424; IPR015421; IPR015422;	Pyridoxal phosphate-dependent transferase; Pyridoxal phosphate-dependent transferase, major region, subdomain 1; Pyridoxal phosphate-dependent transferase, major region, subdomain 2;
154684680	91	K	GutB1 [Bacillus amyloliquefaciens subsp. plantarum str. FZB42]	unknown	56.817	_VVIDPTQFCGK(ma)CHYCR_	-1.4632	3	709.313	1	..........K....R.....	Cytoplasmic	single-organism process; metabolic process; oxidation-reduction process; single-organism metabolic process;		transition metal ion binding; catalytic activity; binding; ion binding; metal ion binding; cation binding; zinc ion binding; oxidoreductase activity;	K00004	BDH; (R,R)-butanediol dehydrogenase / meso-butanediol dehydrogenase / diacetyl reductase [EC:1.1.1.4 1.1.1.- 1.1.1.303]	bao00650 Butanoate metabolism - Bacillus amyloliquefaciens DSM 7;	IPR011032; IPR020843; IPR016040; IPR013154; IPR013149;	GroES (chaperonin 10)-like; Polyketide synthase, enoylreductase domain; NAD(P)-binding domain; Alcohol dehydrogenase GroES-like; Alcohol dehydrogenase, C-terminal;
154684754	44	K	hypothetical protein RBAM_002850 [Bacillus amyloliquefaciens subsp. plantarum str. FZB42]	unknown	43.442	_VK(ma)PYCSENK_	0.18521	2	605.774	1	..........K......K...	Cytoplasmic
154684762	542	K	PhoD [Bacillus amyloliquefaciens subsp. plantarum str. FZB42]	unknown	47.712	_K(ma)VSQAAVAGGVK_	-1.1835	2	600.833	1	..........K......A...	Extracellular				K01113	phoD; alkaline phosphatase D [EC:3.1.3.1]	bao02020 Two-component system - Bacillus amyloliquefaciens DSM 7; bao01100 Metabolic pathways - Bacillus amyloliquefaciens DSM 7; bao01120 Microbial metabolism in diverse environments - Bacillus amyloliquefaciens DSM 7; bao00627 Aminobenzoate degradation - Bacillus amyloliquefaciens DSM 7; bao00790 Folate biosynthesis - Bacillus amyloliquefaciens DSM 7;	IPR029052;	Metallo-dependent phosphatase-like;
154684784	67	K	hypothetical protein RBAM_003150 [Bacillus amyloliquefaciens subsp. plantarum str. FZB42]	unknown	79.462	_MTDSK(ma)NVIYFGNLK_	-1.5441	2	858.419	1		Cytoplasmic	response to stress; response to stimulus;						IPR003325;	TerD domain;
154684784	76	K	hypothetical protein RBAM_003150 [Bacillus amyloliquefaciens subsp. plantarum str. FZB42]	unknown	79.875	_NVIYFGNLK(ma)SR_	1.9757	2	698.865	1		Cytoplasmic	response to stress; response to stimulus;						IPR003325;	TerD domain;
154684784	189	K	hypothetical protein RBAM_003150 [Bacillus amyloliquefaciens subsp. plantarum str. FZB42]	unknown	67.76	_FAAIGEGTNDTK(ma)IGDIVNR_	0.1582	2	1039.01	1		Cytoplasmic	response to stress; response to stimulus;						IPR003325;	TerD domain;
154684785	15	K	hypothetical protein RBAM_003160 [Bacillus amyloliquefaciens subsp. plantarum str. FZB42]	unknown	78.505	_VDLTK(ma)TNPGLSK_	0.47764	2	679.862	1	..........K......K...	Cytoplasmic	response to stress; response to stimulus;			K05795			IPR003325;	TerD domain;
154684805	120	K	NAD synthetase [Bacillus amyloliquefaciens subsp. plantarum str. FZB42]	unknown	76.759	_SAVSAFTDQYK(ma)K_	-1.1298	2	715.844	1		Cytoplasmic	cofactor biosynthetic process; nucleotide biosynthetic process; pyridine nucleotide metabolic process; cellular aromatic compound metabolic process; nicotinamide nucleotide metabolic process; nucleotide metabolic process; single-organism process; biosynthetic process; pyridine nucleotide biosynthetic process; organonitrogen compound biosynthetic process; cellular metabolic process; pyridine-conta…		ATP binding; nucleoside phosphate binding; ligase activity; nucleoside binding; ion binding; nucleotide binding; carbon-nitrogen ligase activity, with glutamine as amido-N-donor; ligase activity, forming carbon-nitrogen bonds; organic cyclic compound binding; heterocyclic compound binding; ribonucleoside binding; NAD+ synthase activity; acid-ammonia (or amide) ligase activity; carbohydrate deriva…	K01916	nadE; NAD+ synthase [EC:6.3.1.5]	bao01100 Metabolic pathways - Bacillus amyloliquefaciens DSM 7; bao00760 Nicotinate and nicotinamide metabolism - Bacillus amyloliquefaciens DSM 7;	IPR014729; IPR022310;	Rossmann-like alpha/beta/alpha sandwich fold; NAD/GMP synthase;
154684814	66	K	1-pyrroline-5-carboxylate dehydrogenase [Bacillus amyloliquefaciens subsp. plantarum str. FZB42]	unknown	74.364	_IVSINPADKEEVVGK(ma)VSK_	0.4371	3	666.697	0.99997		Cytoplasmic	single-organism process; metabolic process; oxidation-reduction process; single-organism metabolic process;		oxidoreductase activity, acting on the aldehyde or oxo group of donors, NAD or NADP as acceptor; catalytic activity; oxidoreductase activity; oxidoreductase activity, acting on the aldehyde or oxo group of donors;	K00294	E1.2.1.88; 1-pyrroline-5-carboxylate dehydrogenase [EC:1.2.1.88]	bao01100 Metabolic pathways - Bacillus amyloliquefaciens DSM 7; bao00330 Arginine and proline metabolism - Bacillus amyloliquefaciens DSM 7; bao00250 Alanine, aspartate and glutamate metabolism - Bacillus amyloliquefaciens DSM 7;	IPR016161; IPR015590; IPR016162; IPR016163;	Aldehyde/histidinol dehydrogenase; Aldehyde dehydrogenase domain; Aldehyde dehydrogenase N-terminal domain; Aldehyde dehydrogenase, C-terminal;
154684814	69	K	1-pyrroline-5-carboxylate dehydrogenase [Bacillus amyloliquefaciens subsp. plantarum str. FZB42]	unknown	45.342	_VSK(ma)ASQEHAEQAIEAAAK_	-0.11077	3	651.989	1		Cytoplasmic	single-organism process; metabolic process; oxidation-reduction process; single-organism metabolic process;		oxidoreductase activity, acting on the aldehyde or oxo group of donors, NAD or NADP as acceptor; catalytic activity; oxidoreductase activity; oxidoreductase activity, acting on the aldehyde or oxo group of donors;	K00294	E1.2.1.88; 1-pyrroline-5-carboxylate dehydrogenase [EC:1.2.1.88]	bao01100 Metabolic pathways - Bacillus amyloliquefaciens DSM 7; bao00330 Arginine and proline metabolism - Bacillus amyloliquefaciens DSM 7; bao00250 Alanine, aspartate and glutamate metabolism - Bacillus amyloliquefaciens DSM 7;	IPR016161; IPR015590; IPR016162; IPR016163;	Aldehyde/histidinol dehydrogenase; Aldehyde dehydrogenase domain; Aldehyde dehydrogenase N-terminal domain; Aldehyde dehydrogenase, C-terminal;
154684814	281	K	1-pyrroline-5-carboxylate dehydrogenase [Bacillus amyloliquefaciens subsp. plantarum str. FZB42]	unknown	90.05	_VQPGQQHLK(ma)R_	0.40921	3	426.23	1		Cytoplasmic	single-organism process; metabolic process; oxidation-reduction process; single-organism metabolic process;		oxidoreductase activity, acting on the aldehyde or oxo group of donors, NAD or NADP as acceptor; catalytic activity; oxidoreductase activity; oxidoreductase activity, acting on the aldehyde or oxo group of donors;	K00294	E1.2.1.88; 1-pyrroline-5-carboxylate dehydrogenase [EC:1.2.1.88]	bao01100 Metabolic pathways - Bacillus amyloliquefaciens DSM 7; bao00330 Arginine and proline metabolism - Bacillus amyloliquefaciens DSM 7; bao00250 Alanine, aspartate and glutamate metabolism - Bacillus amyloliquefaciens DSM 7;	IPR016161; IPR015590; IPR016162; IPR016163;	Aldehyde/histidinol dehydrogenase; Aldehyde dehydrogenase domain; Aldehyde dehydrogenase N-terminal domain; Aldehyde dehydrogenase, C-terminal;
154684819	81	K	NasE [Bacillus amyloliquefaciens subsp. plantarum str. FZB42]	unknown	54.281	_ISLEDGK(ma)VQEPDHGCVK_	0.66171	3	666.314	1		Cytoplasmic	nitrate metabolic process; oxidation-reduction process; small molecule metabolic process; single-organism cellular process; single-organism process; nitrogen compound metabolic process; cellular metabolic process; organic substance metabolic process; nitrogen cycle metabolic process; metabolic process; single-organism metabolic process; nitrate assimilation; reactive nitrogen species metabolic pr…		2 iron, 2 sulfur cluster binding; catalytic activity; binding; iron-sulfur cluster binding; oxidoreductase activity, acting on other nitrogenous compounds as donors; nitrite reductase [NAD(P)H] activity; oxidoreductase activity, acting on other nitrogenous compounds as donors, with NAD or NADP as acceptor; oxidoreductase activity; metal cluster binding;	K00363	nirD; nitrite reductase (NADH) small subunit [EC:1.7.1.15]	bao01120 Microbial metabolism in diverse environments - Bacillus amyloliquefaciens DSM 7; bao00910 Nitrogen metabolism - Bacillus amyloliquefaciens DSM 7;	IPR017941; IPR012748;	Rieske [2Fe-2S] iron-sulphur domain; Nitrite reductase [NAD(P)H] small subunit, NirD;
154684835	862	K	SrfAB [Bacillus amyloliquefaciens subsp. plantarum str. FZB42]	unknown	67.704	_IDNQVK(ma)VR_	0.85966	2	529.285	1	..........K....R.....	Cytoplasmic	metabolic process;		phosphopantetheine binding; vitamin binding; modified amino acid binding; catalytic activity; binding; ion binding; anion binding; amide binding; small molecule binding;	K15655	srfAB; surfactin family lipopeptide synthetase B	bao01054 Nonribosomal peptide structures - Bacillus amyloliquefaciens DSM 7;	IPR010060; IPR020806; IPR001242; IPR009081; IPR025110; IPR010071; IPR000873;	Non-ribosomal peptide synthase; Polyketide synthase, phosphopantetheine-binding domain; Condensation domain; Acyl carrier protein-like; AMP-binding enzyme C-terminal domain; Amino acid adenylation domain; AMP-dependent synthetase/ligase;
154684835	2384	K	SrfAB [Bacillus amyloliquefaciens subsp. plantarum str. FZB42]	unknown	58.885	_K(ma)EQTFAGLLER_	-0.09067	2	689.354	1		Cytoplasmic	metabolic process;		phosphopantetheine binding; vitamin binding; modified amino acid binding; catalytic activity; binding; ion binding; anion binding; amide binding; small molecule binding;	K15655	srfAB; surfactin family lipopeptide synthetase B	bao01054 Nonribosomal peptide structures - Bacillus amyloliquefaciens DSM 7;	IPR010060; IPR020806; IPR001242; IPR009081; IPR025110; IPR010071; IPR000873;	Non-ribosomal peptide synthase; Polyketide synthase, phosphopantetheine-binding domain; Condensation domain; Acyl carrier protein-like; AMP-binding enzyme C-terminal domain; Amino acid adenylation domain; AMP-dependent synthetase/ligase;
154684835	2503	K	SrfAB [Bacillus amyloliquefaciens subsp. plantarum str. FZB42]	unknown	69.345	_ILK(ma)QAAESPDR_	1.2215	2	657.338	1	..........K.......R..	Cytoplasmic	metabolic process;		phosphopantetheine binding; vitamin binding; modified amino acid binding; catalytic activity; binding; ion binding; anion binding; amide binding; small molecule binding;	K15655	srfAB; surfactin family lipopeptide synthetase B	bao01054 Nonribosomal peptide structures - Bacillus amyloliquefaciens DSM 7;	IPR010060; IPR020806; IPR001242; IPR009081; IPR025110; IPR010071; IPR000873;	Non-ribosomal peptide synthase; Polyketide synthase, phosphopantetheine-binding domain; Condensation domain; Acyl carrier protein-like; AMP-binding enzyme C-terminal domain; Amino acid adenylation domain; AMP-dependent synthetase/ligase;
154684837	919	K	SrfAC [Bacillus amyloliquefaciens subsp. plantarum str. FZB42]	unknown	144.1	_TPLSAEDVK(ma)R_	-1.0609	2	601.307	1		Cytoplasmic	biosynthetic process; metabolic process;		phosphopantetheine binding; vitamin binding; modified amino acid binding; catalytic activity; binding; hydrolase activity, acting on ester bonds; ion binding; hydrolase activity; anion binding; amide binding; small molecule binding;	K15656	srfAC; surfactin family lipopeptide synthetase C	bao01054 Nonribosomal peptide structures - Bacillus amyloliquefaciens DSM 7;	IPR029058; IPR001242; IPR000873; IPR020806; IPR025110; IPR009081; IPR001031; IPR010071;	Alpha/Beta hydrolase fold; Condensation domain; AMP-dependent synthetase/ligase; Polyketide synthase, phosphopantetheine-binding domain; AMP-binding enzyme C-terminal domain; Acyl carrier protein-like; Thioesterase; Amino acid adenylation domain;
154684837	1171	K	SrfAC [Bacillus amyloliquefaciens subsp. plantarum str. FZB42]	unknown	148.57	_TVESDVQALMK(ma)VNR_	-2.3067	2	838.42	1	..........K......A...	Cytoplasmic	biosynthetic process; metabolic process;		phosphopantetheine binding; vitamin binding; modified amino acid binding; catalytic activity; binding; hydrolase activity, acting on ester bonds; ion binding; hydrolase activity; anion binding; amide binding; small molecule binding;	K15656	srfAC; surfactin family lipopeptide synthetase C	bao01054 Nonribosomal peptide structures - Bacillus amyloliquefaciens DSM 7;	IPR029058; IPR001242; IPR000873; IPR020806; IPR025110; IPR009081; IPR001031; IPR010071;	Alpha/Beta hydrolase fold; Condensation domain; AMP-dependent synthetase/ligase; Polyketide synthase, phosphopantetheine-binding domain; AMP-binding enzyme C-terminal domain; Acyl carrier protein-like; Thioesterase; Amino acid adenylation domain;
154684838	6	K	SrfAD [Bacillus amyloliquefaciens subsp. plantarum str. FZB42]	unknown	48.899	_VQLFK(ma)SFDTTEK_	1.503	2	764.88	1		Cytoplasmic	biosynthetic process; metabolic process;		hydrolase activity; catalytic activity; hydrolase activity, acting on ester bonds;	K15657			IPR029058; IPR001031;	Alpha/Beta hydrolase fold; Thioesterase;
154684839	6	K	hypothetical protein RBAM_003700 [Bacillus amyloliquefaciens subsp. plantarum str. FZB42]	unknown	43.761	_MNDAAK(ma)ELNR_	0.9255	2	624.288	1		Cytoplasmic	biosynthetic process; metabolic process;		organic cyclic compound binding; heterocyclic compound binding; catalytic activity; binding; ion binding; anion binding; cofactor binding; pyridoxal phosphate binding;				IPR004839; IPR015424; IPR015421;	Aminotransferase, class I/classII; Pyridoxal phosphate-dependent transferase; Pyridoxal phosphate-dependent transferase, major region, subdomain 1;
154684839	34	K	hypothetical protein RBAM_003700 [Bacillus amyloliquefaciens subsp. plantarum str. FZB42]	unknown	51.235	_ELFYPK(ma)GVLTQSAEAK_	0.95842	2	933.978	1	..........K......A...	Cytoplasmic	biosynthetic process; metabolic process;		organic cyclic compound binding; heterocyclic compound binding; catalytic activity; binding; ion binding; anion binding; cofactor binding; pyridoxal phosphate binding;				IPR004839; IPR015424; IPR015421;	Aminotransferase, class I/classII; Pyridoxal phosphate-dependent transferase; Pyridoxal phosphate-dependent transferase, major region, subdomain 1;
154684839	44	K	hypothetical protein RBAM_003700 [Bacillus amyloliquefaciens subsp. plantarum str. FZB42]	unknown	57.414	_GVLTQSAEAK(ma)AK_	-0.44957	2	644.841	1		Cytoplasmic	biosynthetic process; metabolic process;		organic cyclic compound binding; heterocyclic compound binding; catalytic activity; binding; ion binding; anion binding; cofactor binding; pyridoxal phosphate binding;				IPR004839; IPR015424; IPR015421;	Aminotransferase, class I/classII; Pyridoxal phosphate-dependent transferase; Pyridoxal phosphate-dependent transferase, major region, subdomain 1;
154684881	79	K	hypothetical protein RBAM_004120 [Bacillus amyloliquefaciens subsp. plantarum str. FZB42]	unknown	75.911	_AK(ma)EVLSAPLDVVR_	1.5383	2	741.912	1		Cytoplasmic							IPR011008; IPR007138;	Dimeric alpha-beta barrel; Antibiotic biosynthesis monooxygenase-like domain;
154684917	354	K	DNA topoisomerase III [Bacillus amyloliquefaciens subsp. plantarum str. FZB42]	unknown	75.739	_AHK(ma)GFVNDAK_	1.7445	2	586.788	1	..........K......K...	Cytoplasmic	cellular component organization; cellular aromatic compound metabolic process; DNA metabolic process; organic cyclic compound metabolic process; nitrogen compound metabolic process; primary metabolic process; cellular metabolic process; DNA topological change; organic substance metabolic process; metabolic process; chromosome organization; nucleic acid metabolic process; heterocycle metabolic pro…		organic cyclic compound binding; heterocyclic compound binding; DNA binding; DNA topoisomerase type I activity; isomerase activity; catalytic activity; DNA topoisomerase activity; binding; nucleic acid binding;	K03169			IPR023405; IPR013825; IPR013824; IPR006171; IPR003601; IPR003602; IPR013497;	DNA topoisomerase, type IA, core domain; DNA topoisomerase, type IA, central region, subdomain 2; DNA topoisomerase, type IA, central region, subdomain 1; Toprim domain; DNA topoisomerase, type IA, domain 2; DNA topoisomerase, type IA, DNA-binding domain; DNA topoisomerase, type IA, central;
154684961	118	K	hypothetical protein RBAM_004920 [Bacillus amyloliquefaciens subsp. plantarum str. FZB42]	unknown	54.004	_AK(ma)VLPIYGGQDIGR_	-0.70551	2	786.923	1		Membrane			ATP binding; nucleoside phosphate binding; nucleoside binding; ion binding; nucleotide binding; organic cyclic compound binding; heterocyclic compound binding; ribonucleoside binding; carbohydrate derivative binding; ribonucleotide binding; binding; nucleic acid binding; purine ribonucleoside binding; anion binding; purine ribonucleotide binding; adenyl ribonucleotide binding; adenyl nucleotide b…	K05592	deaD; ATP-dependent RNA helicase DeaD [EC:3.6.4.13]	bao03018 RNA degradation - Bacillus amyloliquefaciens DSM 7;	IPR014014; IPR011545; IPR014001; IPR027417; IPR001650;	RNA helicase, DEAD-box type, Q motif; DEAD/DEAH box helicase domain; Helicase superfamily 1/2, ATP-binding domain; P-loop containing nucleoside triphosphate hydrolase; Helicase, C-terminal;
154684961	222	K	hypothetical protein RBAM_004920 [Bacillus amyloliquefaciens subsp. plantarum str. FZB42]	unknown	52.576	_FMTEPEHVK(ma)VK_	1.0522	2	715.853	1		Membrane			ATP binding; nucleoside phosphate binding; nucleoside binding; ion binding; nucleotide binding; organic cyclic compound binding; heterocyclic compound binding; ribonucleoside binding; carbohydrate derivative binding; ribonucleotide binding; binding; nucleic acid binding; purine ribonucleoside binding; anion binding; purine ribonucleotide binding; adenyl ribonucleotide binding; adenyl nucleotide b…	K05592	deaD; ATP-dependent RNA helicase DeaD [EC:3.6.4.13]	bao03018 RNA degradation - Bacillus amyloliquefaciens DSM 7;	IPR014014; IPR011545; IPR014001; IPR027417; IPR001650;	RNA helicase, DEAD-box type, Q motif; DEAD/DEAH box helicase domain; Helicase superfamily 1/2, ATP-binding domain; P-loop containing nucleoside triphosphate hydrolase; Helicase, C-terminal;
154684961	378	K	hypothetical protein RBAM_004920 [Bacillus amyloliquefaciens subsp. plantarum str. FZB42]	unknown	102.07	_AIEQTTK(ma)R_	0.013701	2	516.77	1	..........K....R.....	Membrane			ATP binding; nucleoside phosphate binding; nucleoside binding; ion binding; nucleotide binding; organic cyclic compound binding; heterocyclic compound binding; ribonucleoside binding; carbohydrate derivative binding; ribonucleotide binding; binding; nucleic acid binding; purine ribonucleoside binding; anion binding; purine ribonucleotide binding; adenyl ribonucleotide binding; adenyl nucleotide b…	K05592	deaD; ATP-dependent RNA helicase DeaD [EC:3.6.4.13]	bao03018 RNA degradation - Bacillus amyloliquefaciens DSM 7;	IPR014014; IPR011545; IPR014001; IPR027417; IPR001650;	RNA helicase, DEAD-box type, Q motif; DEAD/DEAH box helicase domain; Helicase superfamily 1/2, ATP-binding domain; P-loop containing nucleoside triphosphate hydrolase; Helicase, C-terminal;
154684961	460	K	hypothetical protein RBAM_004920 [Bacillus amyloliquefaciens subsp. plantarum str. FZB42]	unknown	67.643	_LTDEAPMVSK(ma)R_	-0.59402	2	666.827	1		Membrane			ATP binding; nucleoside phosphate binding; nucleoside binding; ion binding; nucleotide binding; organic cyclic compound binding; heterocyclic compound binding; ribonucleoside binding; carbohydrate derivative binding; ribonucleotide binding; binding; nucleic acid binding; purine ribonucleoside binding; anion binding; purine ribonucleotide binding; adenyl ribonucleotide binding; adenyl nucleotide b…	K05592	deaD; ATP-dependent RNA helicase DeaD [EC:3.6.4.13]	bao03018 RNA degradation - Bacillus amyloliquefaciens DSM 7;	IPR014014; IPR011545; IPR014001; IPR027417; IPR001650;	RNA helicase, DEAD-box type, Q motif; DEAD/DEAH box helicase domain; Helicase superfamily 1/2, ATP-binding domain; P-loop containing nucleoside triphosphate hydrolase; Helicase, C-terminal;
154684978	255	K	hypothetical protein RBAM_005090 [Bacillus amyloliquefaciens subsp. plantarum str. FZB42]	unknown	56.548	_AYLEK(ma)QIIK_	-0.85728	2	596.335	1		Cytoplasmic	metabolic process; cellular aromatic compound metabolic process; heterocycle metabolic process; nucleobase-containing compound metabolic process; organic cyclic compound metabolic process; nitrogen compound metabolic process; cellular nitrogen compound metabolic process; primary metabolic process; cellular process; cellular metabolic process; organic substance metabolic process;		organic cyclic compound binding; heterocyclic compound binding; binding; nucleic acid binding;	K06959			IPR012340; IPR003029; IPR023323; IPR023319; IPR006641; IPR022967; IPR012337; IPR018974; IPR023097; IPR010994;	Nucleic acid-binding, OB-fold; Ribosomal protein S1, RNA-binding domain; Tex-like domain; Tex-like protein, HTH domain; YqgF/RNase H-like domain; RNA-binding domain, S1; Ribonuclease H-like domain; Tex-like protein, N-terminal; Tex RuvX-like domain; RuvA domain 2-like;
154685073	265	K	hypothetical protein RBAM_006110 [Bacillus amyloliquefaciens subsp. plantarum str. FZB42]	unknown	72.315	_VVIAAGEK(ma)ADLSK_	2.3205	2	693.877	1	..........K......K...	Cytoplasmic	metabolic process; cellular metabolic process; cellular process; antibiotic metabolic process; drug metabolic process;		transferase activity, transferring glycosyl groups; transferase activity, transferring hexosyl groups; catalytic activity; transferase activity;
154685073	381	K	hypothetical protein RBAM_006110 [Bacillus amyloliquefaciens subsp. plantarum str. FZB42]	unknown	76.073	_ECTDMK(ma)DVLAR_	-0.17494	2	712.313	1	..........K....R.....	Cytoplasmic	metabolic process; cellular metabolic process; cellular process; antibiotic metabolic process; drug metabolic process;		transferase activity, transferring glycosyl groups; transferase activity, transferring hexosyl groups; catalytic activity; transferase activity;
154685102	3	K	co-chaperonin GroES [Bacillus amyloliquefaciens subsp. plantarum str. FZB42]	unknown	78.556	_MLK(ma)PLGDR_	0.61033	2	508.266	1		Cytoplasmic	protein folding; metabolic process; cellular protein metabolic process; cellular macromolecule metabolic process; macromolecule metabolic process; protein metabolic process; primary metabolic process; cellular process; cellular metabolic process; organic substance metabolic process;	intracellular part; cell; cell part; intracellular; cytoplasm;	ATP binding; nucleoside phosphate binding; nucleoside binding; ion binding; nucleotide binding; organic cyclic compound binding; heterocyclic compound binding; ribonucleoside binding; carbohydrate derivative binding; ribonucleotide binding; binding; purine ribonucleoside binding; anion binding; purine ribonucleotide binding; adenyl ribonucleotide binding; adenyl nucleotide binding; purine nucleos…	K04078			IPR011032;	GroES (chaperonin 10)-like;
154685102	31	K	co-chaperonin GroES [Bacillus amyloliquefaciens subsp. plantarum str. FZB42]	unknown	80.412	_TASGIVLPDSAK(ma)EKPQEGK_	0.2887	3	681.02	0.996628	..........K......K...	Cytoplasmic	protein folding; metabolic process; cellular protein metabolic process; cellular macromolecule metabolic process; macromolecule metabolic process; protein metabolic process; primary metabolic process; cellular process; cellular metabolic process; organic substance metabolic process;	intracellular part; cell; cell part; intracellular; cytoplasm;	ATP binding; nucleoside phosphate binding; nucleoside binding; ion binding; nucleotide binding; organic cyclic compound binding; heterocyclic compound binding; ribonucleoside binding; carbohydrate derivative binding; ribonucleotide binding; binding; purine ribonucleoside binding; anion binding; purine ribonucleotide binding; adenyl ribonucleotide binding; adenyl nucleotide binding; purine nucleos…	K04078			IPR011032;	GroES (chaperonin 10)-like;
154685102	38	K	co-chaperonin GroES [Bacillus amyloliquefaciens subsp. plantarum str. FZB42]	unknown	58.024	_EKPQEGK(ma)IVAAGSGR_	1.6431	2	806.918	0.999841	..........K.......R..	Cytoplasmic	protein folding; metabolic process; cellular protein metabolic process; cellular macromolecule metabolic process; macromolecule metabolic process; protein metabolic process; primary metabolic process; cellular process; cellular metabolic process; organic substance metabolic process;	intracellular part; cell; cell part; intracellular; cytoplasm;	ATP binding; nucleoside phosphate binding; nucleoside binding; ion binding; nucleotide binding; organic cyclic compound binding; heterocyclic compound binding; ribonucleoside binding; carbohydrate derivative binding; ribonucleotide binding; binding; purine ribonucleoside binding; anion binding; purine ribonucleotide binding; adenyl ribonucleotide binding; adenyl nucleotide binding; purine nucleos…	K04078			IPR011032;	GroES (chaperonin 10)-like;
154685102	68	K	co-chaperonin GroES [Bacillus amyloliquefaciens subsp. plantarum str. FZB42]	unknown	76.759	_IIFSK(ma)YAGTEVK_	1.7561	2	721.382	1	..........K......K...	Cytoplasmic	protein folding; metabolic process; cellular protein metabolic process; cellular macromolecule metabolic process; macromolecule metabolic process; protein metabolic process; primary metabolic process; cellular process; cellular metabolic process; organic substance metabolic process;	intracellular part; cell; cell part; intracellular; cytoplasm;	ATP binding; nucleoside phosphate binding; nucleoside binding; ion binding; nucleotide binding; organic cyclic compound binding; heterocyclic compound binding; ribonucleoside binding; carbohydrate derivative binding; ribonucleotide binding; binding; purine ribonucleoside binding; anion binding; purine ribonucleotide binding; adenyl ribonucleotide binding; adenyl nucleotide binding; purine nucleos…	K04078			IPR011032;	GroES (chaperonin 10)-like;
154685103	275	K	molecular chaperone GroEL [Bacillus amyloliquefaciens subsp. plantarum str. FZB42]	unknown	65.598	_GTFNAVAVK(ma)APGFGDR_	1.2418	2	846.921	1	..........K.......R..	Cytoplasmic	protein folding; metabolic process; cellular protein metabolic process; cellular macromolecule metabolic process; macromolecule metabolic process; protein metabolic process; primary metabolic process; cellular process; cellular metabolic process; protein refolding; organic substance metabolic process;	intracellular part; cell; cell part; intracellular; cytoplasm;	ATP binding; nucleoside phosphate binding; nucleoside binding; ion binding; nucleotide binding; organic cyclic compound binding; heterocyclic compound binding; ribonucleoside binding; carbohydrate derivative binding; ribonucleotide binding; binding; purine ribonucleoside binding; anion binding; purine ribonucleotide binding; adenyl ribonucleotide binding; adenyl nucleotide binding; purine nucleos…	K04077	groEL; chaperonin GroEL	bao03018 RNA degradation - Bacillus amyloliquefaciens DSM 7;	IPR027409; IPR027413;	GroEL-like apical domain; GroEL-like equatorial domain;
154685103	325	K	molecular chaperone GroEL [Bacillus amyloliquefaciens subsp. plantarum str. FZB42]	unknown	139.88	_VVVTK(ma)ENTTIVEGAGDTEK_	0.15824	2	1038.52	1		Cytoplasmic	protein folding; metabolic process; cellular protein metabolic process; cellular macromolecule metabolic process; macromolecule metabolic process; protein metabolic process; primary metabolic process; cellular process; cellular metabolic process; protein refolding; organic substance metabolic process;	intracellular part; cell; cell part; intracellular; cytoplasm;	ATP binding; nucleoside phosphate binding; nucleoside binding; ion binding; nucleotide binding; organic cyclic compound binding; heterocyclic compound binding; ribonucleoside binding; carbohydrate derivative binding; ribonucleotide binding; binding; purine ribonucleoside binding; anion binding; purine ribonucleotide binding; adenyl ribonucleotide binding; adenyl nucleotide binding; purine nucleos…	K04077	groEL; chaperonin GroEL	bao03018 RNA degradation - Bacillus amyloliquefaciens DSM 7;	IPR027409; IPR027413;	GroEL-like apical domain; GroEL-like equatorial domain;
154685113	44	K	hypothetical protein RBAM_006580 [Bacillus amyloliquefaciens subsp. plantarum str. FZB42]	unknown	54.764	_VK(ma)AETASVMAEEQR_	0.832	2	817.888	1		Cytoplasmic				K03969
154685120	210	K	hypothetical protein RBAM_006650 [Bacillus amyloliquefaciens subsp. plantarum str. FZB42]	unknown	78.95	_AK(ma)ELGAIIIDPSK_	3.8017	2	720.901	1		Cytoplasmic	single-organism process; metabolic process; oxidation-reduction process; single-organism metabolic process;		transition metal ion binding; catalytic activity; binding; ion binding; metal ion binding; cation binding; zinc ion binding; oxidoreductase activity;	K00004	BDH; (R,R)-butanediol dehydrogenase / meso-butanediol dehydrogenase / diacetyl reductase [EC:1.1.1.4 1.1.1.- 1.1.1.303]	bao00650 Butanoate metabolism - Bacillus amyloliquefaciens DSM 7;	IPR011032; IPR020843; IPR016040; IPR013154; IPR013149;	GroES (chaperonin 10)-like; Polyketide synthase, enoylreductase domain; NAD(P)-binding domain; Alcohol dehydrogenase GroES-like; Alcohol dehydrogenase, C-terminal;
154685131	493	K	GMP synthase [Bacillus amyloliquefaciens subsp. plantarum str. FZB42]	unknown	95.094	_IVNEVK(ma)HINR_	-0.22663	2	654.357	1	..........K...R......	Cytoplasmic	nucleoside metabolic process; purine nucleoside metabolic process; purine ribonucleoside monophosphate metabolic process; organic acid biosynthetic process; nucleotide metabolic process; single-organism process; nucleoside biosynthetic process; purine ribonucleoside biosynthetic process; biosynthetic process; ribonucleoside monophosphate biosynthetic process; cellular metabolic process; phosphate…		GMP synthase (glutamine-hydrolyzing) activity; ATP binding; nucleoside phosphate binding; nucleoside binding; ion binding; ligase activity; hydrolase activity, acting on acid anhydrides; hydrolase activity; nucleotide binding; carbon-nitrogen ligase activity, with glutamine as amido-N-donor; ligase activity, forming carbon-nitrogen bonds; organic cyclic compound binding; heterocyclic compound bin…	K01951	guaA; GMP synthase (glutamine-hydrolysing) [EC:6.3.5.2]	bao00230 Purine metabolism - Bacillus amyloliquefaciens DSM 7; bao01100 Metabolic pathways - Bacillus amyloliquefaciens DSM 7;	IPR014729; IPR004739; IPR025777; IPR017926; IPR001674; IPR001962; IPR029062;	Rossmann-like alpha/beta/alpha sandwich fold; GMP synthase, N-terminal; GMP synthetase ATP pyrophosphatase domain; Glutamine amidotransferase; GMP synthase, C-terminal; Asparagine synthase; Class I glutamine amidotransferase-like;
154685141	257	K	adenylosuccinate lyase [Bacillus amyloliquefaciens subsp. plantarum str. FZB42]	unknown	70.089	_EVEEFFAK(ma)GQK_	1.1349	2	699.333	1	..........K......A...	Cytoplasmic	nucleotide biosynthetic process; cellular aromatic compound metabolic process; ribonucleotide metabolic process; nucleotide metabolic process; single-organism process; biosynthetic process; organonitrogen compound biosynthetic process; cellular metabolic process; phosphate-containing compound metabolic process; organic substance metabolic process; ribose phosphate biosynthetic process; metabolic …		lyase activity; carbon-nitrogen lyase activity; amidine-lyase activity; N6-(1,2-dicarboxyethyl)AMP AMP-lyase (fumarate-forming) activity; catalytic activity;	K01756	purB; adenylosuccinate lyase [EC:4.3.2.2]	bao00230 Purine metabolism - Bacillus amyloliquefaciens DSM 7; bao01130 Biosynthesis of antibiotics - Bacillus amyloliquefaciens DSM 7; bao01110 Biosynthesis of secondary metabolites - Bacillus amyloliquefaciens DSM 7; bao01100 Metabolic pathways - Bacillus amyloliquefaciens DSM 7; bao00250 Alanine, aspartate and glutamate metabolism - Bacillus amyloliquefaciens DSM 7;	IPR024083; IPR008948; IPR022761; IPR019468;	Fumarase/histidase, N-terminal; L-Aspartase-like; Fumarate lyase, N-terminal; Adenylosuccinate lyase C-terminal;
154685141	342	K	adenylosuccinate lyase [Bacillus amyloliquefaciens subsp. plantarum str. FZB42]	unknown	73.927	_NLTVFPENMK(ma)R_	-0.024903	2	717.856	1	..........K....R.....	Cytoplasmic	nucleotide biosynthetic process; cellular aromatic compound metabolic process; ribonucleotide metabolic process; nucleotide metabolic process; single-organism process; biosynthetic process; organonitrogen compound biosynthetic process; cellular metabolic process; phosphate-containing compound metabolic process; organic substance metabolic process; ribose phosphate biosynthetic process; metabolic …		lyase activity; carbon-nitrogen lyase activity; amidine-lyase activity; N6-(1,2-dicarboxyethyl)AMP AMP-lyase (fumarate-forming) activity; catalytic activity;	K01756	purB; adenylosuccinate lyase [EC:4.3.2.2]	bao00230 Purine metabolism - Bacillus amyloliquefaciens DSM 7; bao01130 Biosynthesis of antibiotics - Bacillus amyloliquefaciens DSM 7; bao01110 Biosynthesis of secondary metabolites - Bacillus amyloliquefaciens DSM 7; bao01100 Metabolic pathways - Bacillus amyloliquefaciens DSM 7; bao00250 Alanine, aspartate and glutamate metabolism - Bacillus amyloliquefaciens DSM 7;	IPR024083; IPR008948; IPR022761; IPR019468;	Fumarase/histidase, N-terminal; L-Aspartase-like; Fumarate lyase, N-terminal; Adenylosuccinate lyase C-terminal;
154685142	105	K	phosphoribosylaminoimidazole-succinocarboxamide synthase [Bacillus amyloliquefaciens subsp. plantarum str. FZB42]	unknown	41.218	_NIAAGSMSK(ma)R_	0.28507	2	560.774	1		Cytoplasmic	nucleotide biosynthetic process; cellular aromatic compound metabolic process; nucleotide metabolic process; single-organism process; biosynthetic process; organonitrogen compound biosynthetic process; cellular metabolic process; phosphate-containing compound metabolic process; organic substance metabolic process; metabolic process; heterocycle metabolic process; aromatic compound biosynthetic pr…		ATP binding; nucleoside phosphate binding; ligase activity; nucleoside binding; ion binding; nucleotide binding; acid-amino acid ligase activity; ligase activity, forming carbon-nitrogen bonds; organic cyclic compound binding; heterocyclic compound binding; ribonucleoside binding; carbohydrate derivative binding; catalytic activity; ribonucleotide binding; binding; purine ribonucleoside binding; …	K01923	purC; phosphoribosylaminoimidazole-succinocarboxamide synthase [EC:6.3.2.6]	bao00230 Purine metabolism - Bacillus amyloliquefaciens DSM 7; bao01130 Biosynthesis of antibiotics - Bacillus amyloliquefaciens DSM 7; bao01110 Biosynthesis of secondary metabolites - Bacillus amyloliquefaciens DSM 7; bao01100 Metabolic pathways - Bacillus amyloliquefaciens DSM 7;	IPR028923; IPR013816;	SAICAR synthetase/ADE2, N-terminal; ATP-grasp fold, subdomain 2;
154685142	214	K	phosphoribosylaminoimidazole-succinocarboxamide synthase [Bacillus amyloliquefaciens subsp. plantarum str. FZB42]	unknown	93.598	_LDK(ma)DLFR_	-0.25618	2	496.756	1	..........K....R.....	Cytoplasmic	nucleotide biosynthetic process; cellular aromatic compound metabolic process; nucleotide metabolic process; single-organism process; biosynthetic process; organonitrogen compound biosynthetic process; cellular metabolic process; phosphate-containing compound metabolic process; organic substance metabolic process; metabolic process; heterocycle metabolic process; aromatic compound biosynthetic pr…		ATP binding; nucleoside phosphate binding; ligase activity; nucleoside binding; ion binding; nucleotide binding; acid-amino acid ligase activity; ligase activity, forming carbon-nitrogen bonds; organic cyclic compound binding; heterocyclic compound binding; ribonucleoside binding; carbohydrate derivative binding; catalytic activity; ribonucleotide binding; binding; purine ribonucleoside binding; …	K01923	purC; phosphoribosylaminoimidazole-succinocarboxamide synthase [EC:6.3.2.6]	bao00230 Purine metabolism - Bacillus amyloliquefaciens DSM 7; bao01130 Biosynthesis of antibiotics - Bacillus amyloliquefaciens DSM 7; bao01110 Biosynthesis of secondary metabolites - Bacillus amyloliquefaciens DSM 7; bao01100 Metabolic pathways - Bacillus amyloliquefaciens DSM 7;	IPR028923; IPR013816;	SAICAR synthetase/ADE2, N-terminal; ATP-grasp fold, subdomain 2;
154685149	37	K	bifunctional phosphoribosylaminoimidazolecarboxamide formyltransferase/IMP cyclohydrolase [Bacillus amyloliquefaciens subsp. plantarum str. FZB42]	unknown	62.617	_ELTELGVEVISTGGTK(ma)K_	2.2791	2	923.986	1		Cytoplasmic	nucleotide biosynthetic process; cellular aromatic compound metabolic process; nucleotide metabolic process; single-organism process; biosynthetic process; organonitrogen compound biosynthetic process; cellular metabolic process; phosphate-containing compound metabolic process; organic substance metabolic process; metabolic process; heterocycle metabolic process; aromatic compound biosynthetic pr…		hydrolase activity, acting on carbon-nitrogen (but not peptide) bonds, in cyclic amidines; phosphoribosylaminoimidazolecarboxamide formyltransferase activity; catalytic activity; transferase activity, transferring one-carbon groups; hydrolase activity; cyclohydrolase activity; hydroxymethyl-, formyl- and related transferase activity; transferase activity; hydrolase activity, acting on carbon-nitr…	K00602	purH; phosphoribosylaminoimidazolecarboxamide formyltransferase / IMP cyclohydrolase [EC:2.1.2.3 3.5.4.10]	bao00230 Purine metabolism - Bacillus amyloliquefaciens DSM 7; bao01130 Biosynthesis of antibiotics - Bacillus amyloliquefaciens DSM 7; bao01110 Biosynthesis of secondary metabolites - Bacillus amyloliquefaciens DSM 7; bao01100 Metabolic pathways - Bacillus amyloliquefaciens DSM 7; bao00670 One carbon pool by folate - Bacillus amyloliquefaciens DSM 7;	IPR016193; IPR024051; IPR011607;	Cytidine deaminase-like; AICAR transformylase domain; Methylglyoxal synthase-like domain;
154685149	245	K	bifunctional phosphoribosylaminoimidazolecarboxamide formyltransferase/IMP cyclohydrolase [Bacillus amyloliquefaciens subsp. plantarum str. FZB42]	unknown	67.102	_QLHGK(ma)ELSYNNIK_	0.16604	3	543.946	1		Cytoplasmic	nucleotide biosynthetic process; cellular aromatic compound metabolic process; nucleotide metabolic process; single-organism process; biosynthetic process; organonitrogen compound biosynthetic process; cellular metabolic process; phosphate-containing compound metabolic process; organic substance metabolic process; metabolic process; heterocycle metabolic process; aromatic compound biosynthetic pr…		hydrolase activity, acting on carbon-nitrogen (but not peptide) bonds, in cyclic amidines; phosphoribosylaminoimidazolecarboxamide formyltransferase activity; catalytic activity; transferase activity, transferring one-carbon groups; hydrolase activity; cyclohydrolase activity; hydroxymethyl-, formyl- and related transferase activity; transferase activity; hydrolase activity, acting on carbon-nitr…	K00602	purH; phosphoribosylaminoimidazolecarboxamide formyltransferase / IMP cyclohydrolase [EC:2.1.2.3 3.5.4.10]	bao00230 Purine metabolism - Bacillus amyloliquefaciens DSM 7; bao01130 Biosynthesis of antibiotics - Bacillus amyloliquefaciens DSM 7; bao01110 Biosynthesis of secondary metabolites - Bacillus amyloliquefaciens DSM 7; bao01100 Metabolic pathways - Bacillus amyloliquefaciens DSM 7; bao00670 One carbon pool by folate - Bacillus amyloliquefaciens DSM 7;	IPR016193; IPR024051; IPR011607;	Cytidine deaminase-like; AICAR transformylase domain; Methylglyoxal synthase-like domain;
154685164	172	K	aspartyl/glutamyl-tRNA amidotransferase subunit B [Bacillus amyloliquefaciens subsp. plantarum str. FZB42]	unknown	69.188	_LK(ma)SIIQYTGVSDCK_	0.26271	2	849.424	1		Cytoplasmic			ligase activity, forming carbon-nitrogen bonds; carbon-nitrogen ligase activity, with glutamine as amido-N-donor; catalytic activity; ligase activity;	K02434	gatB; aspartyl-tRNA(Asn)/glutamyl-tRNA(Gln) amidotransferase subunit B [EC:6.3.5.6 6.3.5.7]	bao01100 Metabolic pathways - Bacillus amyloliquefaciens DSM 7; bao00970 Aminoacyl-tRNA biosynthesis - Bacillus amyloliquefaciens DSM 7;	IPR003789; IPR018027; IPR006075;	Aspartyl/glutamyl-tRNA amidotransferase subunit B-related; Asn/Gln amidotransferase; Aspartyl/Glutamyl-tRNA(Gln) amidotransferase, subunit B/E, catalytic;
154685164	408	K	aspartyl/glutamyl-tRNA amidotransferase subunit B [Bacillus amyloliquefaciens subsp. plantarum str. FZB42]	unknown	79.676	_EK(ma)GLVQISDESVLLK_	2.7926	2	872.472	1		Cytoplasmic			ligase activity, forming carbon-nitrogen bonds; carbon-nitrogen ligase activity, with glutamine as amido-N-donor; catalytic activity; ligase activity;	K02434	gatB; aspartyl-tRNA(Asn)/glutamyl-tRNA(Gln) amidotransferase subunit B [EC:6.3.5.6 6.3.5.7]	bao01100 Metabolic pathways - Bacillus amyloliquefaciens DSM 7; bao00970 Aminoacyl-tRNA biosynthesis - Bacillus amyloliquefaciens DSM 7;	IPR003789; IPR018027; IPR006075;	Aspartyl/glutamyl-tRNA amidotransferase subunit B-related; Asn/Gln amidotransferase; Aspartyl/Glutamyl-tRNA(Gln) amidotransferase, subunit B/E, catalytic;
154685164	457	K	aspartyl/glutamyl-tRNA amidotransferase subunit B [Bacillus amyloliquefaciens subsp. plantarum str. FZB42]	unknown	65.179	_ASK(ma)GQANPPMVNK_	-0.95275	2	714.351	1		Cytoplasmic			ligase activity, forming carbon-nitrogen bonds; carbon-nitrogen ligase activity, with glutamine as amido-N-donor; catalytic activity; ligase activity;	K02434	gatB; aspartyl-tRNA(Asn)/glutamyl-tRNA(Gln) amidotransferase subunit B [EC:6.3.5.6 6.3.5.7]	bao01100 Metabolic pathways - Bacillus amyloliquefaciens DSM 7; bao00970 Aminoacyl-tRNA biosynthesis - Bacillus amyloliquefaciens DSM 7;	IPR003789; IPR018027; IPR006075;	Aspartyl/glutamyl-tRNA amidotransferase subunit B-related; Asn/Gln amidotransferase; Aspartyl/Glutamyl-tRNA(Gln) amidotransferase, subunit B/E, catalytic;
154685166	545	K	SwrC [Bacillus amyloliquefaciens subsp. plantarum str. FZB42]	unknown	51.864	_LANFYK(ma)K_	1.3351	2	485.256	1	..........K.......R..	Membrane	transport; localization; establishment of localization;	membrane;	transporter activity;	K03296			IPR027463;	Multidrug efflux transporter AcrB TolC docking domain, DN/DC subdomains;
154685178	61	K	hypothetical protein RBAM_007230 [Bacillus amyloliquefaciens subsp. plantarum str. FZB42]	unknown	54.898	_TYSVPK(ma)NIIER_	2.7252	2	703.37	1	..........K....R.....	Cytoplasmic							IPR026563; IPR017856; IPR029072; IPR026564;	Transcriptional regulator TACO1-like, domain 2; Integrase, N-terminal zinc-binding domain-like; YebC-like; Transcriptional regulator TACO1-like, domain 3;
154685197	213	K	ABC transporter ATP-binding protein [Bacillus amyloliquefaciens subsp. plantarum str. FZB42]	unknown	84.653	_GQIIDEGEINELLK(ma)R_	3.7134	2	906.971	1		Cytoplasmic			ATP binding; nucleoside phosphate binding; nucleoside binding; ion binding; hydrolase activity, acting on acid anhydrides; hydrolase activity; nucleotide binding; nucleoside-triphosphatase activity; ATPase activity; organic cyclic compound binding; heterocyclic compound binding; ribonucleoside binding; carbohydrate derivative binding; pyrophosphatase activity; catalytic activity; ribonucleotide b…				IPR003593; IPR003439; IPR027417;	AAA+ ATPase domain; ABC transporter-like; P-loop containing nucleoside triphosphate hydrolase;
154685197	251	K	ABC transporter ATP-binding protein [Bacillus amyloliquefaciens subsp. plantarum str. FZB42]	unknown	44.349	_K(ma)PLETMER_	3.1162	2	545.266	1		Cytoplasmic			ATP binding; nucleoside phosphate binding; nucleoside binding; ion binding; hydrolase activity, acting on acid anhydrides; hydrolase activity; nucleotide binding; nucleoside-triphosphatase activity; ATPase activity; organic cyclic compound binding; heterocyclic compound binding; ribonucleoside binding; carbohydrate derivative binding; pyrophosphatase activity; catalytic activity; ribonucleotide b…				IPR003593; IPR003439; IPR027417;	AAA+ ATPase domain; ABC transporter-like; P-loop containing nucleoside triphosphate hydrolase;
154685199	53	K	hypothetical protein RBAM_007440 [Bacillus amyloliquefaciens subsp. plantarum str. FZB42]	unknown	44.847	_LDIEK(ma)LLIR_	-2.5495	2	599.856	1	..........K...R......	Cytoplasmic
154685199	145	K	hypothetical protein RBAM_007440 [Bacillus amyloliquefaciens subsp. plantarum str. FZB42]	unknown	84.365	_DSAIIESTFK(ma)K_	0.13323	2	662.835	1		Cytoplasmic
154685201	75	K	hypothetical protein RBAM_007460 [Bacillus amyloliquefaciens subsp. plantarum str. FZB42]	unknown	112.85	_FNLEK(ma)DQLR_	0.61722	2	624.815	1	..........K...R......	Cytoplasmic							IPR022291;	Bacteriocin biosynthesis, cyclodehydratase domain;
154685203	59	K	hypothetical protein RBAM_007480 [Bacillus amyloliquefaciens subsp. plantarum str. FZB42]	unknown	55.755	_SATLQK(ma)IATHAGK_	0.99292	2	706.381	1	..........K.......R..	Cytoplasmic			catalytic activity; oxidoreductase activity;				IPR000415; IPR020051; IPR029479;	Nitroreductase-like; SagB-type dehydrogenase domain; Nitroreductase;
154685215	229	K	hypothetical protein RBAM_007600 [Bacillus amyloliquefaciens subsp. plantarum str. FZB42]	unknown	72.209	_DNVGQIDQITK(ma)K_	-1.2035	2	722.868	1	..........K......K...	Membrane	regulation of cellular process; single organism signaling; cellular response to stimulus; signal transduction; regulation of biological process; cell communication; single-organism cellular process; single-organism process; signaling; response to stimulus; cellular process; biological regulation;	membrane;	molecular transducer activity; signal transducer activity;				IPR029151; IPR004089;	Periplasmic sensor domain-like; Methyl-accepting chemotaxis protein (MCP) signalling domain;
154685284	284	K	hypothetical protein RBAM_008300 [Bacillus amyloliquefaciens subsp. plantarum str. FZB42]	unknown	69.346	_NYLLK(ma)ETDANK_	1.349	2	697.844	1		Cytoplasmic	metabolic process;		catalytic activity; oxidoreductase activity, acting on the aldehyde or oxo group of donors, disulfide as acceptor; oxidoreductase activity; oxidoreductase activity, acting on the aldehyde or oxo group of donors;	K00161	PDHA; pyruvate dehydrogenase E1 component alpha subunit [EC:1.2.4.1]	bao01130 Biosynthesis of antibiotics - Bacillus amyloliquefaciens DSM 7; bao01110 Biosynthesis of secondary metabolites - Bacillus amyloliquefaciens DSM 7; bao01100 Metabolic pathways - Bacillus amyloliquefaciens DSM 7; bao01200 Carbon metabolism - Bacillus amyloliquefaciens DSM 7; bao00010 Glycolysis / Gluconeogenesis - Bacillus amyloliquefaciens DSM 7; bao00620 Pyruvate metabolism - Bacillus am…	IPR001017; IPR029061;	Dehydrogenase, E1 component; Thiamin diphosphate-binding fold;
154685284	311	K	hypothetical protein RBAM_008300 [Bacillus amyloliquefaciens subsp. plantarum str. FZB42]	unknown	105.03	_AVSFSEK(ma)SPYPK_	-0.65968	2	713.348	1		Cytoplasmic	metabolic process;		catalytic activity; oxidoreductase activity, acting on the aldehyde or oxo group of donors, disulfide as acceptor; oxidoreductase activity; oxidoreductase activity, acting on the aldehyde or oxo group of donors;	K00161	PDHA; pyruvate dehydrogenase E1 component alpha subunit [EC:1.2.4.1]	bao01130 Biosynthesis of antibiotics - Bacillus amyloliquefaciens DSM 7; bao01110 Biosynthesis of secondary metabolites - Bacillus amyloliquefaciens DSM 7; bao01100 Metabolic pathways - Bacillus amyloliquefaciens DSM 7; bao01200 Carbon metabolism - Bacillus amyloliquefaciens DSM 7; bao00010 Glycolysis / Gluconeogenesis - Bacillus amyloliquefaciens DSM 7; bao00620 Pyruvate metabolism - Bacillus am…	IPR001017; IPR029061;	Dehydrogenase, E1 component; Thiamin diphosphate-binding fold;
154685286	219	K	branched-chain alpha-keto acid dehydrogenase subunit E2 [Bacillus amyloliquefaciens subsp. plantarum str. FZB42]	unknown	109	_WQEQLADSAK(ma)K_	0.89558	2	695.336	1		Cytoplasmic	metabolic process;		transferase activity, transferring acyl groups; catalytic activity; transferase activity;	K00627	DLAT; pyruvate dehydrogenase E2 component (dihydrolipoamide acetyltransferase) [EC:2.3.1.12]	bao01130 Biosynthesis of antibiotics - Bacillus amyloliquefaciens DSM 7; bao01110 Biosynthesis of secondary metabolites - Bacillus amyloliquefaciens DSM 7; bao01100 Metabolic pathways - Bacillus amyloliquefaciens DSM 7; bao01200 Carbon metabolism - Bacillus amyloliquefaciens DSM 7; bao00010 Glycolysis / Gluconeogenesis - Bacillus amyloliquefaciens DSM 7; bao00620 Pyruvate metabolism - Bacillus am…	IPR004167; IPR001078; IPR011053; IPR000089; IPR023213;	E3-binding domain; 2-oxoacid dehydrogenase acyltransferase, catalytic domain; Single hybrid motif; Biotin/lipoyl attachment; Chloramphenicol acetyltransferase-like domain;
154685286	241	K	branched-chain alpha-keto acid dehydrogenase subunit E2 [Bacillus amyloliquefaciens subsp. plantarum str. FZB42]	unknown	50.87	_AAVLALK(ma)QHPELNSSYQEER_	1.8262	3	790.396	1	...R......K..........	Cytoplasmic	metabolic process;		transferase activity, transferring acyl groups; catalytic activity; transferase activity;	K00627	DLAT; pyruvate dehydrogenase E2 component (dihydrolipoamide acetyltransferase) [EC:2.3.1.12]	bao01130 Biosynthesis of antibiotics - Bacillus amyloliquefaciens DSM 7; bao01110 Biosynthesis of secondary metabolites - Bacillus amyloliquefaciens DSM 7; bao01100 Metabolic pathways - Bacillus amyloliquefaciens DSM 7; bao01200 Carbon metabolism - Bacillus amyloliquefaciens DSM 7; bao00010 Glycolysis / Gluconeogenesis - Bacillus amyloliquefaciens DSM 7; bao00620 Pyruvate metabolism - Bacillus am…	IPR004167; IPR001078; IPR011053; IPR000089; IPR023213;	E3-binding domain; 2-oxoacid dehydrogenase acyltransferase, catalytic domain; Single hybrid motif; Biotin/lipoyl attachment; Chloramphenicol acetyltransferase-like domain;
154685290	44	K	GlvA [Bacillus amyloliquefaciens subsp. plantarum str. FZB42]	unknown	72.275	_LYDNDK(ma)ER_	1.2708	2	569.754	1	..........K....R.....	Cytoplasmic	metabolic process; oxidation-reduction process; single-organism metabolic process; single-organism process; primary metabolic process; carbohydrate metabolic process; organic substance metabolic process;		oxidoreductase activity, acting on CH-OH group of donors; oxidoreductase activity, acting on the CH-OH group of donors, NAD or NADP as acceptor; catalytic activity; hydrolase activity, acting on glycosyl bonds; hydrolase activity, hydrolyzing O-glycosyl compounds; hydrolase activity; oxidoreductase activity;	K01232	E3.2.1.122; maltose-6'-phosphate glucosidase [EC:3.2.1.122]	bao00500 Starch and sucrose metabolism - Bacillus amyloliquefaciens DSM 7;	IPR022616; IPR016040; IPR015955;	Glycosyl hydrolase, family 4, C-terminal; NAD(P)-binding domain; Lactate dehydrogenase/glycoside hydrolase, family 4, C-terminal;
154685290	59	K	GlvA [Bacillus amyloliquefaciens subsp. plantarum str. FZB42]	unknown	58.885	_IAGACEVFIK(ma)EK_	0.73145	2	725.866	1		Cytoplasmic	metabolic process; oxidation-reduction process; single-organism metabolic process; single-organism process; primary metabolic process; carbohydrate metabolic process; organic substance metabolic process;		oxidoreductase activity, acting on CH-OH group of donors; oxidoreductase activity, acting on the CH-OH group of donors, NAD or NADP as acceptor; catalytic activity; hydrolase activity, acting on glycosyl bonds; hydrolase activity, hydrolyzing O-glycosyl compounds; hydrolase activity; oxidoreductase activity;	K01232	E3.2.1.122; maltose-6'-phosphate glucosidase [EC:3.2.1.122]	bao00500 Starch and sucrose metabolism - Bacillus amyloliquefaciens DSM 7;	IPR022616; IPR016040; IPR015955;	Glycosyl hydrolase, family 4, C-terminal; NAD(P)-binding domain; Lactate dehydrogenase/glycoside hydrolase, family 4, C-terminal;
154685290	233	K	GlvA [Bacillus amyloliquefaciens subsp. plantarum str. FZB42]	unknown	49.28	_EYGYVPK(ma)TK_	1.0865	2	585.788	1	...R......K..........	Cytoplasmic	metabolic process; oxidation-reduction process; single-organism metabolic process; single-organism process; primary metabolic process; carbohydrate metabolic process; organic substance metabolic process;		oxidoreductase activity, acting on CH-OH group of donors; oxidoreductase activity, acting on the CH-OH group of donors, NAD or NADP as acceptor; catalytic activity; hydrolase activity, acting on glycosyl bonds; hydrolase activity, hydrolyzing O-glycosyl compounds; hydrolase activity; oxidoreductase activity;	K01232	E3.2.1.122; maltose-6'-phosphate glucosidase [EC:3.2.1.122]	bao00500 Starch and sucrose metabolism - Bacillus amyloliquefaciens DSM 7;	IPR022616; IPR016040; IPR015955;	Glycosyl hydrolase, family 4, C-terminal; NAD(P)-binding domain; Lactate dehydrogenase/glycoside hydrolase, family 4, C-terminal;
154685290	235	K	GlvA [Bacillus amyloliquefaciens subsp. plantarum str. FZB42]	unknown	144.55	_TK(ma)AEQTEASWNDTFK_	-0.054914	2	921.413	1		Cytoplasmic	metabolic process; oxidation-reduction process; single-organism metabolic process; single-organism process; primary metabolic process; carbohydrate metabolic process; organic substance metabolic process;		oxidoreductase activity, acting on CH-OH group of donors; oxidoreductase activity, acting on the CH-OH group of donors, NAD or NADP as acceptor; catalytic activity; hydrolase activity, acting on glycosyl bonds; hydrolase activity, hydrolyzing O-glycosyl compounds; hydrolase activity; oxidoreductase activity;	K01232	E3.2.1.122; maltose-6'-phosphate glucosidase [EC:3.2.1.122]	bao00500 Starch and sucrose metabolism - Bacillus amyloliquefaciens DSM 7;	IPR022616; IPR016040; IPR015955;	Glycosyl hydrolase, family 4, C-terminal; NAD(P)-binding domain; Lactate dehydrogenase/glycoside hydrolase, family 4, C-terminal;
154685290	248	K	GlvA [Bacillus amyloliquefaciens subsp. plantarum str. FZB42]	unknown	166.04	_AEQTEASWNDTFK(ma)K_	1.1521	2	870.889	1	..........K......A...	Cytoplasmic	metabolic process; oxidation-reduction process; single-organism metabolic process; single-organism process; primary metabolic process; carbohydrate metabolic process; organic substance metabolic process;		oxidoreductase activity, acting on CH-OH group of donors; oxidoreductase activity, acting on the CH-OH group of donors, NAD or NADP as acceptor; catalytic activity; hydrolase activity, acting on glycosyl bonds; hydrolase activity, hydrolyzing O-glycosyl compounds; hydrolase activity; oxidoreductase activity;	K01232	E3.2.1.122; maltose-6'-phosphate glucosidase [EC:3.2.1.122]	bao00500 Starch and sucrose metabolism - Bacillus amyloliquefaciens DSM 7;	IPR022616; IPR016040; IPR015955;	Glycosyl hydrolase, family 4, C-terminal; NAD(P)-binding domain; Lactate dehydrogenase/glycoside hydrolase, family 4, C-terminal;
154685292	440	K	GlvC [Bacillus amyloliquefaciens subsp. plantarum str. FZB42]	unknown	85.837	_QASK(ma)ETAAADETQR_	-0.70539	2	796.363	1	...R......K..........	Membrane	transport; single-organism localization; carbohydrate transport; single-organism process; organic substance transport; localization; phosphoenolpyruvate-dependent sugar phosphotransferase system; single-organism transport; establishment of localization;	intrinsic component of membrane; membrane; integral component of membrane; membrane part;	active transmembrane transporter activity; carbohydrate transmembrane transporter activity; phosphotransferase activity, alcohol group as acceptor; catalytic activity; protein-N(PI)-phosphohistidine-sugar phosphotransferase activity; carbohydrate transporter activity; substrate-specific transporter activity; transferase activity; substrate-specific transmembrane transporter activity; transmembran…	K02750	PTS-Glv-EIIC; PTS system, alpha-glucoside-specific IIC component	bao00500 Starch and sucrose metabolism - Bacillus amyloliquefaciens DSM 7; bao02060 Phosphotransferase system (PTS) - Bacillus amyloliquefaciens DSM 7;	IPR004719; IPR003352; IPR013013; IPR001996;	Phosphotransferase system, maltose/glucose-specific subfamily IIC component; Phosphotransferase system, EIIC; Phosphotransferase system, EIIC component, type 1; Phosphotransferase system, IIB component, type 1;
154685309	88	K	hypothetical protein RBAM_008550 [Bacillus amyloliquefaciens subsp. plantarum str. FZB42]	unknown	87.447	_IKDDFNEEK(ma)ER_	-0.65708	2	754.847	1	..........K....R.....	Cytoplasmic			catalytic activity; oxidoreductase activity;				IPR000415; IPR029479;	Nitroreductase-like; Nitroreductase;
154685328	60	K	enoyl-(acyl carrier protein) reductase [Bacillus amyloliquefaciens subsp. plantarum str. FZB42]	unknown	59.709	_TLVIK(ma)ANVGQPAK_	-1.4167	2	712.909	1	..........K......A...	Cytoplasmic	metabolic process;		catalytic activity; oxidoreductase activity;	K10780	fabL; enoyl-[acyl-carrier protein] reductase III [EC:1.3.1.104]	bao00061 Fatty acid biosynthesis - Bacillus amyloliquefaciens DSM 7; bao01100 Metabolic pathways - Bacillus amyloliquefaciens DSM 7; bao01212 Fatty acid metabolism - Bacillus amyloliquefaciens DSM 7;	IPR016040;	NAD(P)-binding domain;
154685335	113	K	hypothetical protein RBAM_008810 [Bacillus amyloliquefaciens subsp. plantarum str. FZB42]	unknown	85.837	_NFGK(ma)EYMGIER_	-1.7271	2	715.324	1		Cytoplasmic	single-organism process; metabolic process; oxidation-reduction process; single-organism metabolic process;		antioxidant activity; catalytic activity; oxidoreductase activity;	K03564			IPR000866; IPR012336;	Alkyl hydroperoxide reductase subunit C/ Thiol specific antioxidant; Thioredoxin-like fold;
154685371	7	K	hypothetical protein RBAM_009370 [Bacillus amyloliquefaciens subsp. plantarum str. FZB42]	unknown	84.743	_VK(ma)WFNSEK_	0.53493	2	562.275	1		Cytoplasmic	regulation of cellular process; regulation of gene expression; regulation of transcription, DNA-templated; regulation of cellular biosynthetic process; regulation of primary metabolic process; regulation of macromolecule metabolic process; regulation of nucleobase-containing compound metabolic process; regulation of macromolecule biosynthetic process; regulation of cellular metabolic process; reg…		organic cyclic compound binding; heterocyclic compound binding; DNA binding; binding; nucleic acid binding;	K03704			IPR012340; IPR011129; IPR002059;	Nucleic acid-binding, OB-fold; Cold shock protein; Cold-shock protein, DNA-binding;
154685401	128	K	PhoA [Bacillus amyloliquefaciens subsp. plantarum str. FZB42]	unknown	66.246	_TYNAAIGVDK(ma)K_	-1.8134	2	633.322	1	..........K...R......	Extracellular	metabolic process;		hydrolase activity; phosphoric ester hydrolase activity; catalytic activity; phosphatase activity; hydrolase activity, acting on ester bonds;	K01077	E3.1.3.1; alkaline phosphatase [EC:3.1.3.1]	bao02020 Two-component system - Bacillus amyloliquefaciens DSM 7; bao01100 Metabolic pathways - Bacillus amyloliquefaciens DSM 7; bao01120 Microbial metabolism in diverse environments - Bacillus amyloliquefaciens DSM 7; bao00627 Aminobenzoate degradation - Bacillus amyloliquefaciens DSM 7; bao00790 Folate biosynthesis - Bacillus amyloliquefaciens DSM 7;	IPR017849; IPR017850;	Alkaline phosphatase-like, alpha/beta/alpha; Alkaline-phosphatase-like, core domain;
154685401	134	K	PhoA [Bacillus amyloliquefaciens subsp. plantarum str. FZB42]	unknown	48.044	_VK(ma)SVLEEAK_	-2.3697	2	544.795	1	..........K......K...	Extracellular	metabolic process;		hydrolase activity; phosphoric ester hydrolase activity; catalytic activity; phosphatase activity; hydrolase activity, acting on ester bonds;	K01077	E3.1.3.1; alkaline phosphatase [EC:3.1.3.1]	bao02020 Two-component system - Bacillus amyloliquefaciens DSM 7; bao01100 Metabolic pathways - Bacillus amyloliquefaciens DSM 7; bao01120 Microbial metabolism in diverse environments - Bacillus amyloliquefaciens DSM 7; bao00627 Aminobenzoate degradation - Bacillus amyloliquefaciens DSM 7; bao00790 Folate biosynthesis - Bacillus amyloliquefaciens DSM 7;	IPR017849; IPR017850;	Alkaline phosphatase-like, alpha/beta/alpha; Alkaline-phosphatase-like, core domain;
154685401	141	K	PhoA [Bacillus amyloliquefaciens subsp. plantarum str. FZB42]	unknown	101.38	_SVLEEAK(ma)QR_	1.3055	2	573.293	1		Extracellular	metabolic process;		hydrolase activity; phosphoric ester hydrolase activity; catalytic activity; phosphatase activity; hydrolase activity, acting on ester bonds;	K01077	E3.1.3.1; alkaline phosphatase [EC:3.1.3.1]	bao02020 Two-component system - Bacillus amyloliquefaciens DSM 7; bao01100 Metabolic pathways - Bacillus amyloliquefaciens DSM 7; bao01120 Microbial metabolism in diverse environments - Bacillus amyloliquefaciens DSM 7; bao00627 Aminobenzoate degradation - Bacillus amyloliquefaciens DSM 7; bao00790 Folate biosynthesis - Bacillus amyloliquefaciens DSM 7;	IPR017849; IPR017850;	Alkaline phosphatase-like, alpha/beta/alpha; Alkaline-phosphatase-like, core domain;
154685401	211	K	PhoA [Bacillus amyloliquefaciens subsp. plantarum str. FZB42]	unknown	51.066	_NVTK(ma)DFK_	0.85296	2	469.235	1	...R......K..........	Extracellular	metabolic process;		hydrolase activity; phosphoric ester hydrolase activity; catalytic activity; phosphatase activity; hydrolase activity, acting on ester bonds;	K01077	E3.1.3.1; alkaline phosphatase [EC:3.1.3.1]	bao02020 Two-component system - Bacillus amyloliquefaciens DSM 7; bao01100 Metabolic pathways - Bacillus amyloliquefaciens DSM 7; bao01120 Microbial metabolism in diverse environments - Bacillus amyloliquefaciens DSM 7; bao00627 Aminobenzoate degradation - Bacillus amyloliquefaciens DSM 7; bao00790 Folate biosynthesis - Bacillus amyloliquefaciens DSM 7;	IPR017849; IPR017850;	Alkaline phosphatase-like, alpha/beta/alpha; Alkaline-phosphatase-like, core domain;
154685415	315	K	polyketide beta-ketoacyl:acyl carrier protein synthase [Bacillus amyloliquefaciens subsp. plantarum str. FZB42]	unknown	97.542	_EIDYINPHGTGSPIGDK(ma)TECR_	0.78396	3	815.704	1	..........K...R......	Cytoplasmic	metabolic process;		catalytic activity;	K00646			IPR016039; IPR020841; IPR014031; IPR014030; IPR016038;	Thiolase-like; Polyketide synthase, beta-ketoacyl synthase domain; Beta-ketoacyl synthase, C-terminal; Beta-ketoacyl synthase, N-terminal; Thiolase-like, subgroup;
154685424	222	K	Dat [Bacillus amyloliquefaciens subsp. plantarum str. FZB42]	unknown	50.088	_EK(ma)ALTEDELR_	2.1908	2	645.315	1	..........K.......R..	Cytoplasmic	D-amino acid metabolic process; small molecule metabolic process; single-organism cellular process; nitrogen compound metabolic process; single-organism process; primary metabolic process; alpha-amino acid metabolic process; cellular metabolic process; organic substance metabolic process; metabolic process; cellular amino acid metabolic process; single-organism metabolic process; carboxylic acid …		organic cyclic compound binding; heterocyclic compound binding; transferase activity, transferring nitrogenous groups; catalytic activity; binding; ion binding; anion binding; transaminase activity; transferase activity; cofactor binding; pyridoxal phosphate binding;	K00824	dat; D-alanine transaminase [EC:2.6.1.21]	bao00360 Phenylalanine metabolism - Bacillus amyloliquefaciens DSM 7; bao01100 Metabolic pathways - Bacillus amyloliquefaciens DSM 7; bao00473 D-Alanine metabolism - Bacillus amyloliquefaciens DSM 7; bao00472 D-Arginine and D-ornithine metabolism - Bacillus amyloliquefaciens DSM 7; bao00310 Lysine degradation - Bacillus amyloliquefaciens DSM 7; bao00330 Arginine and proline metabolism - Bacillus …
154685446	164	K	enoyl-CoA hydratase [Bacillus amyloliquefaciens subsp. plantarum str. FZB42]	unknown	91.076	_LIWSGEK(ma)LPAEK_	0.68013	2	728.888	1	..........K.......R..	Cytoplasmic	metabolic process;		catalytic activity;				IPR029045;	ClpP/crotonase-like domain;
154685446	169	K	enoyl-CoA hydratase [Bacillus amyloliquefaciens subsp. plantarum str. FZB42]	unknown	61.78	_LPAEK(ma)AVR_	0.64681	2	485.272	1	..........K......A...	Cytoplasmic	metabolic process;		catalytic activity;				IPR029045;	ClpP/crotonase-like domain;
154685458	38	K	hypothetical protein RBAM_010240 [Bacillus amyloliquefaciens subsp. plantarum str. FZB42]	unknown	88.311	_IK(ma)ANCNSIEDTIK_	1.5414	2	796.385	1		Cytoplasmic
154685458	85	K	hypothetical protein RBAM_010240 [Bacillus amyloliquefaciens subsp. plantarum str. FZB42]	unknown	101.3	_DVGGELQTSIK(ma)R_	-1.7611	2	694.854	1	..........K......K...	Cytoplasmic
154685461	70	K	hypothetical protein RBAM_010270 [Bacillus amyloliquefaciens subsp. plantarum str. FZB42]	unknown	69.03	_EYFEAVPK(ma)IAR_	2.0502	2	704.859	1		Cytoplasmic			catalytic activity;	K02503			IPR011146;	HIT-like domain;
154685467	92	K	hypothetical protein RBAM_010330 [Bacillus amyloliquefaciens subsp. plantarum str. FZB42]	unknown	68.481	_AGK(ma)VENEPGFQAIR_	1.4547	2	801.4	1	...R......K..........	Extracellular							IPR011008; IPR007138;	Dimeric alpha-beta barrel; Antibiotic biosynthesis monooxygenase-like domain;
154685469	44	K	uroporphyrinogen decarboxylase [Bacillus amyloliquefaciens subsp. plantarum str. FZB42]	unknown	56.131	_EK(ma)YGLVEITHQPELCAYVTR_	0.61206	3	831.409	1		Cytoplasmic	cofactor biosynthetic process; heterocycle biosynthetic process; cellular aromatic compound metabolic process; porphyrin-containing compound biosynthetic process; nitrogen compound metabolic process; organic cyclic compound metabolic process; biosynthetic process; organonitrogen compound biosynthetic process; cellular metabolic process; organic substance biosynthetic process; cellular biosyntheti…		carboxy-lyase activity; lyase activity; uroporphyrinogen decarboxylase activity; catalytic activity; carbon-carbon lyase activity;	K01599	hemE; uroporphyrinogen decarboxylase [EC:4.1.1.37]	bao01110 Biosynthesis of secondary metabolites - Bacillus amyloliquefaciens DSM 7; bao01100 Metabolic pathways - Bacillus amyloliquefaciens DSM 7; bao00860 Porphyrin and chlorophyll metabolism - Bacillus amyloliquefaciens DSM 7;	IPR000257;	Uroporphyrinogen decarboxylase (URO-D);
154685470	88	K	ferrochelatase [Bacillus amyloliquefaciens subsp. plantarum str. FZB42]	unknown	118.9	_VYIGLK(ma)HIEPFIEDAVADMHK_	-1.8204	3	837.758	1		Cytoplasmic	cofactor biosynthetic process; pigment biosynthetic process; cellular aromatic compound metabolic process; heme biosynthetic process; single-organism process; biosynthetic process; heme metabolic process; organonitrogen compound biosynthetic process; cellular metabolic process; organic substance metabolic process; metabolic process; porphyrin-containing compound metabolic process; heterocycle met…		lyase activity; catalytic activity; ferrochelatase activity;	K01772	hemH; ferrochelatase [EC:4.99.1.1]	bao01110 Biosynthesis of secondary metabolites - Bacillus amyloliquefaciens DSM 7; bao01100 Metabolic pathways - Bacillus amyloliquefaciens DSM 7; bao00860 Porphyrin and chlorophyll metabolism - Bacillus amyloliquefaciens DSM 7;
154685474	220	K	3-oxoacyl-ACP synthase [Bacillus amyloliquefaciens subsp. plantarum str. FZB42]	unknown	84.615	_EVYK(ma)WAAR_	0.49262	2	554.775	1	..........K...R......	Cytoplasmic	single-organism biosynthetic process; organic acid biosynthetic process; small molecule metabolic process; single-organism cellular process; single-organism process; cellular lipid metabolic process; biosynthetic process; fatty acid metabolic process; primary metabolic process; cellular metabolic process; fatty acid biosynthetic process; organic substance biosynthetic process; cellular biosynthet…		transferase activity, transferring acyl groups; 3-oxoacyl-[acyl-carrier-protein] synthase activity; catalytic activity; transferase activity; transferase activity, transferring acyl groups other than amino-acyl groups; fatty acid synthase activity;	K00648	fabH; 3-oxoacyl-[acyl-carrier-protein] synthase III [EC:2.3.1.180]	bao00061 Fatty acid biosynthesis - Bacillus amyloliquefaciens DSM 7; bao01100 Metabolic pathways - Bacillus amyloliquefaciens DSM 7; bao01212 Fatty acid metabolism - Bacillus amyloliquefaciens DSM 7;	IPR016039; IPR013747; IPR013751; IPR016038;	Thiolase-like; 3-Oxoacyl-[acyl-carrier-protein (ACP)] synthase III C-terminal; 3-Oxoacyl-[acyl-carrier-protein (ACP)] synthase III; Thiolase-like, subgroup;
154685474	263	K	3-oxoacyl-ACP synthase [Bacillus amyloliquefaciens subsp. plantarum str. FZB42]	unknown	64.454	_MIESICEK(ma)LPFPLER_	0.75163	2	974.481	1		Cytoplasmic	single-organism biosynthetic process; organic acid biosynthetic process; small molecule metabolic process; single-organism cellular process; single-organism process; cellular lipid metabolic process; biosynthetic process; fatty acid metabolic process; primary metabolic process; cellular metabolic process; fatty acid biosynthetic process; organic substance biosynthetic process; cellular biosynthet…		transferase activity, transferring acyl groups; 3-oxoacyl-[acyl-carrier-protein] synthase activity; catalytic activity; transferase activity; transferase activity, transferring acyl groups other than amino-acyl groups; fatty acid synthase activity;	K00648	fabH; 3-oxoacyl-[acyl-carrier-protein] synthase III [EC:2.3.1.180]	bao00061 Fatty acid biosynthesis - Bacillus amyloliquefaciens DSM 7; bao01100 Metabolic pathways - Bacillus amyloliquefaciens DSM 7; bao01212 Fatty acid metabolism - Bacillus amyloliquefaciens DSM 7;	IPR016039; IPR013747; IPR013751; IPR016038;	Thiolase-like; 3-Oxoacyl-[acyl-carrier-protein (ACP)] synthase III C-terminal; 3-Oxoacyl-[acyl-carrier-protein (ACP)] synthase III; Thiolase-like, subgroup;
154685525	99	K	hypothetical protein RBAM_010910 [Bacillus amyloliquefaciens subsp. plantarum str. FZB42]	unknown	88.596	_NVICIGK(ma)NYR_	-0.0046341	2	661.83	1		Cytoplasmic	metabolic process;		catalytic activity;				IPR002529; IPR011234;	Fumarylacetoacetase, C-terminal; Fumarylacetoacetase, C-terminal-related;
154685537	3	K	nucleotide-binding protein [Bacillus amyloliquefaciens subsp. plantarum str. FZB42]	unknown	59.709	_AK(ma)ESSFDIVSK_	2.0081	2	648.82	1		Cytoplasmic				K09767
154685537	105	K	nucleotide-binding protein [Bacillus amyloliquefaciens subsp. plantarum str. FZB42]	unknown	62.528	_LVQGIDK(ma)DNAK_	0.073968	2	643.833	1		Cytoplasmic				K09767
154685537	116	K	nucleotide-binding protein [Bacillus amyloliquefaciens subsp. plantarum str. FZB42]	unknown	68.277	_INAVIK(ma)NSGLK_	1.3616	2	621.856	1	..........K......K...	Cytoplasmic				K09767
154685567	207	K	3-oxoacyl-ACP synthase [Bacillus amyloliquefaciens subsp. plantarum str. FZB42]	unknown	56.432	_EVFK(ma)FAVR_	1.1489	2	541.287	1	..........K...R......	Cytoplasmic	single-organism biosynthetic process; organic acid biosynthetic process; small molecule metabolic process; single-organism cellular process; single-organism process; cellular lipid metabolic process; biosynthetic process; fatty acid metabolic process; primary metabolic process; cellular metabolic process; fatty acid biosynthetic process; organic substance biosynthetic process; cellular biosynthet…		transferase activity, transferring acyl groups; 3-oxoacyl-[acyl-carrier-protein] synthase activity; catalytic activity; transferase activity; transferase activity, transferring acyl groups other than amino-acyl groups; fatty acid synthase activity;	K00648	fabH; 3-oxoacyl-[acyl-carrier-protein] synthase III [EC:2.3.1.180]	bao00061 Fatty acid biosynthesis - Bacillus amyloliquefaciens DSM 7; bao01100 Metabolic pathways - Bacillus amyloliquefaciens DSM 7; bao01212 Fatty acid metabolism - Bacillus amyloliquefaciens DSM 7;	IPR016039; IPR013747; IPR013751; IPR016038;	Thiolase-like; 3-Oxoacyl-[acyl-carrier-protein (ACP)] synthase III C-terminal; 3-Oxoacyl-[acyl-carrier-protein (ACP)] synthase III; Thiolase-like, subgroup;
154685568	224	K	3-oxoacyl-ACP synthase [Bacillus amyloliquefaciens subsp. plantarum str. FZB42]	unknown	64.121	_TASRPFDK(ma)NR_	1.1511	3	426.546	1		Cytoplasmic	single-organism biosynthetic process; organic acid biosynthetic process; small molecule metabolic process; single-organism cellular process; single-organism process; cellular lipid metabolic process; biosynthetic process; fatty acid metabolic process; primary metabolic process; cellular metabolic process; fatty acid biosynthetic process; organic substance biosynthetic process; cellular biosynthet…		transferase activity, transferring acyl groups; transferase activity, transferring acyl groups other than amino-acyl groups; catalytic activity; transferase activity;	K09458	fabF; 3-oxoacyl-[acyl-carrier-protein] synthase II [EC:2.3.1.179]	bao00061 Fatty acid biosynthesis - Bacillus amyloliquefaciens DSM 7; bao00780 Biotin metabolism - Bacillus amyloliquefaciens DSM 7; bao01100 Metabolic pathways - Bacillus amyloliquefaciens DSM 7; bao01212 Fatty acid metabolism - Bacillus amyloliquefaciens DSM 7;	IPR020841; IPR016039; IPR014031; IPR014030; IPR016038;	Polyketide synthase, beta-ketoacyl synthase domain; Thiolase-like; Beta-ketoacyl synthase, C-terminal; Beta-ketoacyl synthase, N-terminal; Thiolase-like, subgroup;
154685568	312	K	3-oxoacyl-ACP synthase [Bacillus amyloliquefaciens subsp. plantarum str. FZB42]	unknown	84.183	_DAGIKPEEIDYINAHGTSTYYNDK(ma)YETK_	-0.63067	3	1107.84	1	..........K......K...	Cytoplasmic	single-organism biosynthetic process; organic acid biosynthetic process; small molecule metabolic process; single-organism cellular process; single-organism process; cellular lipid metabolic process; biosynthetic process; fatty acid metabolic process; primary metabolic process; cellular metabolic process; fatty acid biosynthetic process; organic substance biosynthetic process; cellular biosynthet…		transferase activity, transferring acyl groups; transferase activity, transferring acyl groups other than amino-acyl groups; catalytic activity; transferase activity;	K09458	fabF; 3-oxoacyl-[acyl-carrier-protein] synthase II [EC:2.3.1.179]	bao00061 Fatty acid biosynthesis - Bacillus amyloliquefaciens DSM 7; bao00780 Biotin metabolism - Bacillus amyloliquefaciens DSM 7; bao01100 Metabolic pathways - Bacillus amyloliquefaciens DSM 7; bao01212 Fatty acid metabolism - Bacillus amyloliquefaciens DSM 7;	IPR020841; IPR016039; IPR014031; IPR014030; IPR016038;	Polyketide synthase, beta-ketoacyl synthase domain; Thiolase-like; Beta-ketoacyl synthase, C-terminal; Beta-ketoacyl synthase, N-terminal; Thiolase-like, subgroup;
154685607	18	K	enoyl-(acyl carrier protein) reductase [Bacillus amyloliquefaciens subsp. plantarum str. FZB42]	unknown	95.094	_NIVVMGVANK(ma)R_	-0.069073	2	643.848	1		Cytoplasmic				K00208	fabI; enoyl-[acyl-carrier protein] reductase I [EC:1.3.1.9 1.3.1.10]	bao00061 Fatty acid biosynthesis - Bacillus amyloliquefaciens DSM 7; bao00780 Biotin metabolism - Bacillus amyloliquefaciens DSM 7; bao01100 Metabolic pathways - Bacillus amyloliquefaciens DSM 7; bao01212 Fatty acid metabolism - Bacillus amyloliquefaciens DSM 7;	IPR016040;	NAD(P)-binding domain;
154685607	200	K	enoyl-(acyl carrier protein) reductase [Bacillus amyloliquefaciens subsp. plantarum str. FZB42]	unknown	67.136	_TLSAK(ma)GISDFNSILK_	0.95688	2	840.446	1		Cytoplasmic				K00208	fabI; enoyl-[acyl-carrier protein] reductase I [EC:1.3.1.9 1.3.1.10]	bao00061 Fatty acid biosynthesis - Bacillus amyloliquefaciens DSM 7; bao00780 Biotin metabolism - Bacillus amyloliquefaciens DSM 7; bao01100 Metabolic pathways - Bacillus amyloliquefaciens DSM 7; bao01212 Fatty acid metabolism - Bacillus amyloliquefaciens DSM 7;	IPR016040;	NAD(P)-binding domain;
154685646	168	K	galactose-1-phosphate uridylyltransferase [Bacillus amyloliquefaciens subsp. plantarum str. FZB42]	unknown	94.09	_DIAAVK(ma)NSPEHR_	1.42	2	711.852	1		Cytoplasmic	single-organism carbohydrate metabolic process; metabolic process; single-organism metabolic process; monosaccharide metabolic process; single-organism process; primary metabolic process; carbohydrate metabolic process; galactose metabolic process; organic substance metabolic process; hexose metabolic process;	intracellular part; cell; cell part; intracellular; cytoplasm;	UDP-glucose:hexose-1-phosphate uridylyltransferase activity; nucleotidyltransferase activity; catalytic activity; transferase activity; uridylyltransferase activity; transferase activity, transferring phosphorus-containing groups;				IPR005849; IPR005850;	Galactose-1-phosphate uridyl transferase, N-terminal; Galactose-1-phosphate uridyl transferase, C-terminal;
154685646	417	K	galactose-1-phosphate uridylyltransferase [Bacillus amyloliquefaciens subsp. plantarum str. FZB42]	unknown	51.359	_LK(ma)DELAEVK_	0.49091	2	565.801	1	..........K......K...	Cytoplasmic	single-organism carbohydrate metabolic process; metabolic process; single-organism metabolic process; monosaccharide metabolic process; single-organism process; primary metabolic process; carbohydrate metabolic process; galactose metabolic process; organic substance metabolic process; hexose metabolic process;	intracellular part; cell; cell part; intracellular; cytoplasm;	UDP-glucose:hexose-1-phosphate uridylyltransferase activity; nucleotidyltransferase activity; catalytic activity; transferase activity; uridylyltransferase activity; transferase activity, transferring phosphorus-containing groups;				IPR005849; IPR005850;	Galactose-1-phosphate uridyl transferase, N-terminal; Galactose-1-phosphate uridyl transferase, C-terminal;
154685648	4	K	GalK1 [Bacillus amyloliquefaciens subsp. plantarum str. FZB42]	unknown	62.546	_MDAK(ma)LLK_	0.5746	2	452.744	1		Cytoplasmic	phosphorylation; single-organism process; carbohydrate metabolic process; primary metabolic process; cellular metabolic process; phosphate-containing compound metabolic process; organic substance metabolic process; single-organism carbohydrate metabolic process; metabolic process; cellular carbohydrate metabolic process; phosphorus metabolic process; single-organism metabolic process; carbohydrat…	intracellular part; cell; cell part; intracellular; cytoplasm;	ATP binding; nucleoside phosphate binding; phosphotransferase activity, alcohol group as acceptor; nucleoside binding; ion binding; nucleotide binding; organic cyclic compound binding; heterocyclic compound binding; ribonucleoside binding; carbohydrate kinase activity; carbohydrate derivative binding; kinase activity; catalytic activity; ribonucleotide binding; binding; purine ribonucleoside bind…				IPR019539; IPR020568; IPR006204; IPR014721; IPR013750;	Galactokinase galactose-binding domain; Ribosomal protein S5 domain 2-type fold; GHMP kinase N-terminal domain; Ribosomal protein S5 domain 2-type fold, subgroup; GHMP kinase, C-terminal domain;
154685650	26	K	LacF [Bacillus amyloliquefaciens subsp. plantarum str. FZB42]	unknown	47.853	_STLLK(ma)VLK_	-0.58884	2	494.308	1	..........K......A...	Cytoplasmic	transport; single-organism localization; carbohydrate transport; single-organism process; organic substance transport; localization; phosphoenolpyruvate-dependent sugar phosphotransferase system; single-organism transport; establishment of localization;			K02786	PTS-Lac-EIIA; PTS system, lactose-specific IIA component [EC:2.7.1.207]	bao00052 Galactose metabolism - Bacillus amyloliquefaciens DSM 7; bao01100 Metabolic pathways - Bacillus amyloliquefaciens DSM 7; bao02060 Phosphotransferase system (PTS) - Bacillus amyloliquefaciens DSM 7;
154685651	104	K	6-phospho-beta-galactosidase [Bacillus amyloliquefaciens subsp. plantarum str. FZB42]	unknown	123.35	_IFSECHK(ma)R_	-0.15535	2	581.769	1	...R......K..........	Cytoplasmic	single-organism carbohydrate catabolic process; single-organism catabolic process; cellular carbohydrate catabolic process; oligosaccharide catabolic process; single-organism cellular process; disaccharide catabolic process; single-organism process; disaccharide metabolic process; carbohydrate metabolic process; primary metabolic process; cellular metabolic process; organic substance metabolic pr…		hydrolase activity, hydrolyzing O-glycosyl compounds; hydrolase activity; 6-phospho-beta-galactosidase activity; galactosidase activity; catalytic activity; hydrolase activity, acting on glycosyl bonds;	K01220	E3.2.1.85; 6-phospho-beta-galactosidase [EC:3.2.1.85]	bao00052 Galactose metabolism - Bacillus amyloliquefaciens DSM 7; bao01100 Metabolic pathways - Bacillus amyloliquefaciens DSM 7;	IPR017853; IPR013781;	Glycoside hydrolase superfamily; Glycoside hydrolase, catalytic domain;
154685653	196	K	Pgm [Bacillus amyloliquefaciens subsp. plantarum str. FZB42]	unknown	78.324	_IMAIDPLGK(ma)NR_	0.45618	2	657.348	1		Cytoplasmic	metabolic process;		hydrolase activity; catalytic activity;				IPR023198; IPR023214;	Phosphoglycolate phosphatase, domain 2; HAD-like domain;
154685664	27	K	uroporphyrinogen-III synthase [Bacillus amyloliquefaciens subsp. plantarum str. FZB42]	unknown	51.939	_LIEK(ma)QGGTAVVR_	-1.9782	2	678.878	1	..........K.......R..	Cytoplasmic	heterocycle biosynthetic process; cellular aromatic compound metabolic process; nitrogen compound metabolic process; organic cyclic compound metabolic process; biosynthetic process; organonitrogen compound biosynthetic process; organic substance biosynthetic process; cellular metabolic process; cellular biosynthetic process; organic substance metabolic process; metabolic process; cellular nitroge…		lyase activity; hydro-lyase activity; catalytic activity; uroporphyrinogen-III synthase activity; carbon-oxygen lyase activity;	K01719	hemD; uroporphyrinogen-III synthase [EC:4.2.1.75]	bao01110 Biosynthesis of secondary metabolites - Bacillus amyloliquefaciens DSM 7; bao01100 Metabolic pathways - Bacillus amyloliquefaciens DSM 7; bao00860 Porphyrin and chlorophyll metabolism - Bacillus amyloliquefaciens DSM 7;	IPR003754;	Tetrapyrrole biosynthesis, uroporphyrinogen III synthase;
154685669	115	K	hypothetical protein RBAM_012360 [Bacillus amyloliquefaciens subsp. plantarum str. FZB42]	unknown	61.958	_MLK(ma)DPQAQK_	-0.11176	2	572.787	1		Cytoplasmic
154685670	87	K	hypothetical protein RBAM_012370 [Bacillus amyloliquefaciens subsp. plantarum str. FZB42]	unknown	62.357	_IAEVNSFSVDK(ma)K_	2.546	2	711.859	1		Cytoplasmic	single-organism process; metabolic process; oxidation-reduction process; single-organism metabolic process;		organic cyclic compound binding; heterocyclic compound binding; nucleoside phosphate binding; flavin adenine dinucleotide binding; catalytic activity; binding; ion binding; anion binding; nucleotide binding; cofactor binding; oxidoreductase activity; small molecule binding; coenzyme binding;	K03885	ndh; NADH dehydrogenase [EC:1.6.99.3]	bao00190 Oxidative phosphorylation - Bacillus amyloliquefaciens DSM 7;	IPR001327; IPR023753;	Pyridine nucleotide-disulphide oxidoreductase, NAD-binding domain; Pyridine nucleotide-disulphide oxidoreductase, FAD/NAD(P)-binding domain;
154685670	134	K	hypothetical protein RBAM_012370 [Bacillus amyloliquefaciens subsp. plantarum str. FZB42]	unknown	48.568	_SAADANK(ma)VYK_	0.33191	2	576.78	1	..........K.......R..	Cytoplasmic	single-organism process; metabolic process; oxidation-reduction process; single-organism metabolic process;		organic cyclic compound binding; heterocyclic compound binding; nucleoside phosphate binding; flavin adenine dinucleotide binding; catalytic activity; binding; ion binding; anion binding; nucleotide binding; cofactor binding; oxidoreductase activity; small molecule binding; coenzyme binding;	K03885	ndh; NADH dehydrogenase [EC:1.6.99.3]	bao00190 Oxidative phosphorylation - Bacillus amyloliquefaciens DSM 7;	IPR001327; IPR023753;	Pyridine nucleotide-disulphide oxidoreductase, NAD-binding domain; Pyridine nucleotide-disulphide oxidoreductase, FAD/NAD(P)-binding domain;
154685670	137	K	hypothetical protein RBAM_012370 [Bacillus amyloliquefaciens subsp. plantarum str. FZB42]	unknown	64.82	_VYK(ma)HVEDR_	-0.6843	2	566.275	1	..........K....R.....	Cytoplasmic	single-organism process; metabolic process; oxidation-reduction process; single-organism metabolic process;		organic cyclic compound binding; heterocyclic compound binding; nucleoside phosphate binding; flavin adenine dinucleotide binding; catalytic activity; binding; ion binding; anion binding; nucleotide binding; cofactor binding; oxidoreductase activity; small molecule binding; coenzyme binding;	K03885	ndh; NADH dehydrogenase [EC:1.6.99.3]	bao00190 Oxidative phosphorylation - Bacillus amyloliquefaciens DSM 7;	IPR001327; IPR023753;	Pyridine nucleotide-disulphide oxidoreductase, NAD-binding domain; Pyridine nucleotide-disulphide oxidoreductase, FAD/NAD(P)-binding domain;
154685677	154	K	hypothetical protein RBAM_012440 [Bacillus amyloliquefaciens subsp. plantarum str. FZB42]	unknown	76.073	_EMGHTELPFYQQK(ma)S_	1.0616	2	890.896	1		Cytoplasmic							IPR027369;	DinB/YfiT-like putative metal-dependent hydrolase;
154685703	61	K	hypothetical protein RBAM_012700 [Bacillus amyloliquefaciens subsp. plantarum str. FZB42]	unknown	48.288	_GDNHVHVMIK(ma)ELNK_	0.38291	3	573.954	1		Cytoplasmic				K07220			IPR012347;	Ferritin-related;
154685703	65	K	hypothetical protein RBAM_012700 [Bacillus amyloliquefaciens subsp. plantarum str. FZB42]	unknown	75.968	_ELNK(ma)AFITPIER_	-0.060236	2	758.904	1	..........K.......R..	Cytoplasmic				K07220			IPR012347;	Ferritin-related;
154685749	19	K	hypothetical protein RBAM_013160 [Bacillus amyloliquefaciens subsp. plantarum str. FZB42]	unknown	49.448	_SMNLYK(ma)VFAR_	0.42121	2	657.829	1	..........K...R......	Cytoplasmic	regulation of cellular process; regulation of gene expression; regulation of transcription, DNA-templated; regulation of cellular biosynthetic process; regulation of primary metabolic process; regulation of macromolecule metabolic process; regulation of nucleobase-containing compound metabolic process; regulation of macromolecule biosynthetic process; regulation of cellular metabolic process; reg…	cell; intracellular; cell part;	sequence-specific DNA binding transcription factor activity; nucleic acid binding transcription factor activity;	K15973			IPR011991; IPR000835;	Winged helix-turn-helix DNA-binding domain; MarR-type HTH domain;
154685749	59	K	hypothetical protein RBAM_013160 [Bacillus amyloliquefaciens subsp. plantarum str. FZB42]	unknown	100.73	_GPQK(ma)LQQIGSR_	1.8437	2	649.347	1		Cytoplasmic	regulation of cellular process; regulation of gene expression; regulation of transcription, DNA-templated; regulation of cellular biosynthetic process; regulation of primary metabolic process; regulation of macromolecule metabolic process; regulation of nucleobase-containing compound metabolic process; regulation of macromolecule biosynthetic process; regulation of cellular metabolic process; reg…	cell; intracellular; cell part;	sequence-specific DNA binding transcription factor activity; nucleic acid binding transcription factor activity;	K15973			IPR011991; IPR000835;	Winged helix-turn-helix DNA-binding domain; MarR-type HTH domain;
154685790	5	K	hypothetical protein RBAM_013570 [Bacillus amyloliquefaciens subsp. plantarum str. FZB42]	unknown	54.09	_IAK(ma)VGNVIEFK_	-1.4986	2	652.366	1		Cytoplasmic
154685801	30	K	PtsI [Bacillus amyloliquefaciens subsp. plantarum str. FZB42]	unknown	53.377	_LEEPDLTVEK(ma)K_	0.029652	2	693.854	1	..........K......A...	Cytoplasmic	phosphorylation; single-organism process; organic substance transport; cellular metabolic process; phosphoenolpyruvate-dependent sugar phosphotransferase system; phosphate-containing compound metabolic process; establishment of localization; transport; metabolic process; single-organism localization; phosphorus metabolic process; carbohydrate transport; localization; cellular process; single-orga…		transferase activity; catalytic activity; transferase activity, transferring phosphorus-containing groups;	K08483	PTS-EI.PTSI; phosphotransferase system, enzyme I, PtsI [EC:2.7.3.9]	bao02060 Phosphotransferase system (PTS) - Bacillus amyloliquefaciens DSM 7;	IPR015813; IPR008279; IPR008731; IPR000121;	Pyruvate/Phosphoenolpyruvate kinase-like domain; PEP-utilising enzyme, mobile domain; Phosphotransferase system, enzyme I N-terminal; PEP-utilising enzyme, C-terminal;
154685801	63	K	PtsI [Bacillus amyloliquefaciens subsp. plantarum str. FZB42]	unknown	67.234	_EHALK(ma)ELGQDK_	1.1404	3	451.893	1	..........K......A...	Cytoplasmic	phosphorylation; single-organism process; organic substance transport; cellular metabolic process; phosphoenolpyruvate-dependent sugar phosphotransferase system; phosphate-containing compound metabolic process; establishment of localization; transport; metabolic process; single-organism localization; phosphorus metabolic process; carbohydrate transport; localization; cellular process; single-orga…		transferase activity; catalytic activity; transferase activity, transferring phosphorus-containing groups;	K08483	PTS-EI.PTSI; phosphotransferase system, enzyme I, PtsI [EC:2.7.3.9]	bao02060 Phosphotransferase system (PTS) - Bacillus amyloliquefaciens DSM 7;	IPR015813; IPR008279; IPR008731; IPR000121;	Pyruvate/Phosphoenolpyruvate kinase-like domain; PEP-utilising enzyme, mobile domain; Phosphotransferase system, enzyme I N-terminal; PEP-utilising enzyme, C-terminal;
154685818	195	K	short chain dehydrogenase [Bacillus amyloliquefaciens subsp. plantarum str. FZB42]	unknown	86.539	_TGGAEK(ma)LFESEK_	2.0199	2	691.328	1	..........K......A...	Cytoplasmic	metabolic process;		catalytic activity; oxidoreductase activity;				IPR016040;	NAD(P)-binding domain;
154685818	201	K	short chain dehydrogenase [Bacillus amyloliquefaciens subsp. plantarum str. FZB42]	unknown	63.091	_LFESEK(ma)AVSR_	0.43209	2	626.314	1	..........K...R......	Cytoplasmic	metabolic process;		catalytic activity; oxidoreductase activity;				IPR016040;	NAD(P)-binding domain;
154685820	35	K	hypothetical protein RBAM_013870 [Bacillus amyloliquefaciens subsp. plantarum str. FZB42]	unknown	69.331	_YFEVNGEK(ma)ICSVK_	1.204	2	829.89	1		Cytoplasmic
154685820	40	K	hypothetical protein RBAM_013870 [Bacillus amyloliquefaciens subsp. plantarum str. FZB42]	unknown	41.684	_ICSVK(ma)YFEK_	-0.2358	2	630.302	1		Cytoplasmic
154685846	238	K	hypothetical protein RBAM_014130 [Bacillus amyloliquefaciens subsp. plantarum str. FZB42]	unknown	73.219	_EAVFLANVPK(ma)GK_	1.3973	2	679.869	1		Cytoplasmic	metabolic process; carbohydrate metabolic process; primary metabolic process; organic substance metabolic process;		1-phosphofructokinase activity; carbohydrate kinase activity; kinase activity; phosphotransferase activity, alcohol group as acceptor; catalytic activity; phosphofructokinase activity; transferase activity; transferase activity, transferring phosphorus-containing groups;	K00882	fruK; 1-phosphofructokinase [EC:2.7.1.56]	bao00051 Fructose and mannose metabolism - Bacillus amyloliquefaciens DSM 7;	IPR011611; IPR023314; IPR029056;	Carbohydrate kinase PfkB; Tagatose-6-phosphate kinase/1-phosphofructokinase N-terminal domain; Ribokinase-like;
154685863	130	K	peptide deformylase [Bacillus amyloliquefaciens subsp. plantarum str. FZB42]	unknown	70.783	_VK(ma)AVTLEGEQIDIR_	2.2148	2	828.944	1	...R......K..........	Cytoplasmic			iron ion binding; transition metal ion binding; catalytic activity; binding; ion binding; peptide deformylase activity; metal ion binding; cation binding; hydrolase activity; hydrolase activity, acting on carbon-nitrogen (but not peptide) bonds, in linear amides; hydrolase activity, acting on carbon-nitrogen (but not peptide) bonds;	K01462			IPR023635;	Peptide deformylase;
154685867	2198	K	MlnB [Bacillus amyloliquefaciens subsp. plantarum str. FZB42]	unknown	52.927	_DHVVHEK(ma)TVLPGAAIIEAAR_	0.49398	3	738.062	1	..........K......A...	Cytoplasmic	metabolic process;		phosphopantetheine binding; transferase activity, transferring acyl groups; vitamin binding; modified amino acid binding; catalytic activity; binding; ion binding; anion binding; amide binding; transferase activity, transferring acyl groups other than amino-acyl groups; transferase activity; small molecule binding;				IPR014031; IPR020807; IPR014030; IPR016038; IPR020841; IPR016039; IPR020806; IPR016040; IPR009081; IPR013968;	Beta-ketoacyl synthase, C-terminal; Polyketide synthase, dehydratase domain; Beta-ketoacyl synthase, N-terminal; Thiolase-like, subgroup; Polyketide synthase, beta-ketoacyl synthase domain; Thiolase-like; Polyketide synthase, phosphopantetheine-binding domain; NAD(P)-binding domain; Acyl carrier protein-like; Polyketide synthase, ketoreductase domain;
154685867	2251	K	MlnB [Bacillus amyloliquefaciens subsp. plantarum str. FZB42]	unknown	57.525	_TIMIDLLPNQK(ma)DGR_	3.5116	2	850.438	1	..........K......K...	Cytoplasmic	metabolic process;		phosphopantetheine binding; transferase activity, transferring acyl groups; vitamin binding; modified amino acid binding; catalytic activity; binding; ion binding; anion binding; amide binding; transferase activity, transferring acyl groups other than amino-acyl groups; transferase activity; small molecule binding;				IPR014031; IPR020807; IPR014030; IPR016038; IPR020841; IPR016039; IPR020806; IPR016040; IPR009081; IPR013968;	Beta-ketoacyl synthase, C-terminal; Polyketide synthase, dehydratase domain; Beta-ketoacyl synthase, N-terminal; Thiolase-like, subgroup; Polyketide synthase, beta-ketoacyl synthase domain; Thiolase-like; Polyketide synthase, phosphopantetheine-binding domain; NAD(P)-binding domain; Acyl carrier protein-like; Polyketide synthase, ketoreductase domain;
154685868	622	K	MlnC [Bacillus amyloliquefaciens subsp. plantarum str. FZB42]	unknown	53.491	_VLK(ma)AAGAAPVTR_	-0.28572	2	620.356	1		Cytoplasmic	metabolic process;		phosphopantetheine binding; vitamin binding; modified amino acid binding; catalytic activity; binding; ion binding; anion binding; amide binding; small molecule binding;				IPR014031; IPR014030; IPR020807; IPR016038; IPR020841; IPR016039; IPR020806; IPR016040; IPR009081; IPR013968;	Beta-ketoacyl synthase, C-terminal; Beta-ketoacyl synthase, N-terminal; Polyketide synthase, dehydratase domain; Thiolase-like, subgroup; Polyketide synthase, beta-ketoacyl synthase domain; Thiolase-like; Polyketide synthase, phosphopantetheine-binding domain; NAD(P)-binding domain; Acyl carrier protein-like; Polyketide synthase, ketoreductase domain;
154685870	514	K	MlnE [Bacillus amyloliquefaciens subsp. plantarum str. FZB42]	unknown	58.32	_ISELLSTDHK(ma)K_	0.021649	2	678.854	1		Cytoplasmic	metabolic process;		phosphopantetheine binding; vitamin binding; modified amino acid binding; catalytic activity; binding; ion binding; anion binding; amide binding; small molecule binding;				IPR014031; IPR014030; IPR016038; IPR016039; IPR020841; IPR020806; IPR009081; IPR016040; IPR013968;	Beta-ketoacyl synthase, C-terminal; Beta-ketoacyl synthase, N-terminal; Thiolase-like, subgroup; Thiolase-like; Polyketide synthase, beta-ketoacyl synthase domain; Polyketide synthase, phosphopantetheine-binding domain; Acyl carrier protein-like; NAD(P)-binding domain; Polyketide synthase, ketoreductase domain;
154685870	515	K	MlnE [Bacillus amyloliquefaciens subsp. plantarum str. FZB42]	unknown	63.376	_K(ma)IETVPENNSNLPQLHEK_	1.5709	3	726.034	1		Cytoplasmic	metabolic process;		phosphopantetheine binding; vitamin binding; modified amino acid binding; catalytic activity; binding; ion binding; anion binding; amide binding; small molecule binding;				IPR014031; IPR014030; IPR016038; IPR016039; IPR020841; IPR020806; IPR009081; IPR016040; IPR013968;	Beta-ketoacyl synthase, C-terminal; Beta-ketoacyl synthase, N-terminal; Thiolase-like, subgroup; Thiolase-like; Polyketide synthase, beta-ketoacyl synthase domain; Polyketide synthase, phosphopantetheine-binding domain; Acyl carrier protein-like; NAD(P)-binding domain; Polyketide synthase, ketoreductase domain;
154685870	582	K	MlnE [Bacillus amyloliquefaciens subsp. plantarum str. FZB42]	unknown	55.37	_LEK(ma)YFGR_	-1.2839	2	499.751	1	..........K...R......	Cytoplasmic	metabolic process;		phosphopantetheine binding; vitamin binding; modified amino acid binding; catalytic activity; binding; ion binding; anion binding; amide binding; small molecule binding;				IPR014031; IPR014030; IPR016038; IPR016039; IPR020841; IPR020806; IPR009081; IPR016040; IPR013968;	Beta-ketoacyl synthase, C-terminal; Beta-ketoacyl synthase, N-terminal; Thiolase-like, subgroup; Thiolase-like; Polyketide synthase, beta-ketoacyl synthase domain; Polyketide synthase, phosphopantetheine-binding domain; Acyl carrier protein-like; NAD(P)-binding domain; Polyketide synthase, ketoreductase domain;
154685871	381	K	MlnF [Bacillus amyloliquefaciens subsp. plantarum str. FZB42]	unknown	98.76	_TGEQLYPTLLFEQK(ma)TIR_	0.099585	2	1062.05	1	..........K......A...	Cytoplasmic	metabolic process;		phosphopantetheine binding; vitamin binding; modified amino acid binding; catalytic activity; binding; ion binding; anion binding; amide binding; small molecule binding;				IPR014031; IPR014030; IPR016038; IPR020841; IPR016039; IPR020806; IPR009081; IPR016040; IPR013968;	Beta-ketoacyl synthase, C-terminal; Beta-ketoacyl synthase, N-terminal; Thiolase-like, subgroup; Polyketide synthase, beta-ketoacyl synthase domain; Thiolase-like; Polyketide synthase, phosphopantetheine-binding domain; Acyl carrier protein-like; NAD(P)-binding domain; Polyketide synthase, ketoreductase domain;
154685871	391	K	MlnF [Bacillus amyloliquefaciens subsp. plantarum str. FZB42]	unknown	100.22	_ELAAYIK(ma)ENQR_	1.6903	2	710.857	1	...R......K..........	Cytoplasmic	metabolic process;		phosphopantetheine binding; vitamin binding; modified amino acid binding; catalytic activity; binding; ion binding; anion binding; amide binding; small molecule binding;				IPR014031; IPR014030; IPR016038; IPR020841; IPR016039; IPR020806; IPR009081; IPR016040; IPR013968;	Beta-ketoacyl synthase, C-terminal; Beta-ketoacyl synthase, N-terminal; Thiolase-like, subgroup; Polyketide synthase, beta-ketoacyl synthase domain; Thiolase-like; Polyketide synthase, phosphopantetheine-binding domain; Acyl carrier protein-like; NAD(P)-binding domain; Polyketide synthase, ketoreductase domain;
154685871	538	K	MlnF [Bacillus amyloliquefaciens subsp. plantarum str. FZB42]	unknown	80.312	_AAAWDPNCGNK(ma)K_	-0.27443	2	709.312	1		Cytoplasmic	metabolic process;		phosphopantetheine binding; vitamin binding; modified amino acid binding; catalytic activity; binding; ion binding; anion binding; amide binding; small molecule binding;				IPR014031; IPR014030; IPR016038; IPR020841; IPR016039; IPR020806; IPR009081; IPR016040; IPR013968;	Beta-ketoacyl synthase, C-terminal; Beta-ketoacyl synthase, N-terminal; Thiolase-like, subgroup; Polyketide synthase, beta-ketoacyl synthase domain; Thiolase-like; Polyketide synthase, phosphopantetheine-binding domain; Acyl carrier protein-like; NAD(P)-binding domain; Polyketide synthase, ketoreductase domain;
154685871	1241	K	MlnF [Bacillus amyloliquefaciens subsp. plantarum str. FZB42]	unknown	59.536	_SFGK(ma)DGSGYVPGEGVGAVLLK_	-1.0804	2	1062.04	1		Cytoplasmic	metabolic process;		phosphopantetheine binding; vitamin binding; modified amino acid binding; catalytic activity; binding; ion binding; anion binding; amide binding; small molecule binding;				IPR014031; IPR014030; IPR016038; IPR020841; IPR016039; IPR020806; IPR009081; IPR016040; IPR013968;	Beta-ketoacyl synthase, C-terminal; Beta-ketoacyl synthase, N-terminal; Thiolase-like, subgroup; Polyketide synthase, beta-ketoacyl synthase domain; Thiolase-like; Polyketide synthase, phosphopantetheine-binding domain; Acyl carrier protein-like; NAD(P)-binding domain; Polyketide synthase, ketoreductase domain;
154685872	37	K	MlnG [Bacillus amyloliquefaciens subsp. plantarum str. FZB42]	unknown	125.54	_VTSIQNQK(ma)SR_	-0.39543	2	623.823	1		Cytoplasmic	metabolic process;		phosphopantetheine binding; vitamin binding; modified amino acid binding; catalytic activity; binding; ion binding; anion binding; amide binding; small molecule binding;				IPR014031; IPR014030; IPR016038; IPR020841; IPR016039; IPR020806; IPR016040; IPR009081; IPR013968;	Beta-ketoacyl synthase, C-terminal; Beta-ketoacyl synthase, N-terminal; Thiolase-like, subgroup; Polyketide synthase, beta-ketoacyl synthase domain; Thiolase-like; Polyketide synthase, phosphopantetheine-binding domain; NAD(P)-binding domain; Acyl carrier protein-like; Polyketide synthase, ketoreductase domain;
154685872	733	K	MlnG [Bacillus amyloliquefaciens subsp. plantarum str. FZB42]	unknown	40.278	_ISPK(ma)EAAFLDPQER_	0.6571	2	843.92	1		Cytoplasmic	metabolic process;		phosphopantetheine binding; vitamin binding; modified amino acid binding; catalytic activity; binding; ion binding; anion binding; amide binding; small molecule binding;				IPR014031; IPR014030; IPR016038; IPR020841; IPR016039; IPR020806; IPR016040; IPR009081; IPR013968;	Beta-ketoacyl synthase, C-terminal; Beta-ketoacyl synthase, N-terminal; Thiolase-like, subgroup; Polyketide synthase, beta-ketoacyl synthase domain; Thiolase-like; Polyketide synthase, phosphopantetheine-binding domain; NAD(P)-binding domain; Acyl carrier protein-like; Polyketide synthase, ketoreductase domain;
154685873	295	K	MlnH [Bacillus amyloliquefaciens subsp. plantarum str. FZB42]	unknown	45.438	_EVGSATNNK(ma)EMIR_	-2.0253	2	767.862	1	..........K...R......	Membrane			phosphopantetheine binding; vitamin binding; modified amino acid binding; binding; ion binding; anion binding; amide binding; small molecule binding;				IPR020806; IPR029058; IPR016040; IPR009081; IPR000073; IPR013968;	Polyketide synthase, phosphopantetheine-binding domain; Alpha/Beta hydrolase fold; NAD(P)-binding domain; Acyl carrier protein-like; Alpha/beta hydrolase fold-1; Polyketide synthase, ketoreductase domain;
154685873	338	K	MlnH [Bacillus amyloliquefaciens subsp. plantarum str. FZB42]	unknown	79.16	_QLLDLSK(ma)K_	-2.8905	2	515.793	1		Membrane			phosphopantetheine binding; vitamin binding; modified amino acid binding; binding; ion binding; anion binding; amide binding; small molecule binding;				IPR020806; IPR029058; IPR016040; IPR009081; IPR000073; IPR013968;	Polyketide synthase, phosphopantetheine-binding domain; Alpha/Beta hydrolase fold; NAD(P)-binding domain; Acyl carrier protein-like; Alpha/beta hydrolase fold-1; Polyketide synthase, ketoreductase domain;
154685873	431	K	MlnH [Bacillus amyloliquefaciens subsp. plantarum str. FZB42]	unknown	125.83	_QLLHISK(ma)MLEER_	1.5947	3	528.28	1	..........K....R.....	Membrane			phosphopantetheine binding; vitamin binding; modified amino acid binding; binding; ion binding; anion binding; amide binding; small molecule binding;				IPR020806; IPR029058; IPR016040; IPR009081; IPR000073; IPR013968;	Polyketide synthase, phosphopantetheine-binding domain; Alpha/Beta hydrolase fold; NAD(P)-binding domain; Acyl carrier protein-like; Alpha/beta hydrolase fold-1; Polyketide synthase, ketoreductase domain;
154685873	1243	K	MlnH [Bacillus amyloliquefaciens subsp. plantarum str. FZB42]	unknown	62.081	_LQK(ma)LLSNAELK_	1.3016	2	671.882	1		Membrane			phosphopantetheine binding; vitamin binding; modified amino acid binding; binding; ion binding; anion binding; amide binding; small molecule binding;				IPR020806; IPR029058; IPR016040; IPR009081; IPR000073; IPR013968;	Polyketide synthase, phosphopantetheine-binding domain; Alpha/Beta hydrolase fold; NAD(P)-binding domain; Acyl carrier protein-like; Alpha/beta hydrolase fold-1; Polyketide synthase, ketoreductase domain;
154685874	2	K	MlnI [Bacillus amyloliquefaciens subsp. plantarum str. FZB42]	unknown	59.728	_MK(ma)QTLSNPAFDMK_	1.5479	2	798.873	1		Cytoplasmic							IPR012338; IPR001466;	Beta-lactamase/transpeptidase-like; Beta-lactamase-related;
154685875	6	K	PdhA [Bacillus amyloliquefaciens subsp. plantarum str. FZB42]	unknown	92.112	_TK(ma)TSIVDSK_	0.89577	2	532.777	1		Cytoplasmic	metabolic process;		catalytic activity; oxidoreductase activity, acting on the aldehyde or oxo group of donors, disulfide as acceptor; oxidoreductase activity; oxidoreductase activity, acting on the aldehyde or oxo group of donors;	K00161	PDHA; pyruvate dehydrogenase E1 component alpha subunit [EC:1.2.4.1]	bao01130 Biosynthesis of antibiotics - Bacillus amyloliquefaciens DSM 7; bao01110 Biosynthesis of secondary metabolites - Bacillus amyloliquefaciens DSM 7; bao01100 Metabolic pathways - Bacillus amyloliquefaciens DSM 7; bao01200 Carbon metabolism - Bacillus amyloliquefaciens DSM 7; bao00010 Glycolysis / Gluconeogenesis - Bacillus amyloliquefaciens DSM 7; bao00620 Pyruvate metabolism - Bacillus am…	IPR001017; IPR029061;	Dehydrogenase, E1 component; Thiamin diphosphate-binding fold;
154685875	13	K	PdhA [Bacillus amyloliquefaciens subsp. plantarum str. FZB42]	unknown	54.259	_TSIVDSK(ma)K_	-0.74684	2	482.253	1		Cytoplasmic	metabolic process;		catalytic activity; oxidoreductase activity, acting on the aldehyde or oxo group of donors, disulfide as acceptor; oxidoreductase activity; oxidoreductase activity, acting on the aldehyde or oxo group of donors;	K00161	PDHA; pyruvate dehydrogenase E1 component alpha subunit [EC:1.2.4.1]	bao01130 Biosynthesis of antibiotics - Bacillus amyloliquefaciens DSM 7; bao01110 Biosynthesis of secondary metabolites - Bacillus amyloliquefaciens DSM 7; bao01100 Metabolic pathways - Bacillus amyloliquefaciens DSM 7; bao01200 Carbon metabolism - Bacillus amyloliquefaciens DSM 7; bao00010 Glycolysis / Gluconeogenesis - Bacillus amyloliquefaciens DSM 7; bao00620 Pyruvate metabolism - Bacillus am…	IPR001017; IPR029061;	Dehydrogenase, E1 component; Thiamin diphosphate-binding fold;
154685875	325	K	PdhA [Bacillus amyloliquefaciens subsp. plantarum str. FZB42]	unknown	92.781	_VIEQAK(ma)EEIK_	0.33054	2	636.838	1		Cytoplasmic	metabolic process;		catalytic activity; oxidoreductase activity, acting on the aldehyde or oxo group of donors, disulfide as acceptor; oxidoreductase activity; oxidoreductase activity, acting on the aldehyde or oxo group of donors;	K00161	PDHA; pyruvate dehydrogenase E1 component alpha subunit [EC:1.2.4.1]	bao01130 Biosynthesis of antibiotics - Bacillus amyloliquefaciens DSM 7; bao01110 Biosynthesis of secondary metabolites - Bacillus amyloliquefaciens DSM 7; bao01100 Metabolic pathways - Bacillus amyloliquefaciens DSM 7; bao01200 Carbon metabolism - Bacillus amyloliquefaciens DSM 7; bao00010 Glycolysis / Gluconeogenesis - Bacillus amyloliquefaciens DSM 7; bao00620 Pyruvate metabolism - Bacillus am…	IPR001017; IPR029061;	Dehydrogenase, E1 component; Thiamin diphosphate-binding fold;
154685875	329	K	PdhA [Bacillus amyloliquefaciens subsp. plantarum str. FZB42]	unknown	59.153	_EEIK(ma)QAIK_	-0.92032	2	522.782	1		Cytoplasmic	metabolic process;		catalytic activity; oxidoreductase activity, acting on the aldehyde or oxo group of donors, disulfide as acceptor; oxidoreductase activity; oxidoreductase activity, acting on the aldehyde or oxo group of donors;	K00161	PDHA; pyruvate dehydrogenase E1 component alpha subunit [EC:1.2.4.1]	bao01130 Biosynthesis of antibiotics - Bacillus amyloliquefaciens DSM 7; bao01110 Biosynthesis of secondary metabolites - Bacillus amyloliquefaciens DSM 7; bao01100 Metabolic pathways - Bacillus amyloliquefaciens DSM 7; bao01200 Carbon metabolism - Bacillus amyloliquefaciens DSM 7; bao00010 Glycolysis / Gluconeogenesis - Bacillus amyloliquefaciens DSM 7; bao00620 Pyruvate metabolism - Bacillus am…	IPR001017; IPR029061;	Dehydrogenase, E1 component; Thiamin diphosphate-binding fold;
154685875	366	K	PdhA [Bacillus amyloliquefaciens subsp. plantarum str. FZB42]	unknown	45.433	_EQLEIYK(ma)AK_	1.4619	2	604.314	1		Cytoplasmic	metabolic process;		catalytic activity; oxidoreductase activity, acting on the aldehyde or oxo group of donors, disulfide as acceptor; oxidoreductase activity; oxidoreductase activity, acting on the aldehyde or oxo group of donors;	K00161	PDHA; pyruvate dehydrogenase E1 component alpha subunit [EC:1.2.4.1]	bao01130 Biosynthesis of antibiotics - Bacillus amyloliquefaciens DSM 7; bao01110 Biosynthesis of secondary metabolites - Bacillus amyloliquefaciens DSM 7; bao01100 Metabolic pathways - Bacillus amyloliquefaciens DSM 7; bao01200 Carbon metabolism - Bacillus amyloliquefaciens DSM 7; bao00010 Glycolysis / Gluconeogenesis - Bacillus amyloliquefaciens DSM 7; bao00620 Pyruvate metabolism - Bacillus am…	IPR001017; IPR029061;	Dehydrogenase, E1 component; Thiamin diphosphate-binding fold;
154685876	46	K	hypothetical protein RBAM_014430 [Bacillus amyloliquefaciens subsp. plantarum str. FZB42]	unknown	111.64	_ATEGLQK(ma)EFGEDR_	0.071286	2	783.358	1	...R......K..........	Cytoplasmic	metabolic process;		catalytic activity;	K00162	PDHB; pyruvate dehydrogenase E1 component beta subunit [EC:1.2.4.1]	bao01130 Biosynthesis of antibiotics - Bacillus amyloliquefaciens DSM 7; bao01110 Biosynthesis of secondary metabolites - Bacillus amyloliquefaciens DSM 7; bao01100 Metabolic pathways - Bacillus amyloliquefaciens DSM 7; bao01200 Carbon metabolism - Bacillus amyloliquefaciens DSM 7; bao00010 Glycolysis / Gluconeogenesis - Bacillus amyloliquefaciens DSM 7; bao00620 Pyruvate metabolism - Bacillus am…	IPR005476; IPR009014; IPR005475; IPR029061;	Transketolase, C-terminal; Transketolase, C-terminal/Pyruvate-ferredoxin oxidoreductase, domain II; Transketolase-like, pyrimidine-binding domain; Thiamin diphosphate-binding fold;
154685877	96	K	branched-chain alpha-keto acid dehydrogenase subunit E2 [Bacillus amyloliquefaciens subsp. plantarum str. FZB42]	unknown	50.891	_GSHDSGDAK(ma)TEAQVQSSAEAGQDISK_	-0.35565	3	897.066	1		Cytoplasmic	metabolic process;		transferase activity, transferring acyl groups; catalytic activity; transferase activity;	K00627	DLAT; pyruvate dehydrogenase E2 component (dihydrolipoamide acetyltransferase) [EC:2.3.1.12]	bao01130 Biosynthesis of antibiotics - Bacillus amyloliquefaciens DSM 7; bao01110 Biosynthesis of secondary metabolites - Bacillus amyloliquefaciens DSM 7; bao01100 Metabolic pathways - Bacillus amyloliquefaciens DSM 7; bao01200 Carbon metabolism - Bacillus amyloliquefaciens DSM 7; bao00010 Glycolysis / Gluconeogenesis - Bacillus amyloliquefaciens DSM 7; bao00620 Pyruvate metabolism - Bacillus am…	IPR004167; IPR001078; IPR011053; IPR000089; IPR023213;	E3-binding domain; 2-oxoacid dehydrogenase acyltransferase, catalytic domain; Single hybrid motif; Biotin/lipoyl attachment; Chloramphenicol acetyltransferase-like domain;
154685877	118	K	branched-chain alpha-keto acid dehydrogenase subunit E2 [Bacillus amyloliquefaciens subsp. plantarum str. FZB42]	unknown	53.567	_EETPK(ma)EPAK_	-0.67558	2	557.767	1		Cytoplasmic	metabolic process;		transferase activity, transferring acyl groups; catalytic activity; transferase activity;	K00627	DLAT; pyruvate dehydrogenase E2 component (dihydrolipoamide acetyltransferase) [EC:2.3.1.12]	bao01130 Biosynthesis of antibiotics - Bacillus amyloliquefaciens DSM 7; bao01110 Biosynthesis of secondary metabolites - Bacillus amyloliquefaciens DSM 7; bao01100 Metabolic pathways - Bacillus amyloliquefaciens DSM 7; bao01200 Carbon metabolism - Bacillus amyloliquefaciens DSM 7; bao00010 Glycolysis / Gluconeogenesis - Bacillus amyloliquefaciens DSM 7; bao00620 Pyruvate metabolism - Bacillus am…	IPR004167; IPR001078; IPR011053; IPR000089; IPR023213;	E3-binding domain; 2-oxoacid dehydrogenase acyltransferase, catalytic domain; Single hybrid motif; Biotin/lipoyl attachment; Chloramphenicol acetyltransferase-like domain;
154685877	122	K	branched-chain alpha-keto acid dehydrogenase subunit E2 [Bacillus amyloliquefaciens subsp. plantarum str. FZB42]	unknown	83.312	_EPAK(ma)ETGAGQQDQVEADPNKR_	0.46108	3	785.367	1		Cytoplasmic	metabolic process;		transferase activity, transferring acyl groups; catalytic activity; transferase activity;	K00627	DLAT; pyruvate dehydrogenase E2 component (dihydrolipoamide acetyltransferase) [EC:2.3.1.12]	bao01130 Biosynthesis of antibiotics - Bacillus amyloliquefaciens DSM 7; bao01110 Biosynthesis of secondary metabolites - Bacillus amyloliquefaciens DSM 7; bao01100 Metabolic pathways - Bacillus amyloliquefaciens DSM 7; bao01200 Carbon metabolism - Bacillus amyloliquefaciens DSM 7; bao00010 Glycolysis / Gluconeogenesis - Bacillus amyloliquefaciens DSM 7; bao00620 Pyruvate metabolism - Bacillus am…	IPR004167; IPR001078; IPR011053; IPR000089; IPR023213;	E3-binding domain; 2-oxoacid dehydrogenase acyltransferase, catalytic domain; Single hybrid motif; Biotin/lipoyl attachment; Chloramphenicol acetyltransferase-like domain;
154685877	257	K	branched-chain alpha-keto acid dehydrogenase subunit E2 [Bacillus amyloliquefaciens subsp. plantarum str. FZB42]	unknown	82.651	_QFK(ma)QVAADQGIK_	-0.54263	2	709.867	1		Cytoplasmic	metabolic process;		transferase activity, transferring acyl groups; catalytic activity; transferase activity;	K00627	DLAT; pyruvate dehydrogenase E2 component (dihydrolipoamide acetyltransferase) [EC:2.3.1.12]	bao01130 Biosynthesis of antibiotics - Bacillus amyloliquefaciens DSM 7; bao01110 Biosynthesis of secondary metabolites - Bacillus amyloliquefaciens DSM 7; bao01100 Metabolic pathways - Bacillus amyloliquefaciens DSM 7; bao01200 Carbon metabolism - Bacillus amyloliquefaciens DSM 7; bao00010 Glycolysis / Gluconeogenesis - Bacillus amyloliquefaciens DSM 7; bao00620 Pyruvate metabolism - Bacillus am…	IPR004167; IPR001078; IPR011053; IPR000089; IPR023213;	E3-binding domain; 2-oxoacid dehydrogenase acyltransferase, catalytic domain; Single hybrid motif; Biotin/lipoyl attachment; Chloramphenicol acetyltransferase-like domain;
154685877	283	K	branched-chain alpha-keto acid dehydrogenase subunit E2 [Bacillus amyloliquefaciens subsp. plantarum str. FZB42]	unknown	80.507	_K(ma)FPVLNTSIDDK_	-0.050644	2	731.875	1		Cytoplasmic	metabolic process;		transferase activity, transferring acyl groups; catalytic activity; transferase activity;	K00627	DLAT; pyruvate dehydrogenase E2 component (dihydrolipoamide acetyltransferase) [EC:2.3.1.12]	bao01130 Biosynthesis of antibiotics - Bacillus amyloliquefaciens DSM 7; bao01110 Biosynthesis of secondary metabolites - Bacillus amyloliquefaciens DSM 7; bao01100 Metabolic pathways - Bacillus amyloliquefaciens DSM 7; bao01200 Carbon metabolism - Bacillus amyloliquefaciens DSM 7; bao00010 Glycolysis / Gluconeogenesis - Bacillus amyloliquefaciens DSM 7; bao00620 Pyruvate metabolism - Bacillus am…	IPR004167; IPR001078; IPR011053; IPR000089; IPR023213;	E3-binding domain; 2-oxoacid dehydrogenase acyltransferase, catalytic domain; Single hybrid motif; Biotin/lipoyl attachment; Chloramphenicol acetyltransferase-like domain;
154685877	391	K	branched-chain alpha-keto acid dehydrogenase subunit E2 [Bacillus amyloliquefaciens subsp. plantarum str. FZB42]	unknown	51.445	_IAEK(ma)AIVR_	-0.71349	2	493.287	1	..........K...R......	Cytoplasmic	metabolic process;		transferase activity, transferring acyl groups; catalytic activity; transferase activity;	K00627	DLAT; pyruvate dehydrogenase E2 component (dihydrolipoamide acetyltransferase) [EC:2.3.1.12]	bao01130 Biosynthesis of antibiotics - Bacillus amyloliquefaciens DSM 7; bao01110 Biosynthesis of secondary metabolites - Bacillus amyloliquefaciens DSM 7; bao01100 Metabolic pathways - Bacillus amyloliquefaciens DSM 7; bao01200 Carbon metabolism - Bacillus amyloliquefaciens DSM 7; bao00010 Glycolysis / Gluconeogenesis - Bacillus amyloliquefaciens DSM 7; bao00620 Pyruvate metabolism - Bacillus am…	IPR004167; IPR001078; IPR011053; IPR000089; IPR023213;	E3-binding domain; 2-oxoacid dehydrogenase acyltransferase, catalytic domain; Single hybrid motif; Biotin/lipoyl attachment; Chloramphenicol acetyltransferase-like domain;
154685878	34	K	dihydrolipoamide dehydrogenase [Bacillus amyloliquefaciens subsp. plantarum str. FZB42]	unknown	71.354	_AAQLGQK(ma)VTVVEK_	-0.97976	2	728.904	1	...R......K..........	Cytoplasmic	regulation of cellular process; homeostatic process; regulation of biological quality; metabolic process; regulation of biological process; oxidation-reduction process; single-organism metabolic process; cell redox homeostasis; single-organism cellular process; cellular homeostasis; single-organism process; cellular process; biological regulation;		dihydrolipoyl dehydrogenase activity; oxidoreductase activity, acting on NAD(P)H; nucleoside phosphate binding; flavin adenine dinucleotide binding; ion binding; nucleotide binding; cofactor binding; oxidoreductase activity, acting on a sulfur group of donors, NAD(P) as acceptor; oxidoreductase activity; heterocyclic compound binding; organic cyclic compound binding; catalytic activity; binding; …	K00382	DLD; dihydrolipoamide dehydrogenase [EC:1.8.1.4]	bao01130 Biosynthesis of antibiotics - Bacillus amyloliquefaciens DSM 7; bao01110 Biosynthesis of secondary metabolites - Bacillus amyloliquefaciens DSM 7; bao00260 Glycine, serine and threonine metabolism - Bacillus amyloliquefaciens DSM 7; bao01100 Metabolic pathways - Bacillus amyloliquefaciens DSM 7; bao01200 Carbon metabolism - Bacillus amyloliquefaciens DSM 7; bao00010 Glycolysis / Gluconeo…	IPR016156; IPR001327; IPR004099; IPR023753;	FAD/NAD-linked reductase, dimerisation domain; Pyridine nucleotide-disulphide oxidoreductase, NAD-binding domain; Pyridine nucleotide-disulphide oxidoreductase, dimerisation domain; Pyridine nucleotide-disulphide oxidoreductase, FAD/NAD(P)-binding domain;
154685878	108	K	dihydrolipoamide dehydrogenase [Bacillus amyloliquefaciens subsp. plantarum str. FZB42]	unknown	65.038	_LTGGVAGLLK(ma)GNK_	-0.67585	2	657.375	1		Cytoplasmic	regulation of cellular process; homeostatic process; regulation of biological quality; metabolic process; regulation of biological process; oxidation-reduction process; single-organism metabolic process; cell redox homeostasis; single-organism cellular process; cellular homeostasis; single-organism process; cellular process; biological regulation;		dihydrolipoyl dehydrogenase activity; oxidoreductase activity, acting on NAD(P)H; nucleoside phosphate binding; flavin adenine dinucleotide binding; ion binding; nucleotide binding; cofactor binding; oxidoreductase activity, acting on a sulfur group of donors, NAD(P) as acceptor; oxidoreductase activity; heterocyclic compound binding; organic cyclic compound binding; catalytic activity; binding; …	K00382	DLD; dihydrolipoamide dehydrogenase [EC:1.8.1.4]	bao01130 Biosynthesis of antibiotics - Bacillus amyloliquefaciens DSM 7; bao01110 Biosynthesis of secondary metabolites - Bacillus amyloliquefaciens DSM 7; bao00260 Glycine, serine and threonine metabolism - Bacillus amyloliquefaciens DSM 7; bao01100 Metabolic pathways - Bacillus amyloliquefaciens DSM 7; bao01200 Carbon metabolism - Bacillus amyloliquefaciens DSM 7; bao00010 Glycolysis / Gluconeo…	IPR016156; IPR001327; IPR004099; IPR023753;	FAD/NAD-linked reductase, dimerisation domain; Pyridine nucleotide-disulphide oxidoreductase, NAD-binding domain; Pyridine nucleotide-disulphide oxidoreductase, dimerisation domain; Pyridine nucleotide-disulphide oxidoreductase, FAD/NAD(P)-binding domain;
154685878	158	K	dihydrolipoamide dehydrogenase [Bacillus amyloliquefaciens subsp. plantarum str. FZB42]	unknown	89.136	_PIELPNFK(ma)YSER_	1.5767	2	789.894	1	..........K...R......	Cytoplasmic	regulation of cellular process; homeostatic process; regulation of biological quality; metabolic process; regulation of biological process; oxidation-reduction process; single-organism metabolic process; cell redox homeostasis; single-organism cellular process; cellular homeostasis; single-organism process; cellular process; biological regulation;		dihydrolipoyl dehydrogenase activity; oxidoreductase activity, acting on NAD(P)H; nucleoside phosphate binding; flavin adenine dinucleotide binding; ion binding; nucleotide binding; cofactor binding; oxidoreductase activity, acting on a sulfur group of donors, NAD(P) as acceptor; oxidoreductase activity; heterocyclic compound binding; organic cyclic compound binding; catalytic activity; binding; …	K00382	DLD; dihydrolipoamide dehydrogenase [EC:1.8.1.4]	bao01130 Biosynthesis of antibiotics - Bacillus amyloliquefaciens DSM 7; bao01110 Biosynthesis of secondary metabolites - Bacillus amyloliquefaciens DSM 7; bao00260 Glycine, serine and threonine metabolism - Bacillus amyloliquefaciens DSM 7; bao01100 Metabolic pathways - Bacillus amyloliquefaciens DSM 7; bao01200 Carbon metabolism - Bacillus amyloliquefaciens DSM 7; bao00010 Glycolysis / Gluconeo…	IPR016156; IPR001327; IPR004099; IPR023753;	FAD/NAD-linked reductase, dimerisation domain; Pyridine nucleotide-disulphide oxidoreductase, NAD-binding domain; Pyridine nucleotide-disulphide oxidoreductase, dimerisation domain; Pyridine nucleotide-disulphide oxidoreductase, FAD/NAD(P)-binding domain;
154685878	173	K	dihydrolipoamide dehydrogenase [Bacillus amyloliquefaciens subsp. plantarum str. FZB42]	unknown	54.764	_VLNSTGALALK(ma)EIPK_	1.509	2	820.467	1		Cytoplasmic	regulation of cellular process; homeostatic process; regulation of biological quality; metabolic process; regulation of biological process; oxidation-reduction process; single-organism metabolic process; cell redox homeostasis; single-organism cellular process; cellular homeostasis; single-organism process; cellular process; biological regulation;		dihydrolipoyl dehydrogenase activity; oxidoreductase activity, acting on NAD(P)H; nucleoside phosphate binding; flavin adenine dinucleotide binding; ion binding; nucleotide binding; cofactor binding; oxidoreductase activity, acting on a sulfur group of donors, NAD(P) as acceptor; oxidoreductase activity; heterocyclic compound binding; organic cyclic compound binding; catalytic activity; binding; …	K00382	DLD; dihydrolipoamide dehydrogenase [EC:1.8.1.4]	bao01130 Biosynthesis of antibiotics - Bacillus amyloliquefaciens DSM 7; bao01110 Biosynthesis of secondary metabolites - Bacillus amyloliquefaciens DSM 7; bao00260 Glycine, serine and threonine metabolism - Bacillus amyloliquefaciens DSM 7; bao01100 Metabolic pathways - Bacillus amyloliquefaciens DSM 7; bao01200 Carbon metabolism - Bacillus amyloliquefaciens DSM 7; bao00010 Glycolysis / Gluconeo…	IPR016156; IPR001327; IPR004099; IPR023753;	FAD/NAD-linked reductase, dimerisation domain; Pyridine nucleotide-disulphide oxidoreductase, NAD-binding domain; Pyridine nucleotide-disulphide oxidoreductase, dimerisation domain; Pyridine nucleotide-disulphide oxidoreductase, FAD/NAD(P)-binding domain;
154685884	120	K	hypothetical protein RBAM_014510 [Bacillus amyloliquefaciens subsp. plantarum str. FZB42]	unknown	78.814	_LLEAK(ma)QEDITK_	-0.70464	2	687.362	1		Cytoplasmic
154685905	990	K	pyruvate carboxylase [Bacillus amyloliquefaciens subsp. plantarum str. FZB42]	unknown	90.759	_VFTEYVK(ma)TAER_	-2.6081	2	714.854	1	..........K...R......	Cytoplasmic	carbohydrate biosynthetic process; hexose biosynthetic process; single-organism biosynthetic process; single-organism process; biosynthetic process; monosaccharide biosynthetic process; carbohydrate metabolic process; primary metabolic process; organic substance biosynthetic process; organic substance metabolic process; glucose metabolic process; single-organism carbohydrate metabolic process; me…		pyruvate carboxylase activity; DNA binding; ATP binding; nucleoside phosphate binding; ligase activity, forming carbon-carbon bonds; nucleoside binding; ion binding; ligase activity; nucleotide binding; heterocyclic compound binding; organic cyclic compound binding; ligase activity, forming carbon-nitrogen bonds; ribonucleoside binding; biotin carboxylase activity; carbohydrate derivative binding…	K01958	PC; pyruvate carboxylase [EC:6.4.1.1]	bao00620 Pyruvate metabolism - Bacillus amyloliquefaciens DSM 7; bao01230 Biosynthesis of amino acids - Bacillus amyloliquefaciens DSM 7; bao01100 Metabolic pathways - Bacillus amyloliquefaciens DSM 7; bao00020 Citrate cycle (TCA cycle) - Bacillus amyloliquefaciens DSM 7; bao01200 Carbon metabolism - Bacillus amyloliquefaciens DSM 7; bao01120 Microbial metabolism in diverse environments - Bacillu…	IPR013785; IPR011053; IPR005479; IPR005481; IPR000089; IPR000891; IPR013815; IPR016185; IPR011764; IPR009057; IPR005482; IPR011761; IPR013816; IPR003379; IPR011054;	Aldolase-type TIM barrel; Single hybrid motif; Carbamoyl-phosphate synthetase large subunit-like, ATP-binding domain; Carbamoyl-phosphate synthase, large subunit, N-terminal; Biotin/lipoyl attachment; Pyruvate carboxyltransferase; ATP-grasp fold, subdomain 1; Pre-ATP-grasp domain; Biotin carboxylation domain; Homeodomain-like; Biotin carboxylase, C-terminal; ATP-grasp fold; ATP-grasp fold, subdom…
154685913	43	K	hypothetical protein RBAM_014800 [Bacillus amyloliquefaciens subsp. plantarum str. FZB42]	unknown	68.283	_K(ma)FSVPEGTFYLR_	2.1213	2	765.385	1		Cytoplasmic
154685913	60	K	hypothetical protein RBAM_014800 [Bacillus amyloliquefaciens subsp. plantarum str. FZB42]	unknown	84.653	_IQGTAK(ma)EGDVGGSR_	-0.45438	2	730.852	1	..........K.......R..	Cytoplasmic
154685927	52	K	50S ribosomal protein L32 [Bacillus amyloliquefaciens subsp. plantarum str. FZB42]	unknown	74.296	_ACGSYNGK(ma)DINVK_	-1.5002	2	756.343	1		Extracellular	cellular protein metabolic process; biosynthetic process; primary metabolic process; cellular metabolic process; organic substance biosynthetic process; cellular biosynthetic process; organic substance metabolic process; metabolic process; cellular macromolecule biosynthetic process; cellular macromolecule metabolic process; gene expression; macromolecule metabolic process; protein metabolic proc…	intracellular organelle; ribosome; intracellular non-membrane-bounded organelle; cytoplasm; intracellular organelle part; macromolecular complex; intracellular part; cell; organelle part; non-membrane-bounded organelle; organelle; large ribosomal subunit; ribosomal subunit; cell part; intracellular; ribonucleoprotein complex; cytoplasmic part;	structural constituent of ribosome; structural molecule activity;	K02911	RP-L32; large subunit ribosomal protein L32	bao03010 Ribosome - Bacillus amyloliquefaciens DSM 7;	IPR011332;	Zinc-binding ribosomal protein;
154685929	118	K	hypothetical protein RBAM_014960 [Bacillus amyloliquefaciens subsp. plantarum str. FZB42]	unknown	51.436	_MK(ma)SADFWDK_	-1.4104	2	607.263	1	..........K......K...	Cytoplasmic			transferase activity, transferring acyl groups; N-acetyltransferase activity; catalytic activity; transferase activity; transferase activity, transferring acyl groups other than amino-acyl groups; acetyltransferase activity; N-acyltransferase activity;				IPR000182; IPR016181;	GNAT domain; Acyl-CoA N-acyltransferase;
154685933	161	K	S-adenosyl-methyltransferase MraW [Bacillus amyloliquefaciens subsp. plantarum str. FZB42]	unknown	84.743	_FSK(ma)QIAR_	1.6664	2	468.251	1	..........K...R......	Cytoplasmic			transferase activity, transferring one-carbon groups; methyltransferase activity; catalytic activity; transferase activity;	K03438			IPR029063; IPR023397;	S-adenosyl-L-methionine-dependent methyltransferase; S-adenosyl-L-methionine-dependent methyltransferase, MraW, recognition domain;
154685942	15	K	UDP-N-acetylenolpyruvoylglucosamine reductase [Bacillus amyloliquefaciens subsp. plantarum str. FZB42]	unknown	46.514	_EVGK(ma)VLEQEPLANHTTMK_	1.6	3	704.021	1		Cytoplasmic	single-organism process; metabolic process; oxidation-reduction process; single-organism metabolic process;		UDP-N-acetylmuramate dehydrogenase activity; nucleoside phosphate binding; flavin adenine dinucleotide binding; ion binding; nucleotide binding; cofactor binding; oxidoreductase activity; oxidoreductase activity, acting on CH-OH group of donors; heterocyclic compound binding; organic cyclic compound binding; oxidoreductase activity, acting on the CH-OH group of donors, NAD or NADP as acceptor; ca…	K00075	murB; UDP-N-acetylmuramate dehydrogenase [EC:1.3.1.98]	bao00520 Amino sugar and nucleotide sugar metabolism - Bacillus amyloliquefaciens DSM 7; bao01100 Metabolic pathways - Bacillus amyloliquefaciens DSM 7; bao00550 Peptidoglycan biosynthesis - Bacillus amyloliquefaciens DSM 7;	IPR016166; IPR016169; IPR006094; IPR016167; IPR011601;	FAD-binding, type 2; CO dehydrogenase flavoprotein-like, FAD-binding, subdomain 2; FAD linked oxidase, N-terminal; FAD-binding, type 2, subdomain 1; UDP-N-acetylenolpyruvoylglucosamine reductase, C-terminal;
154685942	114	K	UDP-N-acetylenolpyruvoylglucosamine reductase [Bacillus amyloliquefaciens subsp. plantarum str. FZB42]	unknown	58.699	_LATSMSK(ma)K_	-1.6865	2	476.244	1	...R......K..........	Cytoplasmic	single-organism process; metabolic process; oxidation-reduction process; single-organism metabolic process;		UDP-N-acetylmuramate dehydrogenase activity; nucleoside phosphate binding; flavin adenine dinucleotide binding; ion binding; nucleotide binding; cofactor binding; oxidoreductase activity; oxidoreductase activity, acting on CH-OH group of donors; heterocyclic compound binding; organic cyclic compound binding; oxidoreductase activity, acting on the CH-OH group of donors, NAD or NADP as acceptor; ca…	K00075	murB; UDP-N-acetylmuramate dehydrogenase [EC:1.3.1.98]	bao00520 Amino sugar and nucleotide sugar metabolism - Bacillus amyloliquefaciens DSM 7; bao01100 Metabolic pathways - Bacillus amyloliquefaciens DSM 7; bao00550 Peptidoglycan biosynthesis - Bacillus amyloliquefaciens DSM 7;	IPR016166; IPR016169; IPR006094; IPR016167; IPR011601;	FAD-binding, type 2; CO dehydrogenase flavoprotein-like, FAD-binding, subdomain 2; FAD linked oxidase, N-terminal; FAD-binding, type 2, subdomain 1; UDP-N-acetylenolpyruvoylglucosamine reductase, C-terminal;
154685942	209	K	UDP-N-acetylenolpyruvoylglucosamine reductase [Bacillus amyloliquefaciens subsp. plantarum str. FZB42]	unknown	80.738	_EAITAQMQQNK(ma)DYR_	-1.557	2	891.41	1		Cytoplasmic	single-organism process; metabolic process; oxidation-reduction process; single-organism metabolic process;		UDP-N-acetylmuramate dehydrogenase activity; nucleoside phosphate binding; flavin adenine dinucleotide binding; ion binding; nucleotide binding; cofactor binding; oxidoreductase activity; oxidoreductase activity, acting on CH-OH group of donors; heterocyclic compound binding; organic cyclic compound binding; oxidoreductase activity, acting on the CH-OH group of donors, NAD or NADP as acceptor; ca…	K00075	murB; UDP-N-acetylmuramate dehydrogenase [EC:1.3.1.98]	bao00520 Amino sugar and nucleotide sugar metabolism - Bacillus amyloliquefaciens DSM 7; bao01100 Metabolic pathways - Bacillus amyloliquefaciens DSM 7; bao00550 Peptidoglycan biosynthesis - Bacillus amyloliquefaciens DSM 7;	IPR016166; IPR016169; IPR006094; IPR016167; IPR011601;	FAD-binding, type 2; CO dehydrogenase flavoprotein-like, FAD-binding, subdomain 2; FAD linked oxidase, N-terminal; FAD-binding, type 2, subdomain 1; UDP-N-acetylenolpyruvoylglucosamine reductase, C-terminal;
154685945	64	K	cell division protein FtsZ [Bacillus amyloliquefaciens subsp. plantarum str. FZB42]	unknown	83.081	_MQIGEK(ma)LTR_	-1.8766	2	581.3	1	..........K......A...	Cytoplasmic	cellular component biogenesis; cellular component organization; cellular macromolecular complex assembly; protein complex subunit organization; cellular component assembly; macromolecular complex assembly; protein polymerization; protein complex biogenesis; protein complex assembly; cellular protein complex assembly; cellular component organization or biogenesis; macromolecular complex subunit or…	macromolecular complex; intracellular part; cell; protein complex; cell part; intracellular; cytoplasm;	nucleoside phosphate binding; nucleoside binding; ion binding; hydrolase activity, acting on acid anhydrides; hydrolase activity; nucleotide binding; nucleoside-triphosphatase activity; organic cyclic compound binding; heterocyclic compound binding; ribonucleoside binding; carbohydrate derivative binding; pyrophosphatase activity; catalytic activity; ribonucleotide binding; binding; GTPase activi…	K03531			IPR024757; IPR003008; IPR018316; IPR008280;	Cell division protein FtsZ, C-terminal; Tubulin/FtsZ, GTPase domain; Tubulin/FtsZ, 2-layer sandwich domain; Tubulin/FtsZ, C-terminal;
154685957	33	K	hypothetical protein RBAM_015240 [Bacillus amyloliquefaciens subsp. plantarum str. FZB42]	unknown	55.261	_MK(ma)LTDFLDPR_	-2.227	2	661.326	1	..........K.......R..	Cytoplasmic			organic cyclic compound binding; heterocyclic compound binding; RNA binding; binding; nucleic acid binding;				IPR002942;	RNA-binding S4 domain;
154685958	82	K	hypothetical protein RBAM_015250 [Bacillus amyloliquefaciens subsp. plantarum str. FZB42]	unknown	87.429	_SILVAQEAAEDVK(ma)R_	2.1671	2	807.92	1	..........K......A...	Cytoplasmic				K04074			IPR019933;	DivIVA domain;
154685958	110	K	hypothetical protein RBAM_015250 [Bacillus amyloliquefaciens subsp. plantarum str. FZB42]	unknown	105.65	_IINESLSK(ma)SR_	-1.0419	2	616.828	1		Cytoplasmic				K04074			IPR019933;	DivIVA domain;
154685958	113	K	hypothetical protein RBAM_015250 [Bacillus amyloliquefaciens subsp. plantarum str. FZB42]	unknown	61.423	_K(ma)IAMEIEELKK_	1.923	3	473.258	0.999999		Cytoplasmic				K04074			IPR019933;	DivIVA domain;
154685959	607	K	isoleucyl-tRNA synthetase [Bacillus amyloliquefaciens subsp. plantarum str. FZB42]	unknown	54.812	_SIGNVVVPAK(ma)VMK_	-2.0389	2	714.4	1	..........K......A...	Cytoplasmic	cellular aromatic compound metabolic process; cellular protein metabolic process; single-organism process; biosynthetic process; isoleucyl-tRNA aminoacylation; tRNA aminoacylation; cellular metabolic process; organic substance metabolic process; metabolic process; cellular amino acid metabolic process; heterocycle metabolic process; nucleobase-containing compound metabolic process; cellular nitro…	intracellular part; cell; cell part; intracellular; cytoplasm;	ligase activity, forming aminoacyl-tRNA and related compounds; ATP binding; aminoacyl-tRNA editing activity; nucleoside phosphate binding; carboxylic ester hydrolase activity; ligase activity, forming carbon-oxygen bonds; isoleucine-tRNA ligase activity; ligase activity; nucleoside binding; ion binding; hydrolase activity; nucleotide binding; organic cyclic compound binding; heterocyclic compound…	K01870	IARS; isoleucyl-tRNA synthetase [EC:6.1.1.5]	bao00970 Aminoacyl-tRNA biosynthesis - Bacillus amyloliquefaciens DSM 7;	IPR014729; IPR013155; IPR009008; IPR002300; IPR009080;	Rossmann-like alpha/beta/alpha sandwich fold; Methionyl/Valyl/Leucyl/Isoleucyl-tRNA synthetase, anticodon-binding; Valyl/Leucyl/Isoleucyl-tRNA synthetase, editing domain; Aminoacyl-tRNA synthetase, class Ia; Aminoacyl-tRNA synthetase, class 1a, anticodon-binding;
154685959	610	K	isoleucyl-tRNA synthetase [Bacillus amyloliquefaciens subsp. plantarum str. FZB42]	unknown	71.879	_VMK(ma)QLGADILR_	-1.6032	2	665.363	1	..........K.......R..	Cytoplasmic	cellular aromatic compound metabolic process; cellular protein metabolic process; single-organism process; biosynthetic process; isoleucyl-tRNA aminoacylation; tRNA aminoacylation; cellular metabolic process; organic substance metabolic process; metabolic process; cellular amino acid metabolic process; heterocycle metabolic process; nucleobase-containing compound metabolic process; cellular nitro…	intracellular part; cell; cell part; intracellular; cytoplasm;	ligase activity, forming aminoacyl-tRNA and related compounds; ATP binding; aminoacyl-tRNA editing activity; nucleoside phosphate binding; carboxylic ester hydrolase activity; ligase activity, forming carbon-oxygen bonds; isoleucine-tRNA ligase activity; ligase activity; nucleoside binding; ion binding; hydrolase activity; nucleotide binding; organic cyclic compound binding; heterocyclic compound…	K01870	IARS; isoleucyl-tRNA synthetase [EC:6.1.1.5]	bao00970 Aminoacyl-tRNA biosynthesis - Bacillus amyloliquefaciens DSM 7;	IPR014729; IPR013155; IPR009008; IPR002300; IPR009080;	Rossmann-like alpha/beta/alpha sandwich fold; Methionyl/Valyl/Leucyl/Isoleucyl-tRNA synthetase, anticodon-binding; Valyl/Leucyl/Isoleucyl-tRNA synthetase, editing domain; Aminoacyl-tRNA synthetase, class Ia; Aminoacyl-tRNA synthetase, class 1a, anticodon-binding;
154685959	638	K	isoleucyl-tRNA synthetase [Bacillus amyloliquefaciens subsp. plantarum str. FZB42]	unknown	89.484	_VSDAILK(ma)QVAEVYR_	-0.62326	2	838.946	1	...R......K..........	Cytoplasmic	cellular aromatic compound metabolic process; cellular protein metabolic process; single-organism process; biosynthetic process; isoleucyl-tRNA aminoacylation; tRNA aminoacylation; cellular metabolic process; organic substance metabolic process; metabolic process; cellular amino acid metabolic process; heterocycle metabolic process; nucleobase-containing compound metabolic process; cellular nitro…	intracellular part; cell; cell part; intracellular; cytoplasm;	ligase activity, forming aminoacyl-tRNA and related compounds; ATP binding; aminoacyl-tRNA editing activity; nucleoside phosphate binding; carboxylic ester hydrolase activity; ligase activity, forming carbon-oxygen bonds; isoleucine-tRNA ligase activity; ligase activity; nucleoside binding; ion binding; hydrolase activity; nucleotide binding; organic cyclic compound binding; heterocyclic compound…	K01870	IARS; isoleucyl-tRNA synthetase [EC:6.1.1.5]	bao00970 Aminoacyl-tRNA biosynthesis - Bacillus amyloliquefaciens DSM 7;	IPR014729; IPR013155; IPR009008; IPR002300; IPR009080;	Rossmann-like alpha/beta/alpha sandwich fold; Methionyl/Valyl/Leucyl/Isoleucyl-tRNA synthetase, anticodon-binding; Valyl/Leucyl/Isoleucyl-tRNA synthetase, editing domain; Aminoacyl-tRNA synthetase, class Ia; Aminoacyl-tRNA synthetase, class 1a, anticodon-binding;
154685963	152	K	bifunctional pyrimidine regulatory protein PyrR uracil phosphoribosyltransferase [Bacillus amyloliquefaciens subsp. plantarum str. FZB42]	unknown	65.374	_ADYIGK(ma)NIPTSK_	1.338	2	696.854	1	..........K......A...	Cytoplasmic	nucleoside metabolic process; cellular aromatic compound metabolic process; small molecule metabolic process; single-organism cellular process; single-organism process; organic cyclic compound metabolic process; nitrogen compound metabolic process; primary metabolic process; cellular metabolic process; organic substance metabolic process; metabolic process; heterocycle metabolic process; nucleoba…			K02825	pyrR; pyrimidine operon attenuation protein / uracil phosphoribosyltransferase [EC:2.4.2.9]	bao01100 Metabolic pathways - Bacillus amyloliquefaciens DSM 7; bao00240 Pyrimidine metabolism - Bacillus amyloliquefaciens DSM 7;	IPR000836; IPR029057;	Phosphoribosyltransferase domain; Phosphoribosyltransferase-like;
154685972	108	K	orotate phosphoribosyltransferase [Bacillus amyloliquefaciens subsp. plantarum str. FZB42]	unknown	52.527	_AHGK(ma)GNQIEGAIK_	0.42193	3	470.244	1	..........K......A...	Cytoplasmic	nucleoside metabolic process; nucleotide biosynthetic process; cellular aromatic compound metabolic process; nucleotide metabolic process; single-organism process; biosynthetic process; pyrimidine nucleotide biosynthetic process; organonitrogen compound biosynthetic process; cellular metabolic process; phosphate-containing compound metabolic process; organic substance metabolic process; pyrimidin…		transferase activity, transferring pentosyl groups; transferase activity, transferring glycosyl groups; catalytic activity; transferase activity; orotate phosphoribosyltransferase activity;	K00762	pyrE; orotate phosphoribosyltransferase [EC:2.4.2.10]	bao01100 Metabolic pathways - Bacillus amyloliquefaciens DSM 7; bao00240 Pyrimidine metabolism - Bacillus amyloliquefaciens DSM 7;	IPR000836; IPR004467; IPR029057;	Phosphoribosyltransferase domain; Orotate phosphoribosyl transferase domain; Phosphoribosyltransferase-like;
154685973	162	K	hypothetical protein RBAM_015400 [Bacillus amyloliquefaciens subsp. plantarum str. FZB42]	unknown	114.55	_DDK(ma)FQSIK_	-1.272	2	533.756	1		Cytoplasmic	sulfate assimilation; sulfur amino acid biosynthetic process; organic acid biosynthetic process; single-organism process; biosynthetic process; organonitrogen compound biosynthetic process; cellular metabolic process; sulfate reduction; sulfur amino acid metabolic process; sulfur compound biosynthetic process; organic substance metabolic process; metabolic process; cellular amino acid metabolic p…		oxidoreductase activity, acting on a sulfur group of donors; oxidoreductase activity, acting on a sulfur group of donors, disulfide as acceptor; phosphoadenylyl-sulfate reductase (thioredoxin) activity; catalytic activity; oxidoreductase activity;	K00390	cysH; phosphoadenosine phosphosulfate reductase [EC:1.8.4.8 1.8.4.10]	bao01100 Metabolic pathways - Bacillus amyloliquefaciens DSM 7; bao01120 Microbial metabolism in diverse environments - Bacillus amyloliquefaciens DSM 7; bao00920 Sulfur metabolism - Bacillus amyloliquefaciens DSM 7;	IPR014729; IPR002500;	Rossmann-like alpha/beta/alpha sandwich fold; Phosphoadenosine phosphosulphate reductase;
154685986	343	K	hypothetical protein RBAM_015530 [Bacillus amyloliquefaciens subsp. plantarum str. FZB42]	unknown	73.294	_KLEQK(ma)NLDMIVANDVK_	2.0886	3	648.675	0.80169	..........K......A...	Cytoplasmic	cofactor biosynthetic process; nucleoside metabolic process; purine nucleoside metabolic process; nucleotide metabolic process; single-organism process; biosynthetic process; nucleoside biosynthetic process; purine ribonucleoside biosynthetic process; cellular metabolic process; phosphate-containing compound metabolic process; ribose phosphate biosynthetic process; metabolic process; carbohydrate…		phosphopantothenate--cysteine ligase activity; nucleoside phosphate binding; ligase activity; ion binding; lyase activity; nucleotide binding; acid-amino acid ligase activity; cofactor binding; heterocyclic compound binding; organic cyclic compound binding; ligase activity, forming carbon-nitrogen bonds; carbohydrate derivative binding; catalytic activity; ribonucleotide binding; carbon-carbon ly…	K13038	coaBC; phosphopantothenoylcysteine decarboxylase / phosphopantothenate--cysteine ligase [EC:4.1.1.36 6.3.2.5]	bao00770 Pantothenate and CoA biosynthesis - Bacillus amyloliquefaciens DSM 7; bao01100 Metabolic pathways - Bacillus amyloliquefaciens DSM 7;	IPR003382; IPR007085;	Flavoprotein; DNA/pantothenate metabolism flavoprotein, C-terminal;
154685989	254	K	hypothetical protein RBAM_015560 [Bacillus amyloliquefaciens subsp. plantarum str. FZB42]	unknown	47.916	_VAAK(ma)TEAAPGTVIR_	0.25775	2	735.402	1		Cytoplasmic	ncRNA processing; cellular aromatic compound metabolic process; cellular protein metabolic process; organic cyclic compound metabolic process; nitrogen compound metabolic process; conversion of methionyl-tRNA to N-formyl-methionyl-tRNA; biosynthetic process; primary metabolic process; RNA modification; cellular metabolic process; charged-tRNA amino acid modification; organic substance metabolic p…		transferase activity, transferring one-carbon groups; methyltransferase activity; hydroxymethyl-, formyl- and related transferase activity; catalytic activity; transferase activity; methionyl-tRNA formyltransferase activity;	K00604	MTFMT; methionyl-tRNA formyltransferase [EC:2.1.2.9]	bao00970 Aminoacyl-tRNA biosynthesis - Bacillus amyloliquefaciens DSM 7; bao00670 One carbon pool by folate - Bacillus amyloliquefaciens DSM 7;	IPR005793; IPR011034; IPR002376;	Formyl transferase, C-terminal; Formyl transferase, C-terminal-like; Formyl transferase, N-terminal;
154686005	183	K	glycerol-3-phosphate acyltransferase PlsX [Bacillus amyloliquefaciens subsp. plantarum str. FZB42]	unknown	78.505	_VGLLNVGTEEK(ma)K_	1.2326	2	686.87	1	..........K......K...	Cytoplasmic	single-organism biosynthetic process; organic acid biosynthetic process; oxidation-reduction process; small molecule metabolic process; single-organism cellular process; single-organism process; biosynthetic process; cellular lipid metabolic process; fatty acid metabolic process; primary metabolic process; cellular metabolic process; fatty acid biosynthetic process; organic substance biosynthetic…		oxidoreductase activity, acting on CH-OH group of donors; oxidoreductase activity, acting on the CH-OH group of donors, NAD or NADP as acceptor; transferase activity, transferring acyl groups; catalytic activity; transferase activity; transferase activity, transferring acyl groups other than amino-acyl groups; oxidoreductase activity;	K03621	plsX; glycerol-3-phosphate acyltransferase PlsX [EC:2.3.1.15]	bao01110 Biosynthesis of secondary metabolites - Bacillus amyloliquefaciens DSM 7; bao01100 Metabolic pathways - Bacillus amyloliquefaciens DSM 7; bao00561 Glycerolipid metabolism - Bacillus amyloliquefaciens DSM 7; bao00564 Glycerophospholipid metabolism - Bacillus amyloliquefaciens DSM 7;	IPR024084;	Isopropylmalate dehydrogenase-like domain;
154686005	292	K	glycerol-3-phosphate acyltransferase PlsX [Bacillus amyloliquefaciens subsp. plantarum str. FZB42]	unknown	44.252	_APVVK(ma)AHGSSDAR_	0.99567	2	690.847	1	..........K......A...	Cytoplasmic	single-organism biosynthetic process; organic acid biosynthetic process; oxidation-reduction process; small molecule metabolic process; single-organism cellular process; single-organism process; biosynthetic process; cellular lipid metabolic process; fatty acid metabolic process; primary metabolic process; cellular metabolic process; fatty acid biosynthetic process; organic substance biosynthetic…		oxidoreductase activity, acting on CH-OH group of donors; oxidoreductase activity, acting on the CH-OH group of donors, NAD or NADP as acceptor; transferase activity, transferring acyl groups; catalytic activity; transferase activity; transferase activity, transferring acyl groups other than amino-acyl groups; oxidoreductase activity;	K03621	plsX; glycerol-3-phosphate acyltransferase PlsX [EC:2.3.1.15]	bao01110 Biosynthesis of secondary metabolites - Bacillus amyloliquefaciens DSM 7; bao01100 Metabolic pathways - Bacillus amyloliquefaciens DSM 7; bao00561 Glycerolipid metabolism - Bacillus amyloliquefaciens DSM 7; bao00564 Glycerophospholipid metabolism - Bacillus amyloliquefaciens DSM 7;	IPR024084;	Isopropylmalate dehydrogenase-like domain;
154686006	286	K	hypothetical protein RBAM_015730 [Bacillus amyloliquefaciens subsp. plantarum str. FZB42]	unknown	46.406	_VLSGLVK(ma)K_	-0.66802	2	465.287	1	..........K....R.....	Cytoplasmic	metabolic process;		S-acyltransferase activity; S-malonyltransferase activity; transferase activity, transferring acyl groups; malonyltransferase activity; catalytic activity; [acyl-carrier-protein] S-malonyltransferase activity; transferase activity; transferase activity, transferring acyl groups other than amino-acyl groups; fatty acid synthase activity;	K00645	fabD; [acyl-carrier-protein] S-malonyltransferase [EC:2.3.1.39]	bao00061 Fatty acid biosynthesis - Bacillus amyloliquefaciens DSM 7; bao01100 Metabolic pathways - Bacillus amyloliquefaciens DSM 7; bao01212 Fatty acid metabolism - Bacillus amyloliquefaciens DSM 7;	IPR016035; IPR014043; IPR001227; IPR020801; IPR016036;	Acyl transferase/acyl hydrolase/lysophospholipase; Acyl transferase; Acyl transferase domain; Polyketide synthase, acyl transferase domain; Malonyl-CoA ACP transacylase, ACP-binding;
154686007	197	K	hypothetical protein RBAM_015740 [Bacillus amyloliquefaciens subsp. plantarum str. FZB42]	unknown	72.681	_LSK(ma)EVQDEMLK_	-3.0148	2	703.348	1		Membrane	single-organism biosynthetic process; organic acid biosynthetic process; oxidation-reduction process; small molecule metabolic process; single-organism cellular process; single-organism process; cellular lipid metabolic process; biosynthetic process; fatty acid metabolic process; primary metabolic process; cellular metabolic process; fatty acid biosynthetic process; organic substance biosynthetic…		nucleoside phosphate binding; 3-oxoacyl-[acyl-carrier-protein] reductase (NADPH) activity; nucleotide binding; cofactor binding; transferase activity, transferring acyl groups other than amino-acyl groups; oxidoreductase activity; oxidoreductase activity, acting on CH-OH group of donors; heterocyclic compound binding; organic cyclic compound binding; oxidoreductase activity, acting on the CH-OH g…	K00059	fabG; 3-oxoacyl-[acyl-carrier protein] reductase [EC:1.1.1.100]	bao00061 Fatty acid biosynthesis - Bacillus amyloliquefaciens DSM 7; bao01040 Biosynthesis of unsaturated fatty acids - Bacillus amyloliquefaciens DSM 7; bao00780 Biotin metabolism - Bacillus amyloliquefaciens DSM 7; bao01100 Metabolic pathways - Bacillus amyloliquefaciens DSM 7; bao01212 Fatty acid metabolism - Bacillus amyloliquefaciens DSM 7;	IPR016040; IPR013968;	NAD(P)-binding domain; Polyketide synthase, ketoreductase domain;
154686007	205	K	hypothetical protein RBAM_015740 [Bacillus amyloliquefaciens subsp. plantarum str. FZB42]	unknown	130.01	_EVQDEMLK(ma)QIPLAR_	1.4875	3	585.97	1		Membrane	single-organism biosynthetic process; organic acid biosynthetic process; oxidation-reduction process; small molecule metabolic process; single-organism cellular process; single-organism process; cellular lipid metabolic process; biosynthetic process; fatty acid metabolic process; primary metabolic process; cellular metabolic process; fatty acid biosynthetic process; organic substance biosynthetic…		nucleoside phosphate binding; 3-oxoacyl-[acyl-carrier-protein] reductase (NADPH) activity; nucleotide binding; cofactor binding; transferase activity, transferring acyl groups other than amino-acyl groups; oxidoreductase activity; oxidoreductase activity, acting on CH-OH group of donors; heterocyclic compound binding; organic cyclic compound binding; oxidoreductase activity, acting on the CH-OH g…	K00059	fabG; 3-oxoacyl-[acyl-carrier protein] reductase [EC:1.1.1.100]	bao00061 Fatty acid biosynthesis - Bacillus amyloliquefaciens DSM 7; bao01040 Biosynthesis of unsaturated fatty acids - Bacillus amyloliquefaciens DSM 7; bao00780 Biotin metabolism - Bacillus amyloliquefaciens DSM 7; bao01100 Metabolic pathways - Bacillus amyloliquefaciens DSM 7; bao01212 Fatty acid metabolism - Bacillus amyloliquefaciens DSM 7;	IPR016040; IPR013968;	NAD(P)-binding domain; Polyketide synthase, ketoreductase domain;
154686008	10	K	acyl carrier protein [Bacillus amyloliquefaciens subsp. plantarum str. FZB42]	unknown	65.278	_VTK(ma)IIVDR_	-1.5798	2	515.301	1		Cytoplasmic	single-organism biosynthetic process; organic acid biosynthetic process; small molecule metabolic process; single-organism cellular process; single-organism process; biosynthetic process; cellular lipid metabolic process; fatty acid metabolic process; primary metabolic process; cellular metabolic process; fatty acid biosynthetic process; organic substance biosynthetic process; cellular biosynthet…			K02078			IPR009081;	Acyl carrier protein-like;
154686014	147	K	hypothetical protein RBAM_015810 [Bacillus amyloliquefaciens subsp. plantarum str. FZB42]	unknown	75.764	_PAAIK(ma)QLETLGK_	-1.7202	2	677.882	1	..........K......K...	Membrane	intracellular transport; cellular component organization; establishment of protein localization to organelle; single-organism process; cotranslational protein targeting to membrane; protein transport; establishment of localization; protein targeting; protein targeting to membrane; establishment of localization in cell; single-organism localization; protein localization to endoplasmic reticulum; i…	cell part; intracellular; signal recognition particle; cytoplasm; macromolecular complex; intracellular part; ribonucleoprotein complex; cell; cytoplasmic part;	RNA binding; nucleoside phosphate binding; nucleoside binding; ion binding; hydrolase activity, acting on acid anhydrides; hydrolase activity; nucleotide binding; nucleoside-triphosphatase activity; 7S RNA binding; organic cyclic compound binding; heterocyclic compound binding; ribonucleoside binding; carbohydrate derivative binding; pyrophosphatase activity; catalytic activity; ribonucleotide bi…	K03106	SRP54; signal recognition particle subunit SRP54 [EC:3.6.5.4]	bao03070 Bacterial secretion system - Bacillus amyloliquefaciens DSM 7; bao03060 Protein export - Bacillus amyloliquefaciens DSM 7;	IPR003593; IPR013822; IPR004125; IPR027417; IPR000897;	AAA+ ATPase domain; Signal recognition particle, SRP54 subunit, helical bundle; Signal recognition particle, SRP54 subunit, M-domain; P-loop containing nucleoside triphosphate hydrolase; Signal recognition particle, SRP54 subunit, GTPase domain;
154686015	45	K	30S ribosomal protein S16 [Bacillus amyloliquefaciens subsp. plantarum str. FZB42]	unknown	49.662	_FIETVGTYNPVAK(ma)PAEVK_	-0.13312	2	1025.03	1		Membrane	cellular protein metabolic process; biosynthetic process; primary metabolic process; cellular metabolic process; organic substance biosynthetic process; cellular biosynthetic process; organic substance metabolic process; metabolic process; cellular macromolecule biosynthetic process; cellular macromolecule metabolic process; gene expression; macromolecule metabolic process; protein metabolic proc…	ribosome; organelle; intracellular organelle; intracellular non-membrane-bounded organelle; cell part; intracellular; cytoplasm; macromolecular complex; intracellular part; cell; ribonucleoprotein complex; cytoplasmic part; non-membrane-bounded organelle;	structural constituent of ribosome; structural molecule activity;	K02959	RP-S16; small subunit ribosomal protein S16	bao03010 Ribosome - Bacillus amyloliquefaciens DSM 7;	IPR023803;	Ribosomal protein S16 domain;
154686018	26	K	16S rRNA-processing protein RimM [Bacillus amyloliquefaciens subsp. plantarum str. FZB42]	unknown	72.681	_VISK(ma)TDFAEER_	2.224	2	690.836	1		Cytoplasmic	rRNA metabolic process; ncRNA processing; cellular component biogenesis; ribonucleoprotein complex biogenesis; cellular aromatic compound metabolic process; ribosome biogenesis; organic cyclic compound metabolic process; nitrogen compound metabolic process; primary metabolic process; cellular metabolic process; organic substance metabolic process; RNA metabolic process; metabolic process; nucleic…	ribosome; organelle; intracellular organelle; intracellular non-membrane-bounded organelle; cell part; intracellular; cytoplasm; macromolecular complex; intracellular part; cell; ribonucleoprotein complex; cytoplasmic part; non-membrane-bounded organelle;	ribosome binding; binding; ribonucleoprotein complex binding; macromolecular complex binding;	K02860			IPR027275; IPR002676; IPR011033; IPR009000;	PRC-barrel domain; RimM protein; PRC-barrel-like; Translation protein, beta-barrel domain;
154686020	3	K	50S ribosomal protein L19 [Bacillus amyloliquefaciens subsp. plantarum str. FZB42]	unknown	48.467	_MQK(ma)LIQDITK_	0.97857	2	652.35	1		Cytoplasmic	cellular protein metabolic process; biosynthetic process; primary metabolic process; cellular metabolic process; organic substance biosynthetic process; cellular biosynthetic process; organic substance metabolic process; metabolic process; cellular macromolecule biosynthetic process; cellular macromolecule metabolic process; gene expression; macromolecule metabolic process; protein metabolic proc…	ribosome; organelle; intracellular organelle; intracellular non-membrane-bounded organelle; cell part; intracellular; cytoplasm; macromolecular complex; intracellular part; cell; ribonucleoprotein complex; cytoplasmic part; non-membrane-bounded organelle;	structural constituent of ribosome; structural molecule activity;	K02884	RP-L19; large subunit ribosomal protein L19	bao03010 Ribosome - Bacillus amyloliquefaciens DSM 7;	IPR008991;	Translation protein SH3-like domain;
154686020	10	K	50S ribosomal protein L19 [Bacillus amyloliquefaciens subsp. plantarum str. FZB42]	unknown	43.316	_LIQDITK(ma)EQLR_	-1.7942	2	721.896	1		Cytoplasmic	cellular protein metabolic process; biosynthetic process; primary metabolic process; cellular metabolic process; organic substance biosynthetic process; cellular biosynthetic process; organic substance metabolic process; metabolic process; cellular macromolecule biosynthetic process; cellular macromolecule metabolic process; gene expression; macromolecule metabolic process; protein metabolic proc…	ribosome; organelle; intracellular organelle; intracellular non-membrane-bounded organelle; cell part; intracellular; cytoplasm; macromolecular complex; intracellular part; cell; ribonucleoprotein complex; cytoplasmic part; non-membrane-bounded organelle;	structural constituent of ribosome; structural molecule activity;	K02884	RP-L19; large subunit ribosomal protein L19	bao03010 Ribosome - Bacillus amyloliquefaciens DSM 7;	IPR008991;	Translation protein SH3-like domain;
154686020	83	K	50S ribosomal protein L19 [Bacillus amyloliquefaciens subsp. plantarum str. FZB42]	unknown	59.067	_IAK(ma)IEVVR_	1.3493	2	507.303	1	..........K....R.....	Cytoplasmic	cellular protein metabolic process; biosynthetic process; primary metabolic process; cellular metabolic process; organic substance biosynthetic process; cellular biosynthetic process; organic substance metabolic process; metabolic process; cellular macromolecule biosynthetic process; cellular macromolecule metabolic process; gene expression; macromolecule metabolic process; protein metabolic proc…	ribosome; organelle; intracellular organelle; intracellular non-membrane-bounded organelle; cell part; intracellular; cytoplasm; macromolecular complex; intracellular part; cell; ribonucleoprotein complex; cytoplasmic part; non-membrane-bounded organelle;	structural constituent of ribosome; structural molecule activity;	K02884	RP-L19; large subunit ribosomal protein L19	bao03010 Ribosome - Bacillus amyloliquefaciens DSM 7;	IPR008991;	Translation protein SH3-like domain;
154686025	94	K	succinyl-CoA synthetase subunit beta [Bacillus amyloliquefaciens subsp. plantarum str. FZB42]	unknown	142.72	_TLVTHQTGPDGQVIK(ma)R_	0.71911	3	612.659	1		Cytoplasmic	metabolic process;		ATP binding; nucleoside phosphate binding; nucleoside binding; ion binding; nucleotide binding; organic cyclic compound binding; heterocyclic compound binding; ribonucleoside binding; carbohydrate derivative binding; catalytic activity; ribonucleotide binding; binding; purine ribonucleoside binding; metal ion binding; cation binding; anion binding; purine ribonucleotide binding; adenyl ribonucleo…	K01903	sucC; succinyl-CoA synthetase beta subunit [EC:6.2.1.5]	bao00660 C5-Branched dibasic acid metabolism - Bacillus amyloliquefaciens DSM 7; bao01130 Biosynthesis of antibiotics - Bacillus amyloliquefaciens DSM 7; bao01110 Biosynthesis of secondary metabolites - Bacillus amyloliquefaciens DSM 7; bao01100 Metabolic pathways - Bacillus amyloliquefaciens DSM 7; bao01200 Carbon metabolism - Bacillus amyloliquefaciens DSM 7; bao00640 Propanoate metabolism - Ba…	IPR005811; IPR011761; IPR013816; IPR013650; IPR013815; IPR016102;	ATP-citrate lyase/succinyl-CoA ligase; ATP-grasp fold; ATP-grasp fold, subdomain 2; ATP-grasp fold, succinyl-CoA synthetase-type; ATP-grasp fold, subdomain 1; Succinyl-CoA synthetase-like;
154686025	105	K	succinyl-CoA synthetase subunit beta [Bacillus amyloliquefaciens subsp. plantarum str. FZB42]	unknown	82.069	_LLIEEGCDIK(ma)K_	-0.39307	2	702.358	1		Cytoplasmic	metabolic process;		ATP binding; nucleoside phosphate binding; nucleoside binding; ion binding; nucleotide binding; organic cyclic compound binding; heterocyclic compound binding; ribonucleoside binding; carbohydrate derivative binding; catalytic activity; ribonucleotide binding; binding; purine ribonucleoside binding; metal ion binding; cation binding; anion binding; purine ribonucleotide binding; adenyl ribonucleo…	K01903	sucC; succinyl-CoA synthetase beta subunit [EC:6.2.1.5]	bao00660 C5-Branched dibasic acid metabolism - Bacillus amyloliquefaciens DSM 7; bao01130 Biosynthesis of antibiotics - Bacillus amyloliquefaciens DSM 7; bao01110 Biosynthesis of secondary metabolites - Bacillus amyloliquefaciens DSM 7; bao01100 Metabolic pathways - Bacillus amyloliquefaciens DSM 7; bao01200 Carbon metabolism - Bacillus amyloliquefaciens DSM 7; bao00640 Propanoate metabolism - Ba…	IPR005811; IPR011761; IPR013816; IPR013650; IPR013815; IPR016102;	ATP-citrate lyase/succinyl-CoA ligase; ATP-grasp fold; ATP-grasp fold, subdomain 2; ATP-grasp fold, succinyl-CoA synthetase-type; ATP-grasp fold, subdomain 1; Succinyl-CoA synthetase-like;
154686025	106	K	succinyl-CoA synthetase subunit beta [Bacillus amyloliquefaciens subsp. plantarum str. FZB42]	unknown	47.037	_K(ma)EYYVGLVLDR_	2.4253	2	720.872	1		Cytoplasmic	metabolic process;		ATP binding; nucleoside phosphate binding; nucleoside binding; ion binding; nucleotide binding; organic cyclic compound binding; heterocyclic compound binding; ribonucleoside binding; carbohydrate derivative binding; catalytic activity; ribonucleotide binding; binding; purine ribonucleoside binding; metal ion binding; cation binding; anion binding; purine ribonucleotide binding; adenyl ribonucleo…	K01903	sucC; succinyl-CoA synthetase beta subunit [EC:6.2.1.5]	bao00660 C5-Branched dibasic acid metabolism - Bacillus amyloliquefaciens DSM 7; bao01130 Biosynthesis of antibiotics - Bacillus amyloliquefaciens DSM 7; bao01110 Biosynthesis of secondary metabolites - Bacillus amyloliquefaciens DSM 7; bao01100 Metabolic pathways - Bacillus amyloliquefaciens DSM 7; bao01200 Carbon metabolism - Bacillus amyloliquefaciens DSM 7; bao00640 Propanoate metabolism - Ba…	IPR005811; IPR011761; IPR013816; IPR013650; IPR013815; IPR016102;	ATP-citrate lyase/succinyl-CoA ligase; ATP-grasp fold; ATP-grasp fold, subdomain 2; ATP-grasp fold, succinyl-CoA synthetase-type; ATP-grasp fold, subdomain 1; Succinyl-CoA synthetase-like;
154686025	179	K	succinyl-CoA synthetase subunit beta [Bacillus amyloliquefaciens subsp. plantarum str. FZB42]	unknown	41.117	_AAK(ma)FMLGLYK_	-0.79341	2	614.326	1	..........K......K...	Cytoplasmic	metabolic process;		ATP binding; nucleoside phosphate binding; nucleoside binding; ion binding; nucleotide binding; organic cyclic compound binding; heterocyclic compound binding; ribonucleoside binding; carbohydrate derivative binding; catalytic activity; ribonucleotide binding; binding; purine ribonucleoside binding; metal ion binding; cation binding; anion binding; purine ribonucleotide binding; adenyl ribonucleo…	K01903	sucC; succinyl-CoA synthetase beta subunit [EC:6.2.1.5]	bao00660 C5-Branched dibasic acid metabolism - Bacillus amyloliquefaciens DSM 7; bao01130 Biosynthesis of antibiotics - Bacillus amyloliquefaciens DSM 7; bao01110 Biosynthesis of secondary metabolites - Bacillus amyloliquefaciens DSM 7; bao01100 Metabolic pathways - Bacillus amyloliquefaciens DSM 7; bao01200 Carbon metabolism - Bacillus amyloliquefaciens DSM 7; bao00640 Propanoate metabolism - Ba…	IPR005811; IPR011761; IPR013816; IPR013650; IPR013815; IPR016102;	ATP-citrate lyase/succinyl-CoA ligase; ATP-grasp fold; ATP-grasp fold, subdomain 2; ATP-grasp fold, succinyl-CoA synthetase-type; ATP-grasp fold, subdomain 1; Succinyl-CoA synthetase-like;
154686025	227	K	succinyl-CoA synthetase subunit beta [Bacillus amyloliquefaciens subsp. plantarum str. FZB42]	unknown	77.662	_QK(ma)DIMEYR_	0.54751	2	584.769	1		Cytoplasmic	metabolic process;		ATP binding; nucleoside phosphate binding; nucleoside binding; ion binding; nucleotide binding; organic cyclic compound binding; heterocyclic compound binding; ribonucleoside binding; carbohydrate derivative binding; catalytic activity; ribonucleotide binding; binding; purine ribonucleoside binding; metal ion binding; cation binding; anion binding; purine ribonucleotide binding; adenyl ribonucleo…	K01903	sucC; succinyl-CoA synthetase beta subunit [EC:6.2.1.5]	bao00660 C5-Branched dibasic acid metabolism - Bacillus amyloliquefaciens DSM 7; bao01130 Biosynthesis of antibiotics - Bacillus amyloliquefaciens DSM 7; bao01110 Biosynthesis of secondary metabolites - Bacillus amyloliquefaciens DSM 7; bao01100 Metabolic pathways - Bacillus amyloliquefaciens DSM 7; bao01200 Carbon metabolism - Bacillus amyloliquefaciens DSM 7; bao00640 Propanoate metabolism - Ba…	IPR005811; IPR011761; IPR013816; IPR013650; IPR013815; IPR016102;	ATP-citrate lyase/succinyl-CoA ligase; ATP-grasp fold; ATP-grasp fold, subdomain 2; ATP-grasp fold, succinyl-CoA synthetase-type; ATP-grasp fold, subdomain 1; Succinyl-CoA synthetase-like;
154686025	358	K	succinyl-CoA synthetase subunit beta [Bacillus amyloliquefaciens subsp. plantarum str. FZB42]	unknown	55.724	_LEGTNVDLGK(ma)K_	-0.33409	2	630.328	1		Cytoplasmic	metabolic process;		ATP binding; nucleoside phosphate binding; nucleoside binding; ion binding; nucleotide binding; organic cyclic compound binding; heterocyclic compound binding; ribonucleoside binding; carbohydrate derivative binding; catalytic activity; ribonucleotide binding; binding; purine ribonucleoside binding; metal ion binding; cation binding; anion binding; purine ribonucleotide binding; adenyl ribonucleo…	K01903	sucC; succinyl-CoA synthetase beta subunit [EC:6.2.1.5]	bao00660 C5-Branched dibasic acid metabolism - Bacillus amyloliquefaciens DSM 7; bao01130 Biosynthesis of antibiotics - Bacillus amyloliquefaciens DSM 7; bao01110 Biosynthesis of secondary metabolites - Bacillus amyloliquefaciens DSM 7; bao01100 Metabolic pathways - Bacillus amyloliquefaciens DSM 7; bao01200 Carbon metabolism - Bacillus amyloliquefaciens DSM 7; bao00640 Propanoate metabolism - Ba…	IPR005811; IPR011761; IPR013816; IPR013650; IPR013815; IPR016102;	ATP-citrate lyase/succinyl-CoA ligase; ATP-grasp fold; ATP-grasp fold, subdomain 2; ATP-grasp fold, succinyl-CoA synthetase-type; ATP-grasp fold, subdomain 1; Succinyl-CoA synthetase-like;
154686026	7	K	succinyl-CoA synthetase subunit alpha [Bacillus amyloliquefaciens subsp. plantarum str. FZB42]	unknown	48.568	_SVFINK(ma)DTR_	-3.0018	2	583.296	1		Cytoplasmic	metabolic process;		ATP citrate synthase activity; succinate-CoA ligase (ADP-forming) activity; transferase activity, transferring acyl groups; transferase activity, transferring acyl groups, acyl groups converted into alkyl on transfer; catalytic activity; succinate-CoA ligase activity; binding; CoA-ligase activity; ligase activity; ligase activity, forming carbon-sulfur bonds; cofactor binding; transferase activit…	K01902	sucD; succinyl-CoA synthetase alpha subunit [EC:6.2.1.5]	bao00660 C5-Branched dibasic acid metabolism - Bacillus amyloliquefaciens DSM 7; bao01130 Biosynthesis of antibiotics - Bacillus amyloliquefaciens DSM 7; bao01110 Biosynthesis of secondary metabolites - Bacillus amyloliquefaciens DSM 7; bao01100 Metabolic pathways - Bacillus amyloliquefaciens DSM 7; bao01200 Carbon metabolism - Bacillus amyloliquefaciens DSM 7; bao00640 Propanoate metabolism - Ba…	IPR005811; IPR016040; IPR003781; IPR016102;	ATP-citrate lyase/succinyl-CoA ligase; NAD(P)-binding domain; CoA-binding; Succinyl-CoA synthetase-like;
154686026	298	K	succinyl-CoA synthetase subunit alpha [Bacillus amyloliquefaciens subsp. plantarum str. FZB42]	unknown	54.259	_GLFETCK(ma)TH_	0.099611	2	589.761	1		Cytoplasmic	metabolic process;		ATP citrate synthase activity; succinate-CoA ligase (ADP-forming) activity; transferase activity, transferring acyl groups; transferase activity, transferring acyl groups, acyl groups converted into alkyl on transfer; catalytic activity; succinate-CoA ligase activity; binding; CoA-ligase activity; ligase activity; ligase activity, forming carbon-sulfur bonds; cofactor binding; transferase activit…	K01902	sucD; succinyl-CoA synthetase alpha subunit [EC:6.2.1.5]	bao00660 C5-Branched dibasic acid metabolism - Bacillus amyloliquefaciens DSM 7; bao01130 Biosynthesis of antibiotics - Bacillus amyloliquefaciens DSM 7; bao01110 Biosynthesis of secondary metabolites - Bacillus amyloliquefaciens DSM 7; bao01100 Metabolic pathways - Bacillus amyloliquefaciens DSM 7; bao01200 Carbon metabolism - Bacillus amyloliquefaciens DSM 7; bao00640 Propanoate metabolism - Ba…	IPR005811; IPR016040; IPR003781; IPR016102;	ATP-citrate lyase/succinyl-CoA ligase; NAD(P)-binding domain; CoA-binding; Succinyl-CoA synthetase-like;
154686028	201	K	DNA topoisomerase I [Bacillus amyloliquefaciens subsp. plantarum str. FZB42]	unknown	49.216	_GK(ma)ETFEAGFFGK_	2.806	2	702.328	1		Cytoplasmic	cellular component organization; cellular aromatic compound metabolic process; DNA metabolic process; organic cyclic compound metabolic process; nitrogen compound metabolic process; primary metabolic process; cellular metabolic process; DNA topological change; organic substance metabolic process; metabolic process; chromosome organization; nucleic acid metabolic process; heterocycle metabolic pro…	organelle; intracellular organelle; intracellular non-membrane-bounded organelle; cell part; intracellular; chromosome; intracellular part; cell; non-membrane-bounded organelle;	organic cyclic compound binding; heterocyclic compound binding; DNA binding; DNA topoisomerase type I activity; isomerase activity; catalytic activity; DNA topoisomerase activity; binding; nucleic acid binding;	K03168			IPR023405; IPR013825; IPR013498; IPR013824; IPR006171; IPR003602; IPR003601; IPR013497;	DNA topoisomerase, type IA, core domain; DNA topoisomerase, type IA, central region, subdomain 2; DNA topoisomerase, type IA, zn finger; DNA topoisomerase, type IA, central region, subdomain 1; Toprim domain; DNA topoisomerase, type IA, DNA-binding domain; DNA topoisomerase, type IA, domain 2; DNA topoisomerase, type IA, central;
154686028	467	K	DNA topoisomerase I [Bacillus amyloliquefaciens subsp. plantarum str. FZB42]	unknown	41.242	_LVK(ma)TLEELGIGR_	0.91815	2	707.401	1		Cytoplasmic	cellular component organization; cellular aromatic compound metabolic process; DNA metabolic process; organic cyclic compound metabolic process; nitrogen compound metabolic process; primary metabolic process; cellular metabolic process; DNA topological change; organic substance metabolic process; metabolic process; chromosome organization; nucleic acid metabolic process; heterocycle metabolic pro…	organelle; intracellular organelle; intracellular non-membrane-bounded organelle; cell part; intracellular; chromosome; intracellular part; cell; non-membrane-bounded organelle;	organic cyclic compound binding; heterocyclic compound binding; DNA binding; DNA topoisomerase type I activity; isomerase activity; catalytic activity; DNA topoisomerase activity; binding; nucleic acid binding;	K03168			IPR023405; IPR013825; IPR013498; IPR013824; IPR006171; IPR003602; IPR003601; IPR013497;	DNA topoisomerase, type IA, core domain; DNA topoisomerase, type IA, central region, subdomain 2; DNA topoisomerase, type IA, zn finger; DNA topoisomerase, type IA, central region, subdomain 1; Toprim domain; DNA topoisomerase, type IA, DNA-binding domain; DNA topoisomerase, type IA, domain 2; DNA topoisomerase, type IA, central;
154686031	79	K	ATP-dependent protease peptidase subunit [Bacillus amyloliquefaciens subsp. plantarum str. FZB42]	unknown	87.184	_LEEYNGNLK(ma)R_	-1.2307	2	661.323	1	..........K......A...	Cytoplasmic	proteolysis involved in cellular protein catabolic process; cellular macromolecule catabolic process; cellular protein catabolic process; cellular protein metabolic process; primary metabolic process; cellular metabolic process; organic substance metabolic process; organic substance catabolic process; metabolic process; protein catabolic process; macromolecule catabolic process; cellular macromol…	proteasome complex; cytosolic proteasome complex; cell part; intracellular; cytoplasm; proteasome core complex; macromolecular complex; cytosolic part; intracellular part; HslUV protease complex; cell; protein complex; cytosol; cytoplasmic part;	endopeptidase activity; threonine-type endopeptidase activity; peptidase activity; catalytic activity; threonine-type peptidase activity; peptidase activity, acting on L-amino acid peptides; hydrolase activity;	K01419			IPR029055;	Nucleophile aminohydrolases, N-terminal;
154686032	131	K	ATP-dependent protease ATP-binding subunit HslU [Bacillus amyloliquefaciens subsp. plantarum str. FZB42]	unknown	40.377	_EQAEENANK(ma)R_	-0.1655	2	637.784	1	..........K...R......	Cytoplasmic		proteasome complex; cytosolic proteasome complex; cell part; intracellular; cytoplasm; macromolecular complex; cytosolic part; intracellular part; HslUV protease complex; cell; protein complex; cytosol; cytoplasmic part;	ATP binding; peptidase activity; nucleoside phosphate binding; nucleoside binding; ion binding; hydrolase activity, acting on acid anhydrides; hydrolase activity; nucleotide binding; nucleoside-triphosphatase activity; ATPase activity; organic cyclic compound binding; heterocyclic compound binding; ribonucleoside binding; carbohydrate derivative binding; pyrophosphatase activity; catalytic activi…	K03667			IPR019489; IPR003959; IPR003593; IPR027417;	Clp ATPase, C-terminal; ATPase, AAA-type, core; AAA+ ATPase domain; P-loop containing nucleoside triphosphate hydrolase;
154686032	358	K	ATP-dependent protease ATP-binding subunit HslU [Bacillus amyloliquefaciens subsp. plantarum str. FZB42]	unknown	50.222	_VELSK(ma)LTVDDFVK_	0.2181	2	789.917	1		Cytoplasmic		proteasome complex; cytosolic proteasome complex; cell part; intracellular; cytoplasm; macromolecular complex; cytosolic part; intracellular part; HslUV protease complex; cell; protein complex; cytosol; cytoplasmic part;	ATP binding; peptidase activity; nucleoside phosphate binding; nucleoside binding; ion binding; hydrolase activity, acting on acid anhydrides; hydrolase activity; nucleotide binding; nucleoside-triphosphatase activity; ATPase activity; organic cyclic compound binding; heterocyclic compound binding; ribonucleoside binding; carbohydrate derivative binding; pyrophosphatase activity; catalytic activi…	K03667			IPR019489; IPR003959; IPR003593; IPR027417;	Clp ATPase, C-terminal; ATPase, AAA-type, core; AAA+ ATPase domain; P-loop containing nucleoside triphosphate hydrolase;
154686033	25	K	transcriptional repressor CodY [Bacillus amyloliquefaciens subsp. plantarum str. FZB42]	unknown	71.98	_PVNFK(ma)EMAETLR_	-1.0231	2	760.874	1		Cytoplasmic	regulation of cellular process; regulation of macromolecule metabolic process; regulation of nucleobase-containing compound metabolic process; negative regulation of cellular process; negative regulation of cellular metabolic process; negative regulation of biological process; negative regulation of RNA metabolic process; negative regulation of transcription, DNA-templated; regulation of RNA bios…		DNA binding; nucleoside phosphate binding; nucleoside binding; ion binding; nucleotide binding; sequence-specific DNA binding transcription factor activity; heterocyclic compound binding; organic cyclic compound binding; ribonucleoside binding; carbohydrate derivative binding; ribonucleotide binding; binding; nucleic acid binding transcription factor activity; nucleic acid binding; purine ribonuc…	K03706			IPR011991; IPR010312; IPR013198;	Winged helix-turn-helix DNA-binding domain; GTP-sensing transcriptional pleiotropic repressor CodY, N-terminal; GTP-sensing helix-turn-helix, CodY, C-terminal;
154686033	158	K	transcriptional repressor CodY [Bacillus amyloliquefaciens subsp. plantarum str. FZB42]	unknown	89.231	_EK(ma)AEEIEEEAR_	2.6205	2	709.818	1		Cytoplasmic	regulation of cellular process; regulation of macromolecule metabolic process; regulation of nucleobase-containing compound metabolic process; negative regulation of cellular process; negative regulation of cellular metabolic process; negative regulation of biological process; negative regulation of RNA metabolic process; negative regulation of transcription, DNA-templated; regulation of RNA bios…		DNA binding; nucleoside phosphate binding; nucleoside binding; ion binding; nucleotide binding; sequence-specific DNA binding transcription factor activity; heterocyclic compound binding; organic cyclic compound binding; ribonucleoside binding; carbohydrate derivative binding; ribonucleotide binding; binding; nucleic acid binding transcription factor activity; nucleic acid binding; purine ribonuc…	K03706			IPR011991; IPR010312; IPR013198;	Winged helix-turn-helix DNA-binding domain; GTP-sensing transcriptional pleiotropic repressor CodY, N-terminal; GTP-sensing helix-turn-helix, CodY, C-terminal;
154686050	70	K	hypothetical protein RBAM_016170 [Bacillus amyloliquefaciens subsp. plantarum str. FZB42]	unknown	51.872	_EIK(ma)QIDPQAK_	0.94333	2	628.33	1	..........K......K...	Cytoplasmic	regulation of cellular process; single organism signaling; cellular response to stimulus; signal transduction; regulation of biological process; cell communication; intracellular signal transduction; single-organism cellular process; single-organism process; phosphorelay signal transduction system; signaling; response to stimulus; cellular process; biological regulation;			K03413	cheY; two-component system, chemotaxis family, response regulator CheY	bao02030 Bacterial chemotaxis - Bacillus amyloliquefaciens DSM 7; bao02020 Two-component system - Bacillus amyloliquefaciens DSM 7;	IPR011006; IPR001789;	CheY-like superfamily; Signal transduction response regulator, receiver domain;
154686066	49	K	30S ribosomal protein S2 [Bacillus amyloliquefaciens subsp. plantarum str. FZB42]	unknown	86.879	_K(ma)VEEAYNFTK_	0.5251	2	657.814	1		Cytoplasmic	cellular protein metabolic process; biosynthetic process; primary metabolic process; cellular metabolic process; organic substance biosynthetic process; cellular biosynthetic process; organic substance metabolic process; metabolic process; cellular macromolecule biosynthetic process; cellular macromolecule metabolic process; gene expression; macromolecule metabolic process; protein metabolic proc…	ribosome; intracellular organelle; intracellular non-membrane-bounded organelle; small ribosomal subunit; intracellular organelle part; cytoplasm; macromolecular complex; intracellular part; cell; organelle part; non-membrane-bounded organelle; organelle; ribosomal subunit; intracellular; cell part; ribonucleoprotein complex; cytoplasmic part;	structural constituent of ribosome; structural molecule activity;	K02967	RP-S2; small subunit ribosomal protein S2	bao03010 Ribosome - Bacillus amyloliquefaciens DSM 7;	IPR023591;	Ribosomal protein S2, flavodoxin-like domain;
154686066	138	K	30S ribosomal protein S2 [Bacillus amyloliquefaciens subsp. plantarum str. FZB42]	unknown	89.171	_KEVVQLK(ma)K_	0.65236	2	529.316	1	..........K....R.....	Cytoplasmic	cellular protein metabolic process; biosynthetic process; primary metabolic process; cellular metabolic process; organic substance biosynthetic process; cellular biosynthetic process; organic substance metabolic process; metabolic process; cellular macromolecule biosynthetic process; cellular macromolecule metabolic process; gene expression; macromolecule metabolic process; protein metabolic proc…	ribosome; intracellular organelle; intracellular non-membrane-bounded organelle; small ribosomal subunit; intracellular organelle part; cytoplasm; macromolecular complex; intracellular part; cell; organelle part; non-membrane-bounded organelle; organelle; ribosomal subunit; intracellular; cell part; ribonucleoprotein complex; cytoplasmic part;	structural constituent of ribosome; structural molecule activity;	K02967	RP-S2; small subunit ribosomal protein S2	bao03010 Ribosome - Bacillus amyloliquefaciens DSM 7;	IPR023591;	Ribosomal protein S2, flavodoxin-like domain;
154686066	211	K	30S ribosomal protein S2 [Bacillus amyloliquefaciens subsp. plantarum str. FZB42]	unknown	57.785	_AVK(ma)LLTSK_	-0.22843	2	473.284	1	..........K......A...	Cytoplasmic	cellular protein metabolic process; biosynthetic process; primary metabolic process; cellular metabolic process; organic substance biosynthetic process; cellular biosynthetic process; organic substance metabolic process; metabolic process; cellular macromolecule biosynthetic process; cellular macromolecule metabolic process; gene expression; macromolecule metabolic process; protein metabolic proc…	ribosome; intracellular organelle; intracellular non-membrane-bounded organelle; small ribosomal subunit; intracellular organelle part; cytoplasm; macromolecular complex; intracellular part; cell; organelle part; non-membrane-bounded organelle; organelle; ribosomal subunit; intracellular; cell part; ribonucleoprotein complex; cytoplasmic part;	structural constituent of ribosome; structural molecule activity;	K02967	RP-S2; small subunit ribosomal protein S2	bao03010 Ribosome - Bacillus amyloliquefaciens DSM 7;	IPR023591;	Ribosomal protein S2, flavodoxin-like domain;
154686066	216	K	30S ribosomal protein S2 [Bacillus amyloliquefaciens subsp. plantarum str. FZB42]	unknown	62.203	_LLTSK(ma)M(ox)ADAILEAK_	0.23097	2	803.424	1		Cytoplasmic	cellular protein metabolic process; biosynthetic process; primary metabolic process; cellular metabolic process; organic substance biosynthetic process; cellular biosynthetic process; organic substance metabolic process; metabolic process; cellular macromolecule biosynthetic process; cellular macromolecule metabolic process; gene expression; macromolecule metabolic process; protein metabolic proc…	ribosome; intracellular organelle; intracellular non-membrane-bounded organelle; small ribosomal subunit; intracellular organelle part; cytoplasm; macromolecular complex; intracellular part; cell; organelle part; non-membrane-bounded organelle; organelle; ribosomal subunit; intracellular; cell part; ribonucleoprotein complex; cytoplasmic part;	structural constituent of ribosome; structural molecule activity;	K02967	RP-S2; small subunit ribosomal protein S2	bao03010 Ribosome - Bacillus amyloliquefaciens DSM 7;	IPR023591;	Ribosomal protein S2, flavodoxin-like domain;
154686067	9	K	elongation factor Ts [Bacillus amyloliquefaciens subsp. plantarum str. FZB42]	unknown	154.36	_AITAQQVK(ma)ELR_	1.6761	2	671.87	1		Cytoplasmic	translational elongation; cellular protein metabolic process; biosynthetic process; primary metabolic process; cellular metabolic process; organic substance biosynthetic process; cellular biosynthetic process; organic substance metabolic process; metabolic process; cellular macromolecule biosynthetic process; cellular macromolecule metabolic process; gene expression; macromolecule metabolic proce…	cell; intracellular; cell part;	organic cyclic compound binding; heterocyclic compound binding; RNA binding; translation factor activity, nucleic acid binding; protein binding; translation elongation factor activity; binding; nucleic acid binding;	K02357			IPR000449; IPR009060; IPR014039;	Ubiquitin-associated domain/translation elongation factor EF-Ts, N-terminal; UBA-like; Translation elongation factor EFTs/EF1B, dimerisation;
154686067	14	K	elongation factor Ts [Bacillus amyloliquefaciens subsp. plantarum str. FZB42]	unknown	47.712	_QK(ma)TGAGMMDCK_	1.1688	2	656.77	1		Cytoplasmic	translational elongation; cellular protein metabolic process; biosynthetic process; primary metabolic process; cellular metabolic process; organic substance biosynthetic process; cellular biosynthetic process; organic substance metabolic process; metabolic process; cellular macromolecule biosynthetic process; cellular macromolecule metabolic process; gene expression; macromolecule metabolic proce…	cell; intracellular; cell part;	organic cyclic compound binding; heterocyclic compound binding; RNA binding; translation factor activity, nucleic acid binding; protein binding; translation elongation factor activity; binding; nucleic acid binding;	K02357			IPR000449; IPR009060; IPR014039;	Ubiquitin-associated domain/translation elongation factor EF-Ts, N-terminal; UBA-like; Translation elongation factor EFTs/EF1B, dimerisation;
154686067	24	K	elongation factor Ts [Bacillus amyloliquefaciens subsp. plantarum str. FZB42]	unknown	102.65	_K(ma)ALTETDGDMDK_	0.12001	2	705.309	1		Cytoplasmic	translational elongation; cellular protein metabolic process; biosynthetic process; primary metabolic process; cellular metabolic process; organic substance biosynthetic process; cellular biosynthetic process; organic substance metabolic process; metabolic process; cellular macromolecule biosynthetic process; cellular macromolecule metabolic process; gene expression; macromolecule metabolic proce…	cell; intracellular; cell part;	organic cyclic compound binding; heterocyclic compound binding; RNA binding; translation factor activity, nucleic acid binding; protein binding; translation elongation factor activity; binding; nucleic acid binding;	K02357			IPR000449; IPR009060; IPR014039;	Ubiquitin-associated domain/translation elongation factor EF-Ts, N-terminal; UBA-like; Translation elongation factor EFTs/EF1B, dimerisation;
154686067	218	K	elongation factor Ts [Bacillus amyloliquefaciens subsp. plantarum str. FZB42]	unknown	141.7	_QILTQQALQEGK(ma)PENIVAK_	1.1517	3	732.062	1	..........K......K...	Cytoplasmic	translational elongation; cellular protein metabolic process; biosynthetic process; primary metabolic process; cellular metabolic process; organic substance biosynthetic process; cellular biosynthetic process; organic substance metabolic process; metabolic process; cellular macromolecule biosynthetic process; cellular macromolecule metabolic process; gene expression; macromolecule metabolic proce…	cell; intracellular; cell part;	organic cyclic compound binding; heterocyclic compound binding; RNA binding; translation factor activity, nucleic acid binding; protein binding; translation elongation factor activity; binding; nucleic acid binding;	K02357			IPR000449; IPR009060; IPR014039;	Ubiquitin-associated domain/translation elongation factor EF-Ts, N-terminal; UBA-like; Translation elongation factor EFTs/EF1B, dimerisation;
154686067	254	K	elongation factor Ts [Bacillus amyloliquefaciens subsp. plantarum str. FZB42]	unknown	72.607	_VK(ma)QVVAAK_	0.18346	2	464.777	1		Cytoplasmic	translational elongation; cellular protein metabolic process; biosynthetic process; primary metabolic process; cellular metabolic process; organic substance biosynthetic process; cellular biosynthetic process; organic substance metabolic process; metabolic process; cellular macromolecule biosynthetic process; cellular macromolecule metabolic process; gene expression; macromolecule metabolic proce…	cell; intracellular; cell part;	organic cyclic compound binding; heterocyclic compound binding; RNA binding; translation factor activity, nucleic acid binding; protein binding; translation elongation factor activity; binding; nucleic acid binding;	K02357			IPR000449; IPR009060; IPR014039;	Ubiquitin-associated domain/translation elongation factor EF-Ts, N-terminal; UBA-like; Translation elongation factor EFTs/EF1B, dimerisation;
154686067	260	K	elongation factor Ts [Bacillus amyloliquefaciens subsp. plantarum str. FZB42]	unknown	61.167	_QVVAAK(ma)NASVK_	-0.12435	2	600.833	1		Cytoplasmic	translational elongation; cellular protein metabolic process; biosynthetic process; primary metabolic process; cellular metabolic process; organic substance biosynthetic process; cellular biosynthetic process; organic substance metabolic process; metabolic process; cellular macromolecule biosynthetic process; cellular macromolecule metabolic process; gene expression; macromolecule metabolic proce…	cell; intracellular; cell part;	organic cyclic compound binding; heterocyclic compound binding; RNA binding; translation factor activity, nucleic acid binding; protein binding; translation elongation factor activity; binding; nucleic acid binding;	K02357			IPR000449; IPR009060; IPR014039;	Ubiquitin-associated domain/translation elongation factor EF-Ts, N-terminal; UBA-like; Translation elongation factor EFTs/EF1B, dimerisation;
154686067	278	K	elongation factor Ts [Bacillus amyloliquefaciens subsp. plantarum str. FZB42]	unknown	98.105	_YEVGEGIEK(ma)R_	0.095248	2	633.304	1		Cytoplasmic	translational elongation; cellular protein metabolic process; biosynthetic process; primary metabolic process; cellular metabolic process; organic substance biosynthetic process; cellular biosynthetic process; organic substance metabolic process; metabolic process; cellular macromolecule biosynthetic process; cellular macromolecule metabolic process; gene expression; macromolecule metabolic proce…	cell; intracellular; cell part;	organic cyclic compound binding; heterocyclic compound binding; RNA binding; translation factor activity, nucleic acid binding; protein binding; translation elongation factor activity; binding; nucleic acid binding;	K02357			IPR000449; IPR009060; IPR014039;	Ubiquitin-associated domain/translation elongation factor EF-Ts, N-terminal; UBA-like; Translation elongation factor EFTs/EF1B, dimerisation;
154686069	15	K	ribosome recycling factor [Bacillus amyloliquefaciens subsp. plantarum str. FZB42]	unknown	99.844	_MEK(ma)AVAAYSR_	-0.16602	2	606.29	1		Cytoplasmic	cellular protein metabolic process; biosynthetic process; primary metabolic process; cellular metabolic process; organic substance biosynthetic process; cellular biosynthetic process; organic substance metabolic process; metabolic process; cellular macromolecule biosynthetic process; cellular macromolecule metabolic process; gene expression; macromolecule metabolic process; protein metabolic proc…			K02838			IPR023584;	Ribosome recycling factor domain;
154686069	80	K	ribosome recycling factor [Bacillus amyloliquefaciens subsp. plantarum str. FZB42]	unknown	68.972	_TAIGDIEK(ma)AILK_	-0.80141	2	679.382	1		Cytoplasmic	cellular protein metabolic process; biosynthetic process; primary metabolic process; cellular metabolic process; organic substance biosynthetic process; cellular biosynthetic process; organic substance metabolic process; metabolic process; cellular macromolecule biosynthetic process; cellular macromolecule metabolic process; gene expression; macromolecule metabolic process; protein metabolic proc…			K02838			IPR023584;	Ribosome recycling factor domain;
154686074	143	K	prolyl-tRNA synthetase [Bacillus amyloliquefaciens subsp. plantarum str. FZB42]	unknown	76.228	_FRDEK(ma)RPR_	0.39874	3	397.207	1	..........K.......R..	Cytoplasmic	cellular aromatic compound metabolic process; cellular protein metabolic process; single-organism process; biosynthetic process; tRNA aminoacylation; cellular metabolic process; organic substance metabolic process; metabolic process; cellular amino acid metabolic process; heterocycle metabolic process; nucleobase-containing compound metabolic process; cellular nitrogen compound metabolic process;…	intracellular part; cell; cell part; intracellular; cytoplasm;	ligase activity, forming aminoacyl-tRNA and related compounds; ATP binding; aminoacyl-tRNA editing activity; nucleoside phosphate binding; carboxylic ester hydrolase activity; ligase activity, forming carbon-oxygen bonds; ligase activity; nucleoside binding; ion binding; hydrolase activity; nucleotide binding; proline-tRNA ligase activity; organic cyclic compound binding; heterocyclic compound bi…	K01881	PARS; prolyl-tRNA synthetase [EC:6.1.1.15]	bao00970 Aminoacyl-tRNA biosynthesis - Bacillus amyloliquefaciens DSM 7;	IPR002314; IPR004154; IPR006195; IPR007214;	Aminoacyl-tRNA synthetase, class II (G/ H/ P/ S), conserved domain; Anticodon-binding; Aminoacyl-tRNA synthetase, class II; YbaK/aminoacyl-tRNA synthetase-associated domain;
154686074	397	K	prolyl-tRNA synthetase [Bacillus amyloliquefaciens subsp. plantarum str. FZB42]	unknown	49.768	_IIQEGDPSPDGK(ma)GTIR_	0.51782	2	884.939	1	..........K...R......	Cytoplasmic	cellular aromatic compound metabolic process; cellular protein metabolic process; single-organism process; biosynthetic process; tRNA aminoacylation; cellular metabolic process; organic substance metabolic process; metabolic process; cellular amino acid metabolic process; heterocycle metabolic process; nucleobase-containing compound metabolic process; cellular nitrogen compound metabolic process;…	intracellular part; cell; cell part; intracellular; cytoplasm;	ligase activity, forming aminoacyl-tRNA and related compounds; ATP binding; aminoacyl-tRNA editing activity; nucleoside phosphate binding; carboxylic ester hydrolase activity; ligase activity, forming carbon-oxygen bonds; ligase activity; nucleoside binding; ion binding; hydrolase activity; nucleotide binding; proline-tRNA ligase activity; organic cyclic compound binding; heterocyclic compound bi…	K01881	PARS; prolyl-tRNA synthetase [EC:6.1.1.15]	bao00970 Aminoacyl-tRNA biosynthesis - Bacillus amyloliquefaciens DSM 7;	IPR002314; IPR004154; IPR006195; IPR007214;	Aminoacyl-tRNA synthetase, class II (G/ H/ P/ S), conserved domain; Anticodon-binding; Aminoacyl-tRNA synthetase, class II; YbaK/aminoacyl-tRNA synthetase-associated domain;
154686077	111	K	transcription elongation factor NusA [Bacillus amyloliquefaciens subsp. plantarum str. FZB42]	unknown	139.58	_IAAQTAK(ma)QVVTQR_	-0.084636	2	750.412	1	...R......K..........	Cytoplasmic	regulation of cellular process; regulation of gene expression; regulation of transcription, DNA-templated; regulation of cellular biosynthetic process; regulation of primary metabolic process; regulation of macromolecule metabolic process; regulation of nucleobase-containing compound metabolic process; regulation of macromolecule biosynthetic process; regulation of cellular metabolic process; reg…		organic cyclic compound binding; heterocyclic compound binding; RNA binding; binding; nucleic acid binding transcription factor activity; nucleic acid binding; sequence-specific DNA binding transcription factor activity;	K02600			IPR009019; IPR012340; IPR003029; IPR010213; IPR013735; IPR004087; IPR004088; IPR022967; IPR025249; IPR015946;	K homology domain, prokaryotic type; Nucleic acid-binding, OB-fold; Ribosomal protein S1, RNA-binding domain; Transcription termination factor NusA; Transcription factor NusA, N-terminal; K Homology domain; K Homology domain, type 1; RNA-binding domain, S1; KH domain, NusA-like; K homology domain-like, alpha/beta;
154686080	90	K	translation initiation factor IF-2 [Bacillus amyloliquefaciens subsp. plantarum str. FZB42]	unknown	77.894	_K(ma)NDVQNNQFNK_	-0.73598	2	717.834	1		Cytoplasmic	cellular protein metabolic process; biosynthetic process; primary metabolic process; organic substance biosynthetic process; cellular metabolic process; cellular biosynthetic process; organic substance metabolic process; metabolic process; cellular macromolecule biosynthetic process; translational initiation; cellular macromolecule metabolic process; gene expression; macromolecule metabolic proce…	cell; intracellular; cell part;	RNA binding; nucleoside phosphate binding; nucleoside binding; ion binding; hydrolase activity, acting on acid anhydrides; translation initiation factor activity; hydrolase activity; nucleotide binding; nucleoside-triphosphatase activity; heterocyclic compound binding; organic cyclic compound binding; translation factor activity, nucleic acid binding; ribonucleoside binding; carbohydrate derivati…	K02519			IPR023115; IPR006847; IPR005225; IPR004161; IPR027417; IPR000795; IPR009000;	Translation initiation factor IF- 2, domain 3; Translation initiation factor IF-2, N-terminal; Small GTP-binding protein domain; Translation elongation factor EFTu/EF1A, domain 2; P-loop containing nucleoside triphosphate hydrolase; Elongation factor, GTP-binding domain; Translation protein, beta-barrel domain;
154686080	100	K	translation initiation factor IF-2 [Bacillus amyloliquefaciens subsp. plantarum str. FZB42]	unknown	49.298	_NDVQNNQFNK(ma)NK_	0.31892	2	774.856	1		Cytoplasmic	cellular protein metabolic process; biosynthetic process; primary metabolic process; organic substance biosynthetic process; cellular metabolic process; cellular biosynthetic process; organic substance metabolic process; metabolic process; cellular macromolecule biosynthetic process; translational initiation; cellular macromolecule metabolic process; gene expression; macromolecule metabolic proce…	cell; intracellular; cell part;	RNA binding; nucleoside phosphate binding; nucleoside binding; ion binding; hydrolase activity, acting on acid anhydrides; translation initiation factor activity; hydrolase activity; nucleotide binding; nucleoside-triphosphatase activity; heterocyclic compound binding; organic cyclic compound binding; translation factor activity, nucleic acid binding; ribonucleoside binding; carbohydrate derivati…	K02519			IPR023115; IPR006847; IPR005225; IPR004161; IPR027417; IPR000795; IPR009000;	Translation initiation factor IF- 2, domain 3; Translation initiation factor IF-2, N-terminal; Small GTP-binding protein domain; Translation elongation factor EFTu/EF1A, domain 2; P-loop containing nucleoside triphosphate hydrolase; Elongation factor, GTP-binding domain; Translation protein, beta-barrel domain;
154686080	125	K	translation initiation factor IF-2 [Bacillus amyloliquefaciens subsp. plantarum str. FZB42]	unknown	76.326	_NQYQQK(ma)PLKPK_	-0.25186	2	729.391	0.969961		Cytoplasmic	cellular protein metabolic process; biosynthetic process; primary metabolic process; organic substance biosynthetic process; cellular metabolic process; cellular biosynthetic process; organic substance metabolic process; metabolic process; cellular macromolecule biosynthetic process; translational initiation; cellular macromolecule metabolic process; gene expression; macromolecule metabolic proce…	cell; intracellular; cell part;	RNA binding; nucleoside phosphate binding; nucleoside binding; ion binding; hydrolase activity, acting on acid anhydrides; translation initiation factor activity; hydrolase activity; nucleotide binding; nucleoside-triphosphatase activity; heterocyclic compound binding; organic cyclic compound binding; translation factor activity, nucleic acid binding; ribonucleoside binding; carbohydrate derivati…	K02519			IPR023115; IPR006847; IPR005225; IPR004161; IPR027417; IPR000795; IPR009000;	Translation initiation factor IF- 2, domain 3; Translation initiation factor IF-2, N-terminal; Small GTP-binding protein domain; Translation elongation factor EFTu/EF1A, domain 2; P-loop containing nucleoside triphosphate hydrolase; Elongation factor, GTP-binding domain; Translation protein, beta-barrel domain;
154686080	161	K	translation initiation factor IF-2 [Bacillus amyloliquefaciens subsp. plantarum str. FZB42]	unknown	42.336	_EPSELIK(ma)K_	0.38816	2	515.277	1		Cytoplasmic	cellular protein metabolic process; biosynthetic process; primary metabolic process; organic substance biosynthetic process; cellular metabolic process; cellular biosynthetic process; organic substance metabolic process; metabolic process; cellular macromolecule biosynthetic process; translational initiation; cellular macromolecule metabolic process; gene expression; macromolecule metabolic proce…	cell; intracellular; cell part;	RNA binding; nucleoside phosphate binding; nucleoside binding; ion binding; hydrolase activity, acting on acid anhydrides; translation initiation factor activity; hydrolase activity; nucleotide binding; nucleoside-triphosphatase activity; heterocyclic compound binding; organic cyclic compound binding; translation factor activity, nucleic acid binding; ribonucleoside binding; carbohydrate derivati…	K02519			IPR023115; IPR006847; IPR005225; IPR004161; IPR027417; IPR000795; IPR009000;	Translation initiation factor IF- 2, domain 3; Translation initiation factor IF-2, N-terminal; Small GTP-binding protein domain; Translation elongation factor EFTu/EF1A, domain 2; P-loop containing nucleoside triphosphate hydrolase; Elongation factor, GTP-binding domain; Translation protein, beta-barrel domain;
154686080	488	K	translation initiation factor IF-2 [Bacillus amyloliquefaciens subsp. plantarum str. FZB42]	unknown	44.318	_ASK(ma)QLEEQR_	-0.57475	2	587.789	1		Cytoplasmic	cellular protein metabolic process; biosynthetic process; primary metabolic process; organic substance biosynthetic process; cellular metabolic process; cellular biosynthetic process; organic substance metabolic process; metabolic process; cellular macromolecule biosynthetic process; translational initiation; cellular macromolecule metabolic process; gene expression; macromolecule metabolic proce…	cell; intracellular; cell part;	RNA binding; nucleoside phosphate binding; nucleoside binding; ion binding; hydrolase activity, acting on acid anhydrides; translation initiation factor activity; hydrolase activity; nucleotide binding; nucleoside-triphosphatase activity; heterocyclic compound binding; organic cyclic compound binding; translation factor activity, nucleic acid binding; ribonucleoside binding; carbohydrate derivati…	K02519			IPR023115; IPR006847; IPR005225; IPR004161; IPR027417; IPR000795; IPR009000;	Translation initiation factor IF- 2, domain 3; Translation initiation factor IF-2, N-terminal; Small GTP-binding protein domain; Translation elongation factor EFTu/EF1A, domain 2; P-loop containing nucleoside triphosphate hydrolase; Elongation factor, GTP-binding domain; Translation protein, beta-barrel domain;
154686080	636	K	translation initiation factor IF-2 [Bacillus amyloliquefaciens subsp. plantarum str. FZB42]	unknown	101.75	_VSK(ma)IGTIAGGYVTDGHITR_	-2.2356	3	677.688	1	...R......K..........	Cytoplasmic	cellular protein metabolic process; biosynthetic process; primary metabolic process; organic substance biosynthetic process; cellular metabolic process; cellular biosynthetic process; organic substance metabolic process; metabolic process; cellular macromolecule biosynthetic process; translational initiation; cellular macromolecule metabolic process; gene expression; macromolecule metabolic proce…	cell; intracellular; cell part;	RNA binding; nucleoside phosphate binding; nucleoside binding; ion binding; hydrolase activity, acting on acid anhydrides; translation initiation factor activity; hydrolase activity; nucleotide binding; nucleoside-triphosphatase activity; heterocyclic compound binding; organic cyclic compound binding; translation factor activity, nucleic acid binding; ribonucleoside binding; carbohydrate derivati…	K02519			IPR023115; IPR006847; IPR005225; IPR004161; IPR027417; IPR000795; IPR009000;	Translation initiation factor IF- 2, domain 3; Translation initiation factor IF-2, N-terminal; Small GTP-binding protein domain; Translation elongation factor EFTu/EF1A, domain 2; P-loop containing nucleoside triphosphate hydrolase; Elongation factor, GTP-binding domain; Translation protein, beta-barrel domain;
154686086	79	K	polynucleotide phosphorylase [Bacillus amyloliquefaciens subsp. plantarum str. FZB42]	unknown	56.432	_IPGGFIK(ma)R_	1.5268	2	487.277	1	..........K...R......	Cytoplasmic	RNA processing; cellular macromolecule catabolic process; cellular aromatic compound metabolic process; organic cyclic compound metabolic process; nitrogen compound metabolic process; primary metabolic process; cellular metabolic process; organic substance metabolic process; RNA catabolic process; RNA metabolic process; aromatic compound catabolic process; cellular nitrogen compound catabolic pro…		RNA binding; 3'-5'-exoribonuclease activity; exoribonuclease activity, producing 5'-phosphomonoesters; 3'-5' exonuclease activity; hydrolase activity; exonuclease activity, active with either ribo- or deoxyribonucleic acids and producing 5'-phosphomonoesters; heterocyclic compound binding; organic cyclic compound binding; nucleotidyltransferase activity; polyribonucleotide nucleotidyltransferase …	K00962	pnp; polyribonucleotide nucleotidyltransferase [EC:2.7.7.8]	bao00230 Purine metabolism - Bacillus amyloliquefaciens DSM 7; bao03018 RNA degradation - Bacillus amyloliquefaciens DSM 7; bao00240 Pyrimidine metabolism - Bacillus amyloliquefaciens DSM 7;	IPR012340; IPR015847; IPR003029; IPR015848; IPR027408; IPR004087; IPR004088; IPR022967; IPR001247; IPR020568;	Nucleic acid-binding, OB-fold; Exoribonuclease, phosphorolytic domain 2; Ribosomal protein S1, RNA-binding domain; Polyribonucleotide nucleotidyltransferase, RNA-binding domain; PNPase/RNase PH domain; K Homology domain; K Homology domain, type 1; RNA-binding domain, S1; Exoribonuclease, phosphorolytic domain 1; Ribosomal protein S5 domain 2-type fold;
154686086	263	K	polynucleotide phosphorylase [Bacillus amyloliquefaciens subsp. plantarum str. FZB42]	unknown	79.69	_SLAEPDLLSAIQVHEK(ma)HAR_	-0.78691	3	734.05	1		Cytoplasmic	RNA processing; cellular macromolecule catabolic process; cellular aromatic compound metabolic process; organic cyclic compound metabolic process; nitrogen compound metabolic process; primary metabolic process; cellular metabolic process; organic substance metabolic process; RNA catabolic process; RNA metabolic process; aromatic compound catabolic process; cellular nitrogen compound catabolic pro…		RNA binding; 3'-5'-exoribonuclease activity; exoribonuclease activity, producing 5'-phosphomonoesters; 3'-5' exonuclease activity; hydrolase activity; exonuclease activity, active with either ribo- or deoxyribonucleic acids and producing 5'-phosphomonoesters; heterocyclic compound binding; organic cyclic compound binding; nucleotidyltransferase activity; polyribonucleotide nucleotidyltransferase …	K00962	pnp; polyribonucleotide nucleotidyltransferase [EC:2.7.7.8]	bao00230 Purine metabolism - Bacillus amyloliquefaciens DSM 7; bao03018 RNA degradation - Bacillus amyloliquefaciens DSM 7; bao00240 Pyrimidine metabolism - Bacillus amyloliquefaciens DSM 7;	IPR012340; IPR015847; IPR003029; IPR015848; IPR027408; IPR004087; IPR004088; IPR022967; IPR001247; IPR020568;	Nucleic acid-binding, OB-fold; Exoribonuclease, phosphorolytic domain 2; Ribosomal protein S1, RNA-binding domain; Polyribonucleotide nucleotidyltransferase, RNA-binding domain; PNPase/RNase PH domain; K Homology domain; K Homology domain, type 1; RNA-binding domain, S1; Exoribonuclease, phosphorolytic domain 1; Ribosomal protein S5 domain 2-type fold;
154686086	303	K	polynucleotide phosphorylase [Bacillus amyloliquefaciens subsp. plantarum str. FZB42]	unknown	65.224	_LVK(ma)NEVR_	0.43504	2	472.264	1	..........K....R.....	Cytoplasmic	RNA processing; cellular macromolecule catabolic process; cellular aromatic compound metabolic process; organic cyclic compound metabolic process; nitrogen compound metabolic process; primary metabolic process; cellular metabolic process; organic substance metabolic process; RNA catabolic process; RNA metabolic process; aromatic compound catabolic process; cellular nitrogen compound catabolic pro…		RNA binding; 3'-5'-exoribonuclease activity; exoribonuclease activity, producing 5'-phosphomonoesters; 3'-5' exonuclease activity; hydrolase activity; exonuclease activity, active with either ribo- or deoxyribonucleic acids and producing 5'-phosphomonoesters; heterocyclic compound binding; organic cyclic compound binding; nucleotidyltransferase activity; polyribonucleotide nucleotidyltransferase …	K00962	pnp; polyribonucleotide nucleotidyltransferase [EC:2.7.7.8]	bao00230 Purine metabolism - Bacillus amyloliquefaciens DSM 7; bao03018 RNA degradation - Bacillus amyloliquefaciens DSM 7; bao00240 Pyrimidine metabolism - Bacillus amyloliquefaciens DSM 7;	IPR012340; IPR015847; IPR003029; IPR015848; IPR027408; IPR004087; IPR004088; IPR022967; IPR001247; IPR020568;	Nucleic acid-binding, OB-fold; Exoribonuclease, phosphorolytic domain 2; Ribosomal protein S1, RNA-binding domain; Polyribonucleotide nucleotidyltransferase, RNA-binding domain; PNPase/RNase PH domain; K Homology domain; K Homology domain, type 1; RNA-binding domain, S1; Exoribonuclease, phosphorolytic domain 1; Ribosomal protein S5 domain 2-type fold;
154686086	575	K	polynucleotide phosphorylase [Bacillus amyloliquefaciens subsp. plantarum str. FZB42]	unknown	49.724	_DVIGPSGK(ma)QINK_	-0.082555	2	671.354	1		Cytoplasmic	RNA processing; cellular macromolecule catabolic process; cellular aromatic compound metabolic process; organic cyclic compound metabolic process; nitrogen compound metabolic process; primary metabolic process; cellular metabolic process; organic substance metabolic process; RNA catabolic process; RNA metabolic process; aromatic compound catabolic process; cellular nitrogen compound catabolic pro…		RNA binding; 3'-5'-exoribonuclease activity; exoribonuclease activity, producing 5'-phosphomonoesters; 3'-5' exonuclease activity; hydrolase activity; exonuclease activity, active with either ribo- or deoxyribonucleic acids and producing 5'-phosphomonoesters; heterocyclic compound binding; organic cyclic compound binding; nucleotidyltransferase activity; polyribonucleotide nucleotidyltransferase …	K00962	pnp; polyribonucleotide nucleotidyltransferase [EC:2.7.7.8]	bao00230 Purine metabolism - Bacillus amyloliquefaciens DSM 7; bao03018 RNA degradation - Bacillus amyloliquefaciens DSM 7; bao00240 Pyrimidine metabolism - Bacillus amyloliquefaciens DSM 7;	IPR012340; IPR015847; IPR003029; IPR015848; IPR027408; IPR004087; IPR004088; IPR022967; IPR001247; IPR020568;	Nucleic acid-binding, OB-fold; Exoribonuclease, phosphorolytic domain 2; Ribosomal protein S1, RNA-binding domain; Polyribonucleotide nucleotidyltransferase, RNA-binding domain; PNPase/RNase PH domain; K Homology domain; K Homology domain, type 1; RNA-binding domain, S1; Exoribonuclease, phosphorolytic domain 1; Ribosomal protein S5 domain 2-type fold;
154686086	629	K	polynucleotide phosphorylase [Bacillus amyloliquefaciens subsp. plantarum str. FZB42]	unknown	45.614	_EVEVGQLYLGK(ma)VK_	-0.86608	2	774.419	1		Cytoplasmic	RNA processing; cellular macromolecule catabolic process; cellular aromatic compound metabolic process; organic cyclic compound metabolic process; nitrogen compound metabolic process; primary metabolic process; cellular metabolic process; organic substance metabolic process; RNA catabolic process; RNA metabolic process; aromatic compound catabolic process; cellular nitrogen compound catabolic pro…		RNA binding; 3'-5'-exoribonuclease activity; exoribonuclease activity, producing 5'-phosphomonoesters; 3'-5' exonuclease activity; hydrolase activity; exonuclease activity, active with either ribo- or deoxyribonucleic acids and producing 5'-phosphomonoesters; heterocyclic compound binding; organic cyclic compound binding; nucleotidyltransferase activity; polyribonucleotide nucleotidyltransferase …	K00962	pnp; polyribonucleotide nucleotidyltransferase [EC:2.7.7.8]	bao00230 Purine metabolism - Bacillus amyloliquefaciens DSM 7; bao03018 RNA degradation - Bacillus amyloliquefaciens DSM 7; bao00240 Pyrimidine metabolism - Bacillus amyloliquefaciens DSM 7;	IPR012340; IPR015847; IPR003029; IPR015848; IPR027408; IPR004087; IPR004088; IPR022967; IPR001247; IPR020568;	Nucleic acid-binding, OB-fold; Exoribonuclease, phosphorolytic domain 2; Ribosomal protein S1, RNA-binding domain; Polyribonucleotide nucleotidyltransferase, RNA-binding domain; PNPase/RNase PH domain; K Homology domain; K Homology domain, type 1; RNA-binding domain, S1; Exoribonuclease, phosphorolytic domain 1; Ribosomal protein S5 domain 2-type fold;
154686086	682	K	polynucleotide phosphorylase [Bacillus amyloliquefaciens subsp. plantarum str. FZB42]	unknown	100.88	_VTEIDK(ma)QGR_	-0.76282	2	566.286	1	..........K.......R..	Cytoplasmic	RNA processing; cellular macromolecule catabolic process; cellular aromatic compound metabolic process; organic cyclic compound metabolic process; nitrogen compound metabolic process; primary metabolic process; cellular metabolic process; organic substance metabolic process; RNA catabolic process; RNA metabolic process; aromatic compound catabolic process; cellular nitrogen compound catabolic pro…		RNA binding; 3'-5'-exoribonuclease activity; exoribonuclease activity, producing 5'-phosphomonoesters; 3'-5' exonuclease activity; hydrolase activity; exonuclease activity, active with either ribo- or deoxyribonucleic acids and producing 5'-phosphomonoesters; heterocyclic compound binding; organic cyclic compound binding; nucleotidyltransferase activity; polyribonucleotide nucleotidyltransferase …	K00962	pnp; polyribonucleotide nucleotidyltransferase [EC:2.7.7.8]	bao00230 Purine metabolism - Bacillus amyloliquefaciens DSM 7; bao03018 RNA degradation - Bacillus amyloliquefaciens DSM 7; bao00240 Pyrimidine metabolism - Bacillus amyloliquefaciens DSM 7;	IPR012340; IPR015847; IPR003029; IPR015848; IPR027408; IPR004087; IPR004088; IPR022967; IPR001247; IPR020568;	Nucleic acid-binding, OB-fold; Exoribonuclease, phosphorolytic domain 2; Ribosomal protein S1, RNA-binding domain; Polyribonucleotide nucleotidyltransferase, RNA-binding domain; PNPase/RNase PH domain; K Homology domain; K Homology domain, type 1; RNA-binding domain, S1; Exoribonuclease, phosphorolytic domain 1; Ribosomal protein S5 domain 2-type fold;
154686094	84	K	dihydrodipicolinate synthase [Bacillus amyloliquefaciens subsp. plantarum str. FZB42]	unknown	104.84	_VPVIAGTGSNNTK(ma)DSIK_	-0.64708	2	893.963	1	..........K......K...	Membrane	dicarboxylic acid metabolic process; organic acid biosynthetic process; aspartate family amino acid metabolic process; single-organism process; biosynthetic process; organonitrogen compound biosynthetic process; cellular metabolic process; organic substance metabolic process; metabolic process; cellular amino acid metabolic process; lysine biosynthetic process; alpha-amino acid biosynthetic proce…		lyase activity; hydro-lyase activity; 4-hydroxy-tetrahydrodipicolinate synthase; catalytic activity; carbon-oxygen lyase activity;	K01714	dapA; 4-hydroxy-tetrahydrodipicolinate synthase [EC:4.3.3.7]	bao01130 Biosynthesis of antibiotics - Bacillus amyloliquefaciens DSM 7; bao01110 Biosynthesis of secondary metabolites - Bacillus amyloliquefaciens DSM 7; bao00261 Monobactam biosynthesis - Bacillus amyloliquefaciens DSM 7; bao01230 Biosynthesis of amino acids - Bacillus amyloliquefaciens DSM 7; bao01100 Metabolic pathways - Bacillus amyloliquefaciens DSM 7; bao01120 Microbial metabolism in dive…	IPR013785;	Aldolase-type TIM barrel;
154686095	258	K	hypothetical protein RBAM_016620 [Bacillus amyloliquefaciens subsp. plantarum str. FZB42]	unknown	96.208	_LAIAGK(ma)NLQNVLQLGR_	2.5296	2	897.515	1	...R......K..........	Cytoplasmic			organic cyclic compound binding; heterocyclic compound binding; RNA binding; catalytic activity; binding; hydrolase activity, acting on ester bonds; nuclease activity; nucleic acid binding; ion binding; cation binding; metal ion binding; hydrolase activity; endonuclease activity;	K12574	rnj; ribonuclease J [EC:3.1.-.-]	bao03018 RNA degradation - Bacillus amyloliquefaciens DSM 7;	IPR011108; IPR001279;	RNA-metabolising metallo-beta-lactamase; Beta-lactamase-like;
154686095	361	K	hypothetical protein RBAM_016620 [Bacillus amyloliquefaciens subsp. plantarum str. FZB42]	unknown	111.63	_AGAQVIFAQK(ma)R_	-0.16088	2	637.846	1		Cytoplasmic			organic cyclic compound binding; heterocyclic compound binding; RNA binding; catalytic activity; binding; hydrolase activity, acting on ester bonds; nuclease activity; nucleic acid binding; ion binding; cation binding; metal ion binding; hydrolase activity; endonuclease activity;	K12574	rnj; ribonuclease J [EC:3.1.-.-]	bao03018 RNA degradation - Bacillus amyloliquefaciens DSM 7;	IPR011108; IPR001279;	RNA-metabolising metallo-beta-lactamase; Beta-lactamase-like;
154686107	65	K	hypothetical protein RBAM_016740 [Bacillus amyloliquefaciens subsp. plantarum str. FZB42]	unknown	51.771	_LESILK(ma)TMETIK_	-1.0439	2	746.402	1		Cytoplasmic	metabolic process;		amino acid binding; carboxylic acid binding; binding; ion binding; organic acid binding; anion binding; small molecule binding;				IPR024514; IPR002912;	Domain of unknown function DUF3388; ACT domain;
154686111	182	K	recombinase A [Bacillus amyloliquefaciens subsp. plantarum str. FZB42]	unknown	56.205	_LSGAINK(ma)SK_	-0.59177	2	502.275	1		Cytoplasmic	cellular response to stress; cellular response to stimulus; cellular aromatic compound metabolic process; response to stress; DNA metabolic process; single-organism cellular process; nitrogen compound metabolic process; single-organism process; organic cyclic compound metabolic process; cellular response to external stimulus; primary metabolic process; response to stimulus; cellular metabolic pro…		DNA binding; ATP binding; nucleoside phosphate binding; nucleoside binding; ion binding; hydrolase activity, acting on acid anhydrides; single-stranded DNA binding; hydrolase activity; nucleotide binding; nucleoside-triphosphatase activity; ATPase activity; heterocyclic compound binding; organic cyclic compound binding; ribonucleoside binding; carbohydrate derivative binding; pyrophosphatase acti…	K03553	recA; recombination protein RecA	bao03440 Homologous recombination - Bacillus amyloliquefaciens DSM 7;	IPR020588; IPR003593; IPR023400; IPR027417; IPR020587;	DNA recombination and repair protein RecA-like, ATP-binding domain; AAA+ ATPase domain; DNA recombination and repair protein RecA, C-terminal; P-loop containing nucleoside triphosphate hydrolase; DNA recombination and repair protein RecA, monomer-monomer interface;
154686115	9	K	hypothetical protein RBAM_016820 [Bacillus amyloliquefaciens subsp. plantarum str. FZB42]	unknown	60.764	_VSAK(ma)SSPNSVAGALAGVLR_	-1.3925	2	935.505	1		Cytoplasmic				K06416
154686116	60	K	L-threonine 3-dehydrogenase [Bacillus amyloliquefaciens subsp. plantarum str. FZB42]	unknown	44.158	_IK(ma)TPQVFGHEFSGIVAETGK_	-0.4381	3	744.383	1		Cytoplasmic	alpha-amino acid catabolic process; aspartate family amino acid metabolic process; single-organism process; cellular metabolic process; organic substance metabolic process; metabolic process; cellular amino acid metabolic process; cellular catabolic process; cellular process; threonine catabolic process; single-organism catabolic process; oxidation-reduction process; small molecule metabolic proc…		oxidoreductase activity, acting on CH-OH group of donors; oxidoreductase activity, acting on the CH-OH group of donors, NAD or NADP as acceptor; transition metal ion binding; catalytic activity; binding; ion binding; metal ion binding; cation binding; zinc ion binding; L-threonine 3-dehydrogenase activity; oxidoreductase activity;	K00060	tdh; threonine 3-dehydrogenase [EC:1.1.1.103]	bao00260 Glycine, serine and threonine metabolism - Bacillus amyloliquefaciens DSM 7;	IPR011032; IPR020843; IPR016040; IPR013154; IPR013149;	GroES (chaperonin 10)-like; Polyketide synthase, enoylreductase domain; NAD(P)-binding domain; Alcohol dehydrogenase GroES-like; Alcohol dehydrogenase, C-terminal;
154686117	358	K	2-amino-3-ketobutyrate CoA ligase [Bacillus amyloliquefaciens subsp. plantarum str. FZB42]	unknown	78.554	_GVFAQSIVYPTVAQGK(ma)AR_	-1.2068	2	989.523	1	..........K...R......	Cytoplasmic	vitamin biosynthetic process; organic acid biosynthetic process; biotin metabolic process; single-organism process; biosynthetic process; organonitrogen compound biosynthetic process; cellular metabolic process; sulfur compound biosynthetic process; organic substance metabolic process; metabolic process; vitamin metabolic process; heterocycle metabolic process; water-soluble vitamin biosynthetic …		organic cyclic compound binding; heterocyclic compound binding; transferase activity, transferring acyl groups; 8-amino-7-oxononanoate synthase activity; catalytic activity; binding; ion binding; anion binding; cofactor binding; transferase activity, transferring acyl groups other than amino-acyl groups; transferase activity; pyridoxal phosphate binding;	K00639	kbl; glycine C-acetyltransferase [EC:2.3.1.29]	bao00260 Glycine, serine and threonine metabolism - Bacillus amyloliquefaciens DSM 7;	IPR004839; IPR015424; IPR015422; IPR015421;	Aminotransferase, class I/classII; Pyridoxal phosphate-dependent transferase; Pyridoxal phosphate-dependent transferase, major region, subdomain 2; Pyridoxal phosphate-dependent transferase, major region, subdomain 1;
154686119	7	K	hypothetical protein RBAM_016860 [Bacillus amyloliquefaciens subsp. plantarum str. FZB42]	unknown	46.129	_K(ma)DIVQQAR_	1.3585	2	522.278	1		Cytoplasmic							IPR023378;	YheA/YmcA-like domain;
154686119	54	K	hypothetical protein RBAM_016860 [Bacillus amyloliquefaciens subsp. plantarum str. FZB42]	unknown	81.92	_TLQK(ma)QAVNLK_	1.7008	2	614.848	1		Cytoplasmic							IPR023378;	YheA/YmcA-like domain;
154686120	88	K	CotE [Bacillus amyloliquefaciens subsp. plantarum str. FZB42]	unknown	61.161	_YVDVIK(ma)LR_	1.1503	2	546.308	1	..........K...R......	Cytoplasmic				K06328
154686126	382	K	BaeE [Bacillus amyloliquefaciens subsp. plantarum str. FZB42]	unknown	100.62	_DGGSFGINVVHNMK(ma)HTDSEEK_	1.3424	3	796.357	1	..........K......K...	Cytoplasmic	single-organism process; metabolic process; oxidation-reduction process; single-organism metabolic process;		S-acyltransferase activity; S-malonyltransferase activity; transferase activity, transferring acyl groups; oxidoreductase activity, acting on single donors with incorporation of molecular oxygen; malonyltransferase activity; oxidoreductase activity, acting on single donors with incorporation of molecular oxygen, incorporation of one atom of oxygen (internal monooxygenases or internal mixed functi…	K15329			IPR013785; IPR016035; IPR004136; IPR001227; IPR014043; IPR020801; IPR016036;	Aldolase-type TIM barrel; Acyl transferase/acyl hydrolase/lysophospholipase; 2-nitropropane dioxygenase, NPD; Acyl transferase domain; Acyl transferase; Polyketide synthase, acyl transferase domain; Malonyl-CoA ACP transacylase, ACP-binding;
154686131	548	K	BaeJ [Bacillus amyloliquefaciens subsp. plantarum str. FZB42]	unknown	74.464	_TAIGK(ma)IQR_	-2.4789	2	486.777	1	..........K......K...	Cytoplasmic	metabolic process;		phosphopantetheine binding; vitamin binding; modified amino acid binding; catalytic activity; binding; ion binding; anion binding; amide binding; small molecule binding;	K13611			IPR014031; IPR001242; IPR020807; IPR014030; IPR000873; IPR016038; IPR016039; IPR020841; IPR020806; IPR016040; IPR009081; IPR025110; IPR010071; IPR013968;	Beta-ketoacyl synthase, C-terminal; Condensation domain; Polyketide synthase, dehydratase domain; Beta-ketoacyl synthase, N-terminal; AMP-dependent synthetase/ligase; Thiolase-like, subgroup; Thiolase-like; Polyketide synthase, beta-ketoacyl synthase domain; Polyketide synthase, phosphopantetheine-binding domain; NAD(P)-binding domain; Acyl carrier protein-like; AMP-binding enzyme C-terminal doma…
154686131	1299	K	BaeJ [Bacillus amyloliquefaciens subsp. plantarum str. FZB42]	unknown	50.783	_LVTPDDLAYVIYTSGSTGK(ma)PK_	0.06533	3	771.062	1		Cytoplasmic	metabolic process;		phosphopantetheine binding; vitamin binding; modified amino acid binding; catalytic activity; binding; ion binding; anion binding; amide binding; small molecule binding;	K13611			IPR014031; IPR001242; IPR020807; IPR014030; IPR000873; IPR016038; IPR016039; IPR020841; IPR020806; IPR016040; IPR009081; IPR025110; IPR010071; IPR013968;	Beta-ketoacyl synthase, C-terminal; Condensation domain; Polyketide synthase, dehydratase domain; Beta-ketoacyl synthase, N-terminal; AMP-dependent synthetase/ligase; Thiolase-like, subgroup; Thiolase-like; Polyketide synthase, beta-ketoacyl synthase domain; Polyketide synthase, phosphopantetheine-binding domain; NAD(P)-binding domain; Acyl carrier protein-like; AMP-binding enzyme C-terminal doma…
154686131	3894	K	BaeJ [Bacillus amyloliquefaciens subsp. plantarum str. FZB42]	unknown	54.066	_LYEK(ma)GTPR_	1.0896	2	525.267	1	..........K...R......	Cytoplasmic	metabolic process;		phosphopantetheine binding; vitamin binding; modified amino acid binding; catalytic activity; binding; ion binding; anion binding; amide binding; small molecule binding;	K13611			IPR014031; IPR001242; IPR020807; IPR014030; IPR000873; IPR016038; IPR016039; IPR020841; IPR020806; IPR016040; IPR009081; IPR025110; IPR010071; IPR013968;	Beta-ketoacyl synthase, C-terminal; Condensation domain; Polyketide synthase, dehydratase domain; Beta-ketoacyl synthase, N-terminal; AMP-dependent synthetase/ligase; Thiolase-like, subgroup; Thiolase-like; Polyketide synthase, beta-ketoacyl synthase domain; Polyketide synthase, phosphopantetheine-binding domain; NAD(P)-binding domain; Acyl carrier protein-like; AMP-binding enzyme C-terminal doma…
154686131	4335	K	BaeJ [Bacillus amyloliquefaciens subsp. plantarum str. FZB42]	unknown	53.168	_ETGMGEVTNK(ma)AYK_	-1.9312	2	757.346	1		Cytoplasmic	metabolic process;		phosphopantetheine binding; vitamin binding; modified amino acid binding; catalytic activity; binding; ion binding; anion binding; amide binding; small molecule binding;	K13611			IPR014031; IPR001242; IPR020807; IPR014030; IPR000873; IPR016038; IPR016039; IPR020841; IPR020806; IPR016040; IPR009081; IPR025110; IPR010071; IPR013968;	Beta-ketoacyl synthase, C-terminal; Condensation domain; Polyketide synthase, dehydratase domain; Beta-ketoacyl synthase, N-terminal; AMP-dependent synthetase/ligase; Thiolase-like, subgroup; Thiolase-like; Polyketide synthase, beta-ketoacyl synthase domain; Polyketide synthase, phosphopantetheine-binding domain; NAD(P)-binding domain; Acyl carrier protein-like; AMP-binding enzyme C-terminal doma…
154686132	1198	K	BaeL [Bacillus amyloliquefaciens subsp. plantarum str. FZB42]	unknown	90.412	_AVTEIYAK(ma)DSK_	1.1473	2	655.827	1	..........K......K...	Cytoplasmic	metabolic process;		phosphopantetheine binding; vitamin binding; modified amino acid binding; catalytic activity; binding; ion binding; anion binding; amide binding; small molecule binding;	K13612			IPR014031; IPR014030; IPR020807; IPR016038; IPR016039; IPR020841; IPR020806; IPR009081; IPR016040; IPR013968;	Beta-ketoacyl synthase, C-terminal; Beta-ketoacyl synthase, N-terminal; Polyketide synthase, dehydratase domain; Thiolase-like, subgroup; Thiolase-like; Polyketide synthase, beta-ketoacyl synthase domain; Polyketide synthase, phosphopantetheine-binding domain; Acyl carrier protein-like; NAD(P)-binding domain; Polyketide synthase, ketoreductase domain;
154686132	2807	K	BaeL [Bacillus amyloliquefaciens subsp. plantarum str. FZB42]	unknown	102.31	_PLTQQHAPQEK(ma)TPAEPER_	0.375	3	715.019	1		Cytoplasmic	metabolic process;		phosphopantetheine binding; vitamin binding; modified amino acid binding; catalytic activity; binding; ion binding; anion binding; amide binding; small molecule binding;	K13612			IPR014031; IPR014030; IPR020807; IPR016038; IPR016039; IPR020841; IPR020806; IPR009081; IPR016040; IPR013968;	Beta-ketoacyl synthase, C-terminal; Beta-ketoacyl synthase, N-terminal; Polyketide synthase, dehydratase domain; Thiolase-like, subgroup; Thiolase-like; Polyketide synthase, beta-ketoacyl synthase domain; Polyketide synthase, phosphopantetheine-binding domain; Acyl carrier protein-like; NAD(P)-binding domain; Polyketide synthase, ketoreductase domain;
154686132	2819	K	BaeL [Bacillus amyloliquefaciens subsp. plantarum str. FZB42]	unknown	57.567	_LTIQK(ma)EPEPVQAK_	-0.65425	2	783.922	1	..........K......A...	Cytoplasmic	metabolic process;		phosphopantetheine binding; vitamin binding; modified amino acid binding; catalytic activity; binding; ion binding; anion binding; amide binding; small molecule binding;	K13612			IPR014031; IPR014030; IPR020807; IPR016038; IPR016039; IPR020841; IPR020806; IPR009081; IPR016040; IPR013968;	Beta-ketoacyl synthase, C-terminal; Beta-ketoacyl synthase, N-terminal; Polyketide synthase, dehydratase domain; Thiolase-like, subgroup; Thiolase-like; Polyketide synthase, beta-ketoacyl synthase domain; Polyketide synthase, phosphopantetheine-binding domain; Acyl carrier protein-like; NAD(P)-binding domain; Polyketide synthase, ketoreductase domain;
154686132	2887	K	BaeL [Bacillus amyloliquefaciens subsp. plantarum str. FZB42]	unknown	75.509	_YYDPALNK(ma)K_	0.85384	2	599.293	1		Cytoplasmic	metabolic process;		phosphopantetheine binding; vitamin binding; modified amino acid binding; catalytic activity; binding; ion binding; anion binding; amide binding; small molecule binding;	K13612			IPR014031; IPR014030; IPR020807; IPR016038; IPR016039; IPR020841; IPR020806; IPR009081; IPR016040; IPR013968;	Beta-ketoacyl synthase, C-terminal; Beta-ketoacyl synthase, N-terminal; Polyketide synthase, dehydratase domain; Thiolase-like, subgroup; Thiolase-like; Polyketide synthase, beta-ketoacyl synthase domain; Polyketide synthase, phosphopantetheine-binding domain; Acyl carrier protein-like; NAD(P)-binding domain; Polyketide synthase, ketoreductase domain;
154686132	3893	K	BaeL [Bacillus amyloliquefaciens subsp. plantarum str. FZB42]	unknown	68.224	_LLCQEK(ma)K_	-1.6245	2	502.758	1	..........K......A...	Cytoplasmic	metabolic process;		phosphopantetheine binding; vitamin binding; modified amino acid binding; catalytic activity; binding; ion binding; anion binding; amide binding; small molecule binding;	K13612			IPR014031; IPR014030; IPR020807; IPR016038; IPR016039; IPR020841; IPR020806; IPR009081; IPR016040; IPR013968;	Beta-ketoacyl synthase, C-terminal; Beta-ketoacyl synthase, N-terminal; Polyketide synthase, dehydratase domain; Thiolase-like, subgroup; Thiolase-like; Polyketide synthase, beta-ketoacyl synthase domain; Polyketide synthase, phosphopantetheine-binding domain; Acyl carrier protein-like; NAD(P)-binding domain; Polyketide synthase, ketoreductase domain;
154686132	4235	K	BaeL [Bacillus amyloliquefaciens subsp. plantarum str. FZB42]	unknown	77.744	_PAFHVFDK(ma)R_	0.2805	3	401.537	1		Cytoplasmic	metabolic process;		phosphopantetheine binding; vitamin binding; modified amino acid binding; catalytic activity; binding; ion binding; anion binding; amide binding; small molecule binding;	K13612			IPR014031; IPR014030; IPR020807; IPR016038; IPR016039; IPR020841; IPR020806; IPR009081; IPR016040; IPR013968;	Beta-ketoacyl synthase, C-terminal; Beta-ketoacyl synthase, N-terminal; Polyketide synthase, dehydratase domain; Thiolase-like, subgroup; Thiolase-like; Polyketide synthase, beta-ketoacyl synthase domain; Polyketide synthase, phosphopantetheine-binding domain; Acyl carrier protein-like; NAD(P)-binding domain; Polyketide synthase, ketoreductase domain;
154686133	358	K	BaeM [Bacillus amyloliquefaciens subsp. plantarum str. FZB42]	unknown	93.766	_K(ma)TVSFECAER_	-0.28106	2	656.796	1	..........K......A...	Cytoplasmic	metabolic process;		phosphopantetheine binding; vitamin binding; modified amino acid binding; catalytic activity; binding; ion binding; anion binding; amide binding; small molecule binding;	K13613			IPR014031; IPR029063; IPR014030; IPR020807; IPR016038; IPR020841; IPR016039; IPR020806; IPR009081; IPR016040; IPR013217; IPR013968;	Beta-ketoacyl synthase, C-terminal; S-adenosyl-L-methionine-dependent methyltransferase; Beta-ketoacyl synthase, N-terminal; Polyketide synthase, dehydratase domain; Thiolase-like, subgroup; Polyketide synthase, beta-ketoacyl synthase domain; Thiolase-like; Polyketide synthase, phosphopantetheine-binding domain; Acyl carrier protein-like; NAD(P)-binding domain; Methyltransferase type 12; Polyketi…
154686133	434	K	BaeM [Bacillus amyloliquefaciens subsp. plantarum str. FZB42]	unknown	71.879	_TYK(ma)NVTSPSGK_	0.52108	2	634.312	1	...R......K..........	Cytoplasmic	metabolic process;		phosphopantetheine binding; vitamin binding; modified amino acid binding; catalytic activity; binding; ion binding; anion binding; amide binding; small molecule binding;	K13613			IPR014031; IPR029063; IPR014030; IPR020807; IPR016038; IPR020841; IPR016039; IPR020806; IPR009081; IPR016040; IPR013217; IPR013968;	Beta-ketoacyl synthase, C-terminal; S-adenosyl-L-methionine-dependent methyltransferase; Beta-ketoacyl synthase, N-terminal; Polyketide synthase, dehydratase domain; Thiolase-like, subgroup; Polyketide synthase, beta-ketoacyl synthase domain; Thiolase-like; Polyketide synthase, phosphopantetheine-binding domain; Acyl carrier protein-like; NAD(P)-binding domain; Methyltransferase type 12; Polyketi…
154686133	442	K	BaeM [Bacillus amyloliquefaciens subsp. plantarum str. FZB42]	unknown	71.08	_NVTSPSGK(ma)TVSK_	-0.57655	2	645.83	1		Cytoplasmic	metabolic process;		phosphopantetheine binding; vitamin binding; modified amino acid binding; catalytic activity; binding; ion binding; anion binding; amide binding; small molecule binding;	K13613			IPR014031; IPR029063; IPR014030; IPR020807; IPR016038; IPR020841; IPR016039; IPR020806; IPR009081; IPR016040; IPR013217; IPR013968;	Beta-ketoacyl synthase, C-terminal; S-adenosyl-L-methionine-dependent methyltransferase; Beta-ketoacyl synthase, N-terminal; Polyketide synthase, dehydratase domain; Thiolase-like, subgroup; Polyketide synthase, beta-ketoacyl synthase domain; Thiolase-like; Polyketide synthase, phosphopantetheine-binding domain; Acyl carrier protein-like; NAD(P)-binding domain; Methyltransferase type 12; Polyketi…
154686133	1330	K	BaeM [Bacillus amyloliquefaciens subsp. plantarum str. FZB42]	unknown	42.633	_IK(ma)EHLPNASYYPIR_	0.53316	3	596.309	1		Cytoplasmic	metabolic process;		phosphopantetheine binding; vitamin binding; modified amino acid binding; catalytic activity; binding; ion binding; anion binding; amide binding; small molecule binding;	K13613			IPR014031; IPR029063; IPR014030; IPR020807; IPR016038; IPR020841; IPR016039; IPR020806; IPR009081; IPR016040; IPR013217; IPR013968;	Beta-ketoacyl synthase, C-terminal; S-adenosyl-L-methionine-dependent methyltransferase; Beta-ketoacyl synthase, N-terminal; Polyketide synthase, dehydratase domain; Thiolase-like, subgroup; Polyketide synthase, beta-ketoacyl synthase domain; Thiolase-like; Polyketide synthase, phosphopantetheine-binding domain; Acyl carrier protein-like; NAD(P)-binding domain; Methyltransferase type 12; Polyketi…
154686133	1605	K	BaeM [Bacillus amyloliquefaciens subsp. plantarum str. FZB42]	unknown	50.354	_TEEFK(ma)SVLR_	0.35755	2	597.804	1	..........K...R......	Cytoplasmic	metabolic process;		phosphopantetheine binding; vitamin binding; modified amino acid binding; catalytic activity; binding; ion binding; anion binding; amide binding; small molecule binding;	K13613			IPR014031; IPR029063; IPR014030; IPR020807; IPR016038; IPR020841; IPR016039; IPR020806; IPR009081; IPR016040; IPR013217; IPR013968;	Beta-ketoacyl synthase, C-terminal; S-adenosyl-L-methionine-dependent methyltransferase; Beta-ketoacyl synthase, N-terminal; Polyketide synthase, dehydratase domain; Thiolase-like, subgroup; Polyketide synthase, beta-ketoacyl synthase domain; Thiolase-like; Polyketide synthase, phosphopantetheine-binding domain; Acyl carrier protein-like; NAD(P)-binding domain; Methyltransferase type 12; Polyketi…
154686133	2136	K	BaeM [Bacillus amyloliquefaciens subsp. plantarum str. FZB42]	unknown	50.957	_TSPPK(ma)AAHAPELQAQTTVQK_	-0.75016	3	730.378	1		Cytoplasmic	metabolic process;		phosphopantetheine binding; vitamin binding; modified amino acid binding; catalytic activity; binding; ion binding; anion binding; amide binding; small molecule binding;	K13613			IPR014031; IPR029063; IPR014030; IPR020807; IPR016038; IPR020841; IPR016039; IPR020806; IPR009081; IPR016040; IPR013217; IPR013968;	Beta-ketoacyl synthase, C-terminal; S-adenosyl-L-methionine-dependent methyltransferase; Beta-ketoacyl synthase, N-terminal; Polyketide synthase, dehydratase domain; Thiolase-like, subgroup; Polyketide synthase, beta-ketoacyl synthase domain; Thiolase-like; Polyketide synthase, phosphopantetheine-binding domain; Acyl carrier protein-like; NAD(P)-binding domain; Methyltransferase type 12; Polyketi…
154686133	2249	K	BaeM [Bacillus amyloliquefaciens subsp. plantarum str. FZB42]	unknown	52.372	_K(ma)ASPEPQAVQPAK_	0.55419	2	718.873	1	..........K......A...	Cytoplasmic	metabolic process;		phosphopantetheine binding; vitamin binding; modified amino acid binding; catalytic activity; binding; ion binding; anion binding; amide binding; small molecule binding;	K13613			IPR014031; IPR029063; IPR014030; IPR020807; IPR016038; IPR020841; IPR016039; IPR020806; IPR009081; IPR016040; IPR013217; IPR013968;	Beta-ketoacyl synthase, C-terminal; S-adenosyl-L-methionine-dependent methyltransferase; Beta-ketoacyl synthase, N-terminal; Polyketide synthase, dehydratase domain; Thiolase-like, subgroup; Polyketide synthase, beta-ketoacyl synthase domain; Thiolase-like; Polyketide synthase, phosphopantetheine-binding domain; Acyl carrier protein-like; NAD(P)-binding domain; Methyltransferase type 12; Polyketi…
154686133	2261	K	BaeM [Bacillus amyloliquefaciens subsp. plantarum str. FZB42]	unknown	94.203	_ASPEPQAVQPAK(ma)PLR_	1.204	2	837.944	1	..........K.......R..	Cytoplasmic	metabolic process;		phosphopantetheine binding; vitamin binding; modified amino acid binding; catalytic activity; binding; ion binding; anion binding; amide binding; small molecule binding;	K13613			IPR014031; IPR029063; IPR014030; IPR020807; IPR016038; IPR020841; IPR016039; IPR020806; IPR009081; IPR016040; IPR013217; IPR013968;	Beta-ketoacyl synthase, C-terminal; S-adenosyl-L-methionine-dependent methyltransferase; Beta-ketoacyl synthase, N-terminal; Polyketide synthase, dehydratase domain; Thiolase-like, subgroup; Polyketide synthase, beta-ketoacyl synthase domain; Thiolase-like; Polyketide synthase, phosphopantetheine-binding domain; Acyl carrier protein-like; NAD(P)-binding domain; Methyltransferase type 12; Polyketi…
154686133	2901	K	BaeM [Bacillus amyloliquefaciens subsp. plantarum str. FZB42]	unknown	89.507	_EVLK(ma)EQALPAAGDK_	1.1532	2	777.904	1	..........K......A...	Cytoplasmic	metabolic process;		phosphopantetheine binding; vitamin binding; modified amino acid binding; catalytic activity; binding; ion binding; anion binding; amide binding; small molecule binding;	K13613			IPR014031; IPR029063; IPR014030; IPR020807; IPR016038; IPR020841; IPR016039; IPR020806; IPR009081; IPR016040; IPR013217; IPR013968;	Beta-ketoacyl synthase, C-terminal; S-adenosyl-L-methionine-dependent methyltransferase; Beta-ketoacyl synthase, N-terminal; Polyketide synthase, dehydratase domain; Thiolase-like, subgroup; Polyketide synthase, beta-ketoacyl synthase domain; Thiolase-like; Polyketide synthase, phosphopantetheine-binding domain; Acyl carrier protein-like; NAD(P)-binding domain; Methyltransferase type 12; Polyketi…
154686133	2924	K	BaeM [Bacillus amyloliquefaciens subsp. plantarum str. FZB42]	unknown	79.089	_TVISFLSDQK(ma)K_	0.025521	2	676.359	1		Cytoplasmic	metabolic process;		phosphopantetheine binding; vitamin binding; modified amino acid binding; catalytic activity; binding; ion binding; anion binding; amide binding; small molecule binding;	K13613			IPR014031; IPR029063; IPR014030; IPR020807; IPR016038; IPR020841; IPR016039; IPR020806; IPR009081; IPR016040; IPR013217; IPR013968;	Beta-ketoacyl synthase, C-terminal; S-adenosyl-L-methionine-dependent methyltransferase; Beta-ketoacyl synthase, N-terminal; Polyketide synthase, dehydratase domain; Thiolase-like, subgroup; Polyketide synthase, beta-ketoacyl synthase domain; Thiolase-like; Polyketide synthase, phosphopantetheine-binding domain; Acyl carrier protein-like; NAD(P)-binding domain; Methyltransferase type 12; Polyketi…
154686133	3497	K	BaeM [Bacillus amyloliquefaciens subsp. plantarum str. FZB42]	unknown	54.276	_QVSEGTLDFK(ma)R_	0.9265	2	683.336	1		Cytoplasmic	metabolic process;		phosphopantetheine binding; vitamin binding; modified amino acid binding; catalytic activity; binding; ion binding; anion binding; amide binding; small molecule binding;	K13613			IPR014031; IPR029063; IPR014030; IPR020807; IPR016038; IPR020841; IPR016039; IPR020806; IPR009081; IPR016040; IPR013217; IPR013968;	Beta-ketoacyl synthase, C-terminal; S-adenosyl-L-methionine-dependent methyltransferase; Beta-ketoacyl synthase, N-terminal; Polyketide synthase, dehydratase domain; Thiolase-like, subgroup; Polyketide synthase, beta-ketoacyl synthase domain; Thiolase-like; Polyketide synthase, phosphopantetheine-binding domain; Acyl carrier protein-like; NAD(P)-binding domain; Methyltransferase type 12; Polyketi…
154686134	66	K	BaeN [Bacillus amyloliquefaciens subsp. plantarum str. FZB42]	unknown	60.161	_FQK(ma)LDIETFK_	0.61356	2	677.848	1	..........K......K...	Cytoplasmic	metabolic process;		phosphopantetheine binding; vitamin binding; modified amino acid binding; catalytic activity; binding; ion binding; anion binding; amide binding; small molecule binding;	K13614			IPR014031; IPR001242; IPR020807; IPR014030; IPR000873; IPR016038; IPR020841; IPR016039; IPR020806; IPR025110; IPR009081; IPR016040; IPR010071; IPR023213; IPR013968;	Beta-ketoacyl synthase, C-terminal; Condensation domain; Polyketide synthase, dehydratase domain; Beta-ketoacyl synthase, N-terminal; AMP-dependent synthetase/ligase; Thiolase-like, subgroup; Polyketide synthase, beta-ketoacyl synthase domain; Thiolase-like; Polyketide synthase, phosphopantetheine-binding domain; AMP-binding enzyme C-terminal domain; Acyl carrier protein-like; NAD(P)-binding doma…
154686134	265	K	BaeN [Bacillus amyloliquefaciens subsp. plantarum str. FZB42]	unknown	86.744	_QIK(ma)VCAQK_	0.38985	2	530.776	1		Cytoplasmic	metabolic process;		phosphopantetheine binding; vitamin binding; modified amino acid binding; catalytic activity; binding; ion binding; anion binding; amide binding; small molecule binding;	K13614			IPR014031; IPR001242; IPR020807; IPR014030; IPR000873; IPR016038; IPR020841; IPR016039; IPR020806; IPR025110; IPR009081; IPR016040; IPR010071; IPR023213; IPR013968;	Beta-ketoacyl synthase, C-terminal; Condensation domain; Polyketide synthase, dehydratase domain; Beta-ketoacyl synthase, N-terminal; AMP-dependent synthetase/ligase; Thiolase-like, subgroup; Polyketide synthase, beta-ketoacyl synthase domain; Thiolase-like; Polyketide synthase, phosphopantetheine-binding domain; AMP-binding enzyme C-terminal domain; Acyl carrier protein-like; NAD(P)-binding doma…
154686134	2275	K	BaeN [Bacillus amyloliquefaciens subsp. plantarum str. FZB42]	unknown	52.769	_LDGIVHSAGIIK(ma)DNYMVK_	-2.5675	3	687.022	1	..........K......K...	Cytoplasmic	metabolic process;		phosphopantetheine binding; vitamin binding; modified amino acid binding; catalytic activity; binding; ion binding; anion binding; amide binding; small molecule binding;	K13614			IPR014031; IPR001242; IPR020807; IPR014030; IPR000873; IPR016038; IPR020841; IPR016039; IPR020806; IPR025110; IPR009081; IPR016040; IPR010071; IPR023213; IPR013968;	Beta-ketoacyl synthase, C-terminal; Condensation domain; Polyketide synthase, dehydratase domain; Beta-ketoacyl synthase, N-terminal; AMP-dependent synthetase/ligase; Thiolase-like, subgroup; Polyketide synthase, beta-ketoacyl synthase domain; Thiolase-like; Polyketide synthase, phosphopantetheine-binding domain; AMP-binding enzyme C-terminal domain; Acyl carrier protein-like; NAD(P)-binding doma…
154686134	2281	K	BaeN [Bacillus amyloliquefaciens subsp. plantarum str. FZB42]	unknown	67.494	_DNYMVK(ma)K_	0.16794	2	492.229	1		Cytoplasmic	metabolic process;		phosphopantetheine binding; vitamin binding; modified amino acid binding; catalytic activity; binding; ion binding; anion binding; amide binding; small molecule binding;	K13614			IPR014031; IPR001242; IPR020807; IPR014030; IPR000873; IPR016038; IPR020841; IPR016039; IPR020806; IPR025110; IPR009081; IPR016040; IPR010071; IPR023213; IPR013968;	Beta-ketoacyl synthase, C-terminal; Condensation domain; Polyketide synthase, dehydratase domain; Beta-ketoacyl synthase, N-terminal; AMP-dependent synthetase/ligase; Thiolase-like, subgroup; Polyketide synthase, beta-ketoacyl synthase domain; Thiolase-like; Polyketide synthase, phosphopantetheine-binding domain; AMP-binding enzyme C-terminal domain; Acyl carrier protein-like; NAD(P)-binding doma…
154686134	2464	K	BaeN [Bacillus amyloliquefaciens subsp. plantarum str. FZB42]	unknown	45.618	_QQTASLLK(ma)VNIDK_	1.3932	2	772.42	1		Cytoplasmic	metabolic process;		phosphopantetheine binding; vitamin binding; modified amino acid binding; catalytic activity; binding; ion binding; anion binding; amide binding; small molecule binding;	K13614			IPR014031; IPR001242; IPR020807; IPR014030; IPR000873; IPR016038; IPR020841; IPR016039; IPR020806; IPR025110; IPR009081; IPR016040; IPR010071; IPR023213; IPR013968;	Beta-ketoacyl synthase, C-terminal; Condensation domain; Polyketide synthase, dehydratase domain; Beta-ketoacyl synthase, N-terminal; AMP-dependent synthetase/ligase; Thiolase-like, subgroup; Polyketide synthase, beta-ketoacyl synthase domain; Thiolase-like; Polyketide synthase, phosphopantetheine-binding domain; AMP-binding enzyme C-terminal domain; Acyl carrier protein-like; NAD(P)-binding doma…
154686134	2682	K	BaeN [Bacillus amyloliquefaciens subsp. plantarum str. FZB42]	unknown	41.115	_AIEDAGYASK(ma)SLSGTK_	1.061	2	842.407	1		Cytoplasmic	metabolic process;		phosphopantetheine binding; vitamin binding; modified amino acid binding; catalytic activity; binding; ion binding; anion binding; amide binding; small molecule binding;	K13614			IPR014031; IPR001242; IPR020807; IPR014030; IPR000873; IPR016038; IPR020841; IPR016039; IPR020806; IPR025110; IPR009081; IPR016040; IPR010071; IPR023213; IPR013968;	Beta-ketoacyl synthase, C-terminal; Condensation domain; Polyketide synthase, dehydratase domain; Beta-ketoacyl synthase, N-terminal; AMP-dependent synthetase/ligase; Thiolase-like, subgroup; Polyketide synthase, beta-ketoacyl synthase domain; Thiolase-like; Polyketide synthase, phosphopantetheine-binding domain; AMP-binding enzyme C-terminal domain; Acyl carrier protein-like; NAD(P)-binding doma…
154686134	2908	K	BaeN [Bacillus amyloliquefaciens subsp. plantarum str. FZB42]	unknown	83.751	_EK(ma)AAGYCGLGSVK_	-0.1081	2	713.338	1		Cytoplasmic	metabolic process;		phosphopantetheine binding; vitamin binding; modified amino acid binding; catalytic activity; binding; ion binding; anion binding; amide binding; small molecule binding;	K13614			IPR014031; IPR001242; IPR020807; IPR014030; IPR000873; IPR016038; IPR020841; IPR016039; IPR020806; IPR025110; IPR009081; IPR016040; IPR010071; IPR023213; IPR013968;	Beta-ketoacyl synthase, C-terminal; Condensation domain; Polyketide synthase, dehydratase domain; Beta-ketoacyl synthase, N-terminal; AMP-dependent synthetase/ligase; Thiolase-like, subgroup; Polyketide synthase, beta-ketoacyl synthase domain; Thiolase-like; Polyketide synthase, phosphopantetheine-binding domain; AMP-binding enzyme C-terminal domain; Acyl carrier protein-like; NAD(P)-binding doma…
154686134	3042	K	BaeN [Bacillus amyloliquefaciens subsp. plantarum str. FZB42]	unknown	87.667	_LKEQAK(ma)QLK_	0.64998	2	586.338	0.999996	..........K...R......	Cytoplasmic	metabolic process;		phosphopantetheine binding; vitamin binding; modified amino acid binding; catalytic activity; binding; ion binding; anion binding; amide binding; small molecule binding;	K13614			IPR014031; IPR001242; IPR020807; IPR014030; IPR000873; IPR016038; IPR020841; IPR016039; IPR020806; IPR025110; IPR009081; IPR016040; IPR010071; IPR023213; IPR013968;	Beta-ketoacyl synthase, C-terminal; Condensation domain; Polyketide synthase, dehydratase domain; Beta-ketoacyl synthase, N-terminal; AMP-dependent synthetase/ligase; Thiolase-like, subgroup; Polyketide synthase, beta-ketoacyl synthase domain; Thiolase-like; Polyketide synthase, phosphopantetheine-binding domain; AMP-binding enzyme C-terminal domain; Acyl carrier protein-like; NAD(P)-binding doma…
154686134	3098	K	BaeN [Bacillus amyloliquefaciens subsp. plantarum str. FZB42]	unknown	46.494	_LSQFITGDK(ma)HADLYR_	-0.92155	3	617.307	1	..........K.......R..	Cytoplasmic	metabolic process;		phosphopantetheine binding; vitamin binding; modified amino acid binding; catalytic activity; binding; ion binding; anion binding; amide binding; small molecule binding;	K13614			IPR014031; IPR001242; IPR020807; IPR014030; IPR000873; IPR016038; IPR020841; IPR016039; IPR020806; IPR025110; IPR009081; IPR016040; IPR010071; IPR023213; IPR013968;	Beta-ketoacyl synthase, C-terminal; Condensation domain; Polyketide synthase, dehydratase domain; Beta-ketoacyl synthase, N-terminal; AMP-dependent synthetase/ligase; Thiolase-like, subgroup; Polyketide synthase, beta-ketoacyl synthase domain; Thiolase-like; Polyketide synthase, phosphopantetheine-binding domain; AMP-binding enzyme C-terminal domain; Acyl carrier protein-like; NAD(P)-binding doma…
154686134	3482	K	BaeN [Bacillus amyloliquefaciens subsp. plantarum str. FZB42]	unknown	64.705	_EK(ma)APGTLMLEPVWTR_	2.7762	2	907.461	1		Cytoplasmic	metabolic process;		phosphopantetheine binding; vitamin binding; modified amino acid binding; catalytic activity; binding; ion binding; anion binding; amide binding; small molecule binding;	K13614			IPR014031; IPR001242; IPR020807; IPR014030; IPR000873; IPR016038; IPR020841; IPR016039; IPR020806; IPR025110; IPR009081; IPR016040; IPR010071; IPR023213; IPR013968;	Beta-ketoacyl synthase, C-terminal; Condensation domain; Polyketide synthase, dehydratase domain; Beta-ketoacyl synthase, N-terminal; AMP-dependent synthetase/ligase; Thiolase-like, subgroup; Polyketide synthase, beta-ketoacyl synthase domain; Thiolase-like; Polyketide synthase, phosphopantetheine-binding domain; AMP-binding enzyme C-terminal domain; Acyl carrier protein-like; NAD(P)-binding doma…
154686134	3645	K	BaeN [Bacillus amyloliquefaciens subsp. plantarum str. FZB42]	unknown	58.712	_YSADVK(ma)ETAVSGGK_	0.33476	2	749.357	1		Cytoplasmic	metabolic process;		phosphopantetheine binding; vitamin binding; modified amino acid binding; catalytic activity; binding; ion binding; anion binding; amide binding; small molecule binding;	K13614			IPR014031; IPR001242; IPR020807; IPR014030; IPR000873; IPR016038; IPR020841; IPR016039; IPR020806; IPR025110; IPR009081; IPR016040; IPR010071; IPR023213; IPR013968;	Beta-ketoacyl synthase, C-terminal; Condensation domain; Polyketide synthase, dehydratase domain; Beta-ketoacyl synthase, N-terminal; AMP-dependent synthetase/ligase; Thiolase-like, subgroup; Polyketide synthase, beta-ketoacyl synthase domain; Thiolase-like; Polyketide synthase, phosphopantetheine-binding domain; AMP-binding enzyme C-terminal domain; Acyl carrier protein-like; NAD(P)-binding doma…
154686134	3916	K	BaeN [Bacillus amyloliquefaciens subsp. plantarum str. FZB42]	unknown	67.997	_TPASAFAPVK(ma)K_	-1.1861	2	601.824	1	..........K......A...	Cytoplasmic	metabolic process;		phosphopantetheine binding; vitamin binding; modified amino acid binding; catalytic activity; binding; ion binding; anion binding; amide binding; small molecule binding;	K13614			IPR014031; IPR001242; IPR020807; IPR014030; IPR000873; IPR016038; IPR020841; IPR016039; IPR020806; IPR025110; IPR009081; IPR016040; IPR010071; IPR023213; IPR013968;	Beta-ketoacyl synthase, C-terminal; Condensation domain; Polyketide synthase, dehydratase domain; Beta-ketoacyl synthase, N-terminal; AMP-dependent synthetase/ligase; Thiolase-like, subgroup; Polyketide synthase, beta-ketoacyl synthase domain; Thiolase-like; Polyketide synthase, phosphopantetheine-binding domain; AMP-binding enzyme C-terminal domain; Acyl carrier protein-like; NAD(P)-binding doma…
154686134	4329	K	BaeN [Bacillus amyloliquefaciens subsp. plantarum str. FZB42]	unknown	73.294	_ANSLTTPNPK(ma)AQAEVVR_	0.25806	2	941.487	1		Cytoplasmic	metabolic process;		phosphopantetheine binding; vitamin binding; modified amino acid binding; catalytic activity; binding; ion binding; anion binding; amide binding; small molecule binding;	K13614			IPR014031; IPR001242; IPR020807; IPR014030; IPR000873; IPR016038; IPR020841; IPR016039; IPR020806; IPR025110; IPR009081; IPR016040; IPR010071; IPR023213; IPR013968;	Beta-ketoacyl synthase, C-terminal; Condensation domain; Polyketide synthase, dehydratase domain; Beta-ketoacyl synthase, N-terminal; AMP-dependent synthetase/ligase; Thiolase-like, subgroup; Polyketide synthase, beta-ketoacyl synthase domain; Thiolase-like; Polyketide synthase, phosphopantetheine-binding domain; AMP-binding enzyme C-terminal domain; Acyl carrier protein-like; NAD(P)-binding doma…
154686134	4376	K	BaeN [Bacillus amyloliquefaciens subsp. plantarum str. FZB42]	unknown	58.172	_SAFQK(ma)LYEK_	-1.7269	2	600.301	1		Cytoplasmic	metabolic process;		phosphopantetheine binding; vitamin binding; modified amino acid binding; catalytic activity; binding; ion binding; anion binding; amide binding; small molecule binding;	K13614			IPR014031; IPR001242; IPR020807; IPR014030; IPR000873; IPR016038; IPR020841; IPR016039; IPR020806; IPR025110; IPR009081; IPR016040; IPR010071; IPR023213; IPR013968;	Beta-ketoacyl synthase, C-terminal; Condensation domain; Polyketide synthase, dehydratase domain; Beta-ketoacyl synthase, N-terminal; AMP-dependent synthetase/ligase; Thiolase-like, subgroup; Polyketide synthase, beta-ketoacyl synthase domain; Thiolase-like; Polyketide synthase, phosphopantetheine-binding domain; AMP-binding enzyme C-terminal domain; Acyl carrier protein-like; NAD(P)-binding doma…
154686134	4701	K	BaeN [Bacillus amyloliquefaciens subsp. plantarum str. FZB42]	unknown	46.953	_SEFTGQETIFTDHLIK(ma)GK_	1.527	3	713.02	1		Cytoplasmic	metabolic process;		phosphopantetheine binding; vitamin binding; modified amino acid binding; catalytic activity; binding; ion binding; anion binding; amide binding; small molecule binding;	K13614			IPR014031; IPR001242; IPR020807; IPR014030; IPR000873; IPR016038; IPR020841; IPR016039; IPR020806; IPR025110; IPR009081; IPR016040; IPR010071; IPR023213; IPR013968;	Beta-ketoacyl synthase, C-terminal; Condensation domain; Polyketide synthase, dehydratase domain; Beta-ketoacyl synthase, N-terminal; AMP-dependent synthetase/ligase; Thiolase-like, subgroup; Polyketide synthase, beta-ketoacyl synthase domain; Thiolase-like; Polyketide synthase, phosphopantetheine-binding domain; AMP-binding enzyme C-terminal domain; Acyl carrier protein-like; NAD(P)-binding doma…
154686135	393	K	BaeR [Bacillus amyloliquefaciens subsp. plantarum str. FZB42]	unknown	63.624	_SIK(ma)LAPER_	1.0817	2	500.277	1	..........K....R.....	Cytoplasmic	biosynthetic process; metabolic process;		phosphopantetheine binding; vitamin binding; modified amino acid binding; catalytic activity; binding; hydrolase activity, acting on ester bonds; ion binding; hydrolase activity; anion binding; amide binding; small molecule binding;	K13615			IPR029058; IPR014031; IPR029063; IPR014030; IPR016038; IPR016039; IPR020841; IPR020806; IPR009081; IPR001031; IPR013217;	Alpha/Beta hydrolase fold; Beta-ketoacyl synthase, C-terminal; S-adenosyl-L-methionine-dependent methyltransferase; Beta-ketoacyl synthase, N-terminal; Thiolase-like, subgroup; Thiolase-like; Polyketide synthase, beta-ketoacyl synthase domain; Polyketide synthase, phosphopantetheine-binding domain; Acyl carrier protein-like; Thioesterase; Methyltransferase type 12;
154686135	431	K	BaeR [Bacillus amyloliquefaciens subsp. plantarum str. FZB42]	unknown	115.87	_ELETLTGELPK(ma)TVLFEHTNTK_	0.94587	2	1243.64	1		Cytoplasmic	biosynthetic process; metabolic process;		phosphopantetheine binding; vitamin binding; modified amino acid binding; catalytic activity; binding; hydrolase activity, acting on ester bonds; ion binding; hydrolase activity; anion binding; amide binding; small molecule binding;	K13615			IPR029058; IPR014031; IPR029063; IPR014030; IPR016038; IPR016039; IPR020841; IPR020806; IPR009081; IPR001031; IPR013217;	Alpha/Beta hydrolase fold; Beta-ketoacyl synthase, C-terminal; S-adenosyl-L-methionine-dependent methyltransferase; Beta-ketoacyl synthase, N-terminal; Thiolase-like, subgroup; Thiolase-like; Polyketide synthase, beta-ketoacyl synthase domain; Polyketide synthase, phosphopantetheine-binding domain; Acyl carrier protein-like; Thioesterase; Methyltransferase type 12;
154686135	493	K	BaeR [Bacillus amyloliquefaciens subsp. plantarum str. FZB42]	unknown	66.152	_FITEPK(ma)APKPETETVTVNR_	0.72983	3	748.39	0.999668	...R......K..........	Cytoplasmic	biosynthetic process; metabolic process;		phosphopantetheine binding; vitamin binding; modified amino acid binding; catalytic activity; binding; hydrolase activity, acting on ester bonds; ion binding; hydrolase activity; anion binding; amide binding; small molecule binding;	K13615			IPR029058; IPR014031; IPR029063; IPR014030; IPR016038; IPR016039; IPR020841; IPR020806; IPR009081; IPR001031; IPR013217;	Alpha/Beta hydrolase fold; Beta-ketoacyl synthase, C-terminal; S-adenosyl-L-methionine-dependent methyltransferase; Beta-ketoacyl synthase, N-terminal; Thiolase-like, subgroup; Thiolase-like; Polyketide synthase, beta-ketoacyl synthase domain; Polyketide synthase, phosphopantetheine-binding domain; Acyl carrier protein-like; Thioesterase; Methyltransferase type 12;
154686135	496	K	BaeR [Bacillus amyloliquefaciens subsp. plantarum str. FZB42]	unknown	40.754	_APK(ma)PETETVTVNR_	-1.7025	2	764.386	1		Cytoplasmic	biosynthetic process; metabolic process;		phosphopantetheine binding; vitamin binding; modified amino acid binding; catalytic activity; binding; hydrolase activity, acting on ester bonds; ion binding; hydrolase activity; anion binding; amide binding; small molecule binding;	K13615			IPR029058; IPR014031; IPR029063; IPR014030; IPR016038; IPR016039; IPR020841; IPR020806; IPR009081; IPR001031; IPR013217;	Alpha/Beta hydrolase fold; Beta-ketoacyl synthase, C-terminal; S-adenosyl-L-methionine-dependent methyltransferase; Beta-ketoacyl synthase, N-terminal; Thiolase-like, subgroup; Thiolase-like; Polyketide synthase, beta-ketoacyl synthase domain; Polyketide synthase, phosphopantetheine-binding domain; Acyl carrier protein-like; Thioesterase; Methyltransferase type 12;
154686135	1145	K	BaeR [Bacillus amyloliquefaciens subsp. plantarum str. FZB42]	unknown	65.043	_LNYASPITVK(ma)K_	0.19329	2	660.364	1	..........K...R......	Cytoplasmic	biosynthetic process; metabolic process;		phosphopantetheine binding; vitamin binding; modified amino acid binding; catalytic activity; binding; hydrolase activity, acting on ester bonds; ion binding; hydrolase activity; anion binding; amide binding; small molecule binding;	K13615			IPR029058; IPR014031; IPR029063; IPR014030; IPR016038; IPR016039; IPR020841; IPR020806; IPR009081; IPR001031; IPR013217;	Alpha/Beta hydrolase fold; Beta-ketoacyl synthase, C-terminal; S-adenosyl-L-methionine-dependent methyltransferase; Beta-ketoacyl synthase, N-terminal; Thiolase-like, subgroup; Thiolase-like; Polyketide synthase, beta-ketoacyl synthase domain; Polyketide synthase, phosphopantetheine-binding domain; Acyl carrier protein-like; Thioesterase; Methyltransferase type 12;
154686135	1344	K	BaeR [Bacillus amyloliquefaciens subsp. plantarum str. FZB42]	unknown	109.83	_FRPK(ma)TEQMNQPAR_	0.53985	2	844.912	1		Cytoplasmic	biosynthetic process; metabolic process;		phosphopantetheine binding; vitamin binding; modified amino acid binding; catalytic activity; binding; hydrolase activity, acting on ester bonds; ion binding; hydrolase activity; anion binding; amide binding; small molecule binding;	K13615			IPR029058; IPR014031; IPR029063; IPR014030; IPR016038; IPR016039; IPR020841; IPR020806; IPR009081; IPR001031; IPR013217;	Alpha/Beta hydrolase fold; Beta-ketoacyl synthase, C-terminal; S-adenosyl-L-methionine-dependent methyltransferase; Beta-ketoacyl synthase, N-terminal; Thiolase-like, subgroup; Thiolase-like; Polyketide synthase, beta-ketoacyl synthase domain; Polyketide synthase, phosphopantetheine-binding domain; Acyl carrier protein-like; Thioesterase; Methyltransferase type 12;
154686135	1456	K	BaeR [Bacillus amyloliquefaciens subsp. plantarum str. FZB42]	unknown	48.376	_FSQLLADHK(ma)HSEEAR_	-0.73223	3	618.631	1		Cytoplasmic	biosynthetic process; metabolic process;		phosphopantetheine binding; vitamin binding; modified amino acid binding; catalytic activity; binding; hydrolase activity, acting on ester bonds; ion binding; hydrolase activity; anion binding; amide binding; small molecule binding;	K13615			IPR029058; IPR014031; IPR029063; IPR014030; IPR016038; IPR016039; IPR020841; IPR020806; IPR009081; IPR001031; IPR013217;	Alpha/Beta hydrolase fold; Beta-ketoacyl synthase, C-terminal; S-adenosyl-L-methionine-dependent methyltransferase; Beta-ketoacyl synthase, N-terminal; Thiolase-like, subgroup; Thiolase-like; Polyketide synthase, beta-ketoacyl synthase domain; Polyketide synthase, phosphopantetheine-binding domain; Acyl carrier protein-like; Thioesterase; Methyltransferase type 12;
154686135	1474	K	BaeR [Bacillus amyloliquefaciens subsp. plantarum str. FZB42]	unknown	42.317	_K(ma)QHPPCDNADVK_	0.98675	2	747.836	1		Cytoplasmic	biosynthetic process; metabolic process;		phosphopantetheine binding; vitamin binding; modified amino acid binding; catalytic activity; binding; hydrolase activity, acting on ester bonds; ion binding; hydrolase activity; anion binding; amide binding; small molecule binding;	K13615			IPR029058; IPR014031; IPR029063; IPR014030; IPR016038; IPR016039; IPR020841; IPR020806; IPR009081; IPR001031; IPR013217;	Alpha/Beta hydrolase fold; Beta-ketoacyl synthase, C-terminal; S-adenosyl-L-methionine-dependent methyltransferase; Beta-ketoacyl synthase, N-terminal; Thiolase-like, subgroup; Thiolase-like; Polyketide synthase, beta-ketoacyl synthase domain; Polyketide synthase, phosphopantetheine-binding domain; Acyl carrier protein-like; Thioesterase; Methyltransferase type 12;
154686135	1589	K	BaeR [Bacillus amyloliquefaciens subsp. plantarum str. FZB42]	unknown	65.423	_AMEDAGLTNK(ma)ALSSR_	0.36061	2	825.394	1	..........K....R.....	Cytoplasmic	biosynthetic process; metabolic process;		phosphopantetheine binding; vitamin binding; modified amino acid binding; catalytic activity; binding; hydrolase activity, acting on ester bonds; ion binding; hydrolase activity; anion binding; amide binding; small molecule binding;	K13615			IPR029058; IPR014031; IPR029063; IPR014030; IPR016038; IPR016039; IPR020841; IPR020806; IPR009081; IPR001031; IPR013217;	Alpha/Beta hydrolase fold; Beta-ketoacyl synthase, C-terminal; S-adenosyl-L-methionine-dependent methyltransferase; Beta-ketoacyl synthase, N-terminal; Thiolase-like, subgroup; Thiolase-like; Polyketide synthase, beta-ketoacyl synthase domain; Polyketide synthase, phosphopantetheine-binding domain; Acyl carrier protein-like; Thioesterase; Methyltransferase type 12;
154686135	1694	K	BaeR [Bacillus amyloliquefaciens subsp. plantarum str. FZB42]	unknown	99.844	_SFQK(ma)DADGFVR_	-0.66852	2	678.315	1		Cytoplasmic	biosynthetic process; metabolic process;		phosphopantetheine binding; vitamin binding; modified amino acid binding; catalytic activity; binding; hydrolase activity, acting on ester bonds; ion binding; hydrolase activity; anion binding; amide binding; small molecule binding;	K13615			IPR029058; IPR014031; IPR029063; IPR014030; IPR016038; IPR016039; IPR020841; IPR020806; IPR009081; IPR001031; IPR013217;	Alpha/Beta hydrolase fold; Beta-ketoacyl synthase, C-terminal; S-adenosyl-L-methionine-dependent methyltransferase; Beta-ketoacyl synthase, N-terminal; Thiolase-like, subgroup; Thiolase-like; Polyketide synthase, beta-ketoacyl synthase domain; Polyketide synthase, phosphopantetheine-binding domain; Acyl carrier protein-like; Thioesterase; Methyltransferase type 12;
154686135	1927	K	BaeR [Bacillus amyloliquefaciens subsp. plantarum str. FZB42]	unknown	52.366	_LK(ma)AAAGQLADFVQTGDTPSLR_	0.27107	3	749.053	1	..........K......A...	Cytoplasmic	biosynthetic process; metabolic process;		phosphopantetheine binding; vitamin binding; modified amino acid binding; catalytic activity; binding; hydrolase activity, acting on ester bonds; ion binding; hydrolase activity; anion binding; amide binding; small molecule binding;	K13615			IPR029058; IPR014031; IPR029063; IPR014030; IPR016038; IPR016039; IPR020841; IPR020806; IPR009081; IPR001031; IPR013217;	Alpha/Beta hydrolase fold; Beta-ketoacyl synthase, C-terminal; S-adenosyl-L-methionine-dependent methyltransferase; Beta-ketoacyl synthase, N-terminal; Thiolase-like, subgroup; Thiolase-like; Polyketide synthase, beta-ketoacyl synthase domain; Polyketide synthase, phosphopantetheine-binding domain; Acyl carrier protein-like; Thioesterase; Methyltransferase type 12;
154686135	2269	K	BaeR [Bacillus amyloliquefaciens subsp. plantarum str. FZB42]	unknown	68.657	_LLQEEGHTVK(ma)SAVMIDTPYSEK_	-1.808	3	854.419	1		Cytoplasmic	biosynthetic process; metabolic process;		phosphopantetheine binding; vitamin binding; modified amino acid binding; catalytic activity; binding; hydrolase activity, acting on ester bonds; ion binding; hydrolase activity; anion binding; amide binding; small molecule binding;	K13615			IPR029058; IPR014031; IPR029063; IPR014030; IPR016038; IPR016039; IPR020841; IPR020806; IPR009081; IPR001031; IPR013217;	Alpha/Beta hydrolase fold; Beta-ketoacyl synthase, C-terminal; S-adenosyl-L-methionine-dependent methyltransferase; Beta-ketoacyl synthase, N-terminal; Thiolase-like, subgroup; Thiolase-like; Polyketide synthase, beta-ketoacyl synthase domain; Polyketide synthase, phosphopantetheine-binding domain; Acyl carrier protein-like; Thioesterase; Methyltransferase type 12;
154686135	2338	K	BaeR [Bacillus amyloliquefaciens subsp. plantarum str. FZB42]	unknown	46.462	_ELIGLAK(ma)K_	1.6813	2	479.284	1		Cytoplasmic	biosynthetic process; metabolic process;		phosphopantetheine binding; vitamin binding; modified amino acid binding; catalytic activity; binding; hydrolase activity, acting on ester bonds; ion binding; hydrolase activity; anion binding; amide binding; small molecule binding;	K13615			IPR029058; IPR014031; IPR029063; IPR014030; IPR016038; IPR016039; IPR020841; IPR020806; IPR009081; IPR001031; IPR013217;	Alpha/Beta hydrolase fold; Beta-ketoacyl synthase, C-terminal; S-adenosyl-L-methionine-dependent methyltransferase; Beta-ketoacyl synthase, N-terminal; Thiolase-like, subgroup; Thiolase-like; Polyketide synthase, beta-ketoacyl synthase domain; Polyketide synthase, phosphopantetheine-binding domain; Acyl carrier protein-like; Thioesterase; Methyltransferase type 12;
154686135	2344	K	BaeR [Bacillus amyloliquefaciens subsp. plantarum str. FZB42]	unknown	66.267	_GLPK(ma)SEEAIR_	-0.46737	2	593.309	1		Cytoplasmic	biosynthetic process; metabolic process;		phosphopantetheine binding; vitamin binding; modified amino acid binding; catalytic activity; binding; hydrolase activity, acting on ester bonds; ion binding; hydrolase activity; anion binding; amide binding; small molecule binding;	K13615			IPR029058; IPR014031; IPR029063; IPR014030; IPR016038; IPR016039; IPR020841; IPR020806; IPR009081; IPR001031; IPR013217;	Alpha/Beta hydrolase fold; Beta-ketoacyl synthase, C-terminal; S-adenosyl-L-methionine-dependent methyltransferase; Beta-ketoacyl synthase, N-terminal; Thiolase-like, subgroup; Thiolase-like; Polyketide synthase, beta-ketoacyl synthase domain; Polyketide synthase, phosphopantetheine-binding domain; Acyl carrier protein-like; Thioesterase; Methyltransferase type 12;
154686135	2387	K	BaeR [Bacillus amyloliquefaciens subsp. plantarum str. FZB42]	unknown	49.595	_NK(ma)SGLFLGDLER_	-0.97479	2	717.865	1		Cytoplasmic	biosynthetic process; metabolic process;		phosphopantetheine binding; vitamin binding; modified amino acid binding; catalytic activity; binding; hydrolase activity, acting on ester bonds; ion binding; hydrolase activity; anion binding; amide binding; small molecule binding;	K13615			IPR029058; IPR014031; IPR029063; IPR014030; IPR016038; IPR016039; IPR020841; IPR020806; IPR009081; IPR001031; IPR013217;	Alpha/Beta hydrolase fold; Beta-ketoacyl synthase, C-terminal; S-adenosyl-L-methionine-dependent methyltransferase; Beta-ketoacyl synthase, N-terminal; Thiolase-like, subgroup; Thiolase-like; Polyketide synthase, beta-ketoacyl synthase domain; Polyketide synthase, phosphopantetheine-binding domain; Acyl carrier protein-like; Thioesterase; Methyltransferase type 12;
154686135	2448	K	BaeR [Bacillus amyloliquefaciens subsp. plantarum str. FZB42]	unknown	126.32	_PQNAIK(ma)AFCEK_	0.80397	2	696.335	1		Cytoplasmic	biosynthetic process; metabolic process;		phosphopantetheine binding; vitamin binding; modified amino acid binding; catalytic activity; binding; hydrolase activity, acting on ester bonds; ion binding; hydrolase activity; anion binding; amide binding; small molecule binding;	K13615			IPR029058; IPR014031; IPR029063; IPR014030; IPR016038; IPR016039; IPR020841; IPR020806; IPR009081; IPR001031; IPR013217;	Alpha/Beta hydrolase fold; Beta-ketoacyl synthase, C-terminal; S-adenosyl-L-methionine-dependent methyltransferase; Beta-ketoacyl synthase, N-terminal; Thiolase-like, subgroup; Thiolase-like; Polyketide synthase, beta-ketoacyl synthase domain; Polyketide synthase, phosphopantetheine-binding domain; Acyl carrier protein-like; Thioesterase; Methyltransferase type 12;
154686135	2453	K	BaeR [Bacillus amyloliquefaciens subsp. plantarum str. FZB42]	unknown	66.267	_AFCEK(ma)LYANK_	-0.88839	2	665.311	1		Cytoplasmic	biosynthetic process; metabolic process;		phosphopantetheine binding; vitamin binding; modified amino acid binding; catalytic activity; binding; hydrolase activity, acting on ester bonds; ion binding; hydrolase activity; anion binding; amide binding; small molecule binding;	K13615			IPR029058; IPR014031; IPR029063; IPR014030; IPR016038; IPR016039; IPR020841; IPR020806; IPR009081; IPR001031; IPR013217;	Alpha/Beta hydrolase fold; Beta-ketoacyl synthase, C-terminal; S-adenosyl-L-methionine-dependent methyltransferase; Beta-ketoacyl synthase, N-terminal; Thiolase-like, subgroup; Thiolase-like; Polyketide synthase, beta-ketoacyl synthase domain; Polyketide synthase, phosphopantetheine-binding domain; Acyl carrier protein-like; Thioesterase; Methyltransferase type 12;
154686159	11	K	hypothetical protein RBAM_017260 [Bacillus amyloliquefaciens subsp. plantarum str. FZB42]	unknown	80.917	_EDIVK(ma)LVNEENVK_	0.11177	2	807.915	1		Cytoplasmic	organic acid biosynthetic process; glutamine metabolic process; single-organism process; biosynthetic process; organonitrogen compound biosynthetic process; cellular metabolic process; glutamine family amino acid biosynthetic process; organic substance metabolic process; nitrogen cycle metabolic process; metabolic process; cellular amino acid metabolic process; alpha-amino acid biosynthetic proce…	intracellular part; cell; cell part; intracellular; cytoplasm;	ligase activity, forming carbon-nitrogen bonds; ammonia ligase activity; glutamate-ammonia ligase activity; acid-ammonia (or amide) ligase activity; catalytic activity; ligase activity;	K01915	glnA; glutamine synthetase [EC:6.3.1.2]	bao00630 Glyoxylate and dicarboxylate metabolism - Bacillus amyloliquefaciens DSM 7; bao02020 Two-component system - Bacillus amyloliquefaciens DSM 7; bao01230 Biosynthesis of amino acids - Bacillus amyloliquefaciens DSM 7; bao01100 Metabolic pathways - Bacillus amyloliquefaciens DSM 7; bao01120 Microbial metabolism in diverse environments - Bacillus amyloliquefaciens DSM 7; bao00910 Nitrogen met…	IPR008146; IPR008147; IPR014746;	Glutamine synthetase, catalytic domain; Glutamine synthetase, beta-Grasp; Glutamine synthetase/guanido kinase, catalytic domain;
154686159	19	K	hypothetical protein RBAM_017260 [Bacillus amyloliquefaciens subsp. plantarum str. FZB42]	unknown	105.65	_LVNEENVK(ma)YIR_	1.822	2	731.88	1		Cytoplasmic	organic acid biosynthetic process; glutamine metabolic process; single-organism process; biosynthetic process; organonitrogen compound biosynthetic process; cellular metabolic process; glutamine family amino acid biosynthetic process; organic substance metabolic process; nitrogen cycle metabolic process; metabolic process; cellular amino acid metabolic process; alpha-amino acid biosynthetic proce…	intracellular part; cell; cell part; intracellular; cytoplasm;	ligase activity, forming carbon-nitrogen bonds; ammonia ligase activity; glutamate-ammonia ligase activity; acid-ammonia (or amide) ligase activity; catalytic activity; ligase activity;	K01915	glnA; glutamine synthetase [EC:6.3.1.2]	bao00630 Glyoxylate and dicarboxylate metabolism - Bacillus amyloliquefaciens DSM 7; bao02020 Two-component system - Bacillus amyloliquefaciens DSM 7; bao01230 Biosynthesis of amino acids - Bacillus amyloliquefaciens DSM 7; bao01100 Metabolic pathways - Bacillus amyloliquefaciens DSM 7; bao01120 Microbial metabolism in diverse environments - Bacillus amyloliquefaciens DSM 7; bao00910 Nitrogen met…	IPR008146; IPR008147; IPR014746;	Glutamine synthetase, catalytic domain; Glutamine synthetase, beta-Grasp; Glutamine synthetase/guanido kinase, catalytic domain;
154686159	361	K	hypothetical protein RBAM_017260 [Bacillus amyloliquefaciens subsp. plantarum str. FZB42]	unknown	88.092	_NK(ma)LEAPAPIDR_	0.89248	2	655.341	1		Cytoplasmic	organic acid biosynthetic process; glutamine metabolic process; single-organism process; biosynthetic process; organonitrogen compound biosynthetic process; cellular metabolic process; glutamine family amino acid biosynthetic process; organic substance metabolic process; nitrogen cycle metabolic process; metabolic process; cellular amino acid metabolic process; alpha-amino acid biosynthetic proce…	intracellular part; cell; cell part; intracellular; cytoplasm;	ligase activity, forming carbon-nitrogen bonds; ammonia ligase activity; glutamate-ammonia ligase activity; acid-ammonia (or amide) ligase activity; catalytic activity; ligase activity;	K01915	glnA; glutamine synthetase [EC:6.3.1.2]	bao00630 Glyoxylate and dicarboxylate metabolism - Bacillus amyloliquefaciens DSM 7; bao02020 Two-component system - Bacillus amyloliquefaciens DSM 7; bao01230 Biosynthesis of amino acids - Bacillus amyloliquefaciens DSM 7; bao01100 Metabolic pathways - Bacillus amyloliquefaciens DSM 7; bao01120 Microbial metabolism in diverse environments - Bacillus amyloliquefaciens DSM 7; bao00910 Nitrogen met…	IPR008146; IPR008147; IPR014746;	Glutamine synthetase, catalytic domain; Glutamine synthetase, beta-Grasp; Glutamine synthetase/guanido kinase, catalytic domain;
154686192	460	K	hypothetical protein RBAM_017590 [Bacillus amyloliquefaciens subsp. plantarum str. FZB42]	unknown	58.885	_ILNFDIYK(ma)SSPK_	1.2761	2	755.893	1		Extracellular							IPR011050; IPR021865; IPR012334;	Pectin lyase fold/virulence factor; Peptidase G2, IMC autoproteolytic cleavage domain; Pectin lyase fold;
154686198	53	K	LexA repressor [Bacillus amyloliquefaciens subsp. plantarum str. FZB42]	unknown	61.78	_LETK(ma)GLIR_	1.3276	2	508.293	1	..........K....R.....	Cytoplasmic	regulation of cellular process; regulation of gene expression; regulation of transcription, DNA-templated; regulation of cellular biosynthetic process; regulation of primary metabolic process; regulation of macromolecule metabolic process; regulation of nucleobase-containing compound metabolic process; regulation of macromolecule biosynthetic process; regulation of cellular metabolic process; pri…		organic cyclic compound binding; heterocyclic compound binding; serine-type endopeptidase activity; endopeptidase activity; DNA binding; peptidase activity; catalytic activity; serine hydrolase activity; binding; nucleic acid binding; serine-type peptidase activity; peptidase activity, acting on L-amino acid peptides; hydrolase activity;	K01356			IPR011991; IPR019759; IPR015927; IPR006199; IPR028360;	Winged helix-turn-helix DNA-binding domain; Peptidase S24/S26A/S26B; Peptidase S24/S26A/S26B/S26C; LexA repressor, DNA-binding domain; Peptidase S24/S26, beta-ribbon domain;
154686202	7	K	Tkt [Bacillus amyloliquefaciens subsp. plantarum str. FZB42]	unknown	45.081	_K(ma)SVATIR_	0.30933	2	430.745	1		Cytoplasmic	metabolic process;		transferase activity; catalytic activity; transketolase activity; transferase activity, transferring aldehyde or ketonic groups;	K00615	E2.2.1.1; transketolase [EC:2.2.1.1]	bao01130 Biosynthesis of antibiotics - Bacillus amyloliquefaciens DSM 7; bao01110 Biosynthesis of secondary metabolites - Bacillus amyloliquefaciens DSM 7; bao01230 Biosynthesis of amino acids - Bacillus amyloliquefaciens DSM 7; bao01100 Metabolic pathways - Bacillus amyloliquefaciens DSM 7; bao01200 Carbon metabolism - Bacillus amyloliquefaciens DSM 7; bao01120 Microbial metabolism in diverse en…	IPR005474; IPR005476; IPR009014; IPR029061; IPR005475;	Transketolase, N-terminal; Transketolase, C-terminal; Transketolase, C-terminal/Pyruvate-ferredoxin oxidoreductase, domain II; Thiamin diphosphate-binding fold; Transketolase-like, pyrimidine-binding domain;
154686202	203	K	Tkt [Bacillus amyloliquefaciens subsp. plantarum str. FZB42]	unknown	63.32	_SFSENVK(ma)QR_	-0.059533	2	590.783	1	...R......K..........	Cytoplasmic	metabolic process;		transferase activity; catalytic activity; transketolase activity; transferase activity, transferring aldehyde or ketonic groups;	K00615	E2.2.1.1; transketolase [EC:2.2.1.1]	bao01130 Biosynthesis of antibiotics - Bacillus amyloliquefaciens DSM 7; bao01110 Biosynthesis of secondary metabolites - Bacillus amyloliquefaciens DSM 7; bao01230 Biosynthesis of amino acids - Bacillus amyloliquefaciens DSM 7; bao01100 Metabolic pathways - Bacillus amyloliquefaciens DSM 7; bao01200 Carbon metabolism - Bacillus amyloliquefaciens DSM 7; bao01120 Microbial metabolism in diverse en…	IPR005474; IPR005476; IPR009014; IPR029061; IPR005475;	Transketolase, N-terminal; Transketolase, C-terminal; Transketolase, C-terminal/Pyruvate-ferredoxin oxidoreductase, domain II; Thiamin diphosphate-binding fold; Transketolase-like, pyrimidine-binding domain;
154686202	390	K	Tkt [Bacillus amyloliquefaciens subsp. plantarum str. FZB42]	unknown	60.657	_TTIK(ma)NGGDFTAK_	0.58673	2	669.83	1	..........K......A...	Cytoplasmic	metabolic process;		transferase activity; catalytic activity; transketolase activity; transferase activity, transferring aldehyde or ketonic groups;	K00615	E2.2.1.1; transketolase [EC:2.2.1.1]	bao01130 Biosynthesis of antibiotics - Bacillus amyloliquefaciens DSM 7; bao01110 Biosynthesis of secondary metabolites - Bacillus amyloliquefaciens DSM 7; bao01230 Biosynthesis of amino acids - Bacillus amyloliquefaciens DSM 7; bao01100 Metabolic pathways - Bacillus amyloliquefaciens DSM 7; bao01200 Carbon metabolism - Bacillus amyloliquefaciens DSM 7; bao01120 Microbial metabolism in diverse en…	IPR005474; IPR005476; IPR009014; IPR029061; IPR005475;	Transketolase, N-terminal; Transketolase, C-terminal; Transketolase, C-terminal/Pyruvate-ferredoxin oxidoreductase, domain II; Thiamin diphosphate-binding fold; Transketolase-like, pyrimidine-binding domain;
[truncated: 401 more rows]
