# Supplementary material for: Malonylome of the plant growth promoting rhizobacterium with potent biocontrol activity, Bacillus amyloliquefaciens FZB42
Source: Data Brief. 2016 Dec 21;10:548–50. doi: 10.1016/j.dib.2016.12.029 (PMC5219606; doi:10.1016/j.dib.2016.12.029)
Supplement: Supplementary file 3 — Supplementary material [file mmc3.xlsx]

## Sheet: sTable 2
Identfied peptides	succinyl	acetyl	malonyl	propionyl
modified peptides	28	9	887	6
all peptides	17370	17324	18412	17310
Percent of modified peptides	0.0016	0.0005	0.0482	0.0003
Sequence	Length	Modifications	Modified sequence	Acetyl (K) Probabilities	Oxidation (M) Probabilities	Acetyl (K) Score Diffs	Oxidation (M) Score Diffs	Acetyl (K)	Acetyl (Protein N-term)	Oxidation (M)	Proteins	Leading Proteins	Leading Razor Protein	Fasta headers	Type	Raw file	MS/MS m/z	Charge	m/z	Mass	Resolution	Uncalibrated - Calibrated m/z [ppm]	Mass Error [ppm]	Uncalibrated Mass Error [ppm]	Max intensity m/z 0	Retention time	Retention length	Calibrated retention time	Calibrated retention time start	Calibrated retention time finish	Retention time calibration	Number of data points	Number of scans	Number of isotopic peaks	PEP	MS/MS Count	MS/MS Scan Number	Score	Delta score	Combinatorics	Intensity
HILNIKR	7	Acetyl (K)	_HILNIK(ac)R_	HILNIK(1)R		HILNIK(64.8)R		1	0	0	CON__ENSEMBL:ENSBTAP00000032840	CON__ENSEMBL:ENSBTAP00000032840	CON__ENSEMBL:ENSBTAP00000032840	>ENSEMBL:ENSBTAP00000032840 (Bos taurus) similar to apolipoprotein B, partial	MULTI-MSMS	6	468.29	2	468.293	934.571	51267.1	5.1257	-1.0176	4.1081	468.292	8.7457	0.31346	8.7457	8.6248	8.9383	0	17	6	3	0.026755	1	2285	64.803	35.427	1	7584600
KELNINK	7	Acetyl (K)	_K(ac)ELNINK_	K(1)ELNINK		K(48.79)ELNINK(-48.79)		1	0	0	YP_001421421.1	YP_001421421.1	YP_001421421.1	>gi|154686260|ref|YP_001421421.1| hypothetical protein RBAM_018270 [Bacillus amyloliquefaciens subsp. plantarum str. FZB42]	MULTI-SECPEP	6	451.25	2	450.761	899.508	54006.4	4.9934	2.6635	7.6569	450.761	6.7884	0.73731	6.7884	6.4878	7.2251	-4.7684e-07	30	16	3	0.070381	1	1619	48.787	32.017	1	3498000
KGSGELVTHVNK	12	Acetyl (K)	_K(ac)GSGELVTHVNK_	K(1)GSGELVTHVNK		K(42.47)GSGELVTHVNK(-42.47)		1	0	0	YP_001420008.1	YP_001420008.1	YP_001420008.1	>gi|154684847|ref|YP_001420008.1| hypothetical protein RBAM_003780 [Bacillus amyloliquefaciens subsp. plantarum str. FZB42]	MULTI-SECPEP	1	436.92	3	437.574	1309.7	51942.3	5.0431	-1.6008	3.4423	437.573	4.9502	0.41252	4.9502	4.8207	5.2332	0	11	6	3	0.06139	1	944	42.475	37.087	1	377340
NATGKLLR	8	Acetyl (K)	_NATGK(ac)LLR_	NATGK(1)LLR		NATGK(79.47)LLR		1	0	0	YP_001420642.1	YP_001420642.1	YP_001420642.1	>gi|154685481|ref|YP_001420642.1| long-chain-fatty-acid--CoA ligase [Bacillus amyloliquefaciens subsp. plantarum str. FZB42]	MULTI-MSMS	1	457.78	2	457.775	913.535	51679.8	3.0987	-0.67769	2.421	457.774	9.0087	0.3091	9.0087	8.8141	9.1232	0	14	7	2	0.044016	1	2448	79.474	26.791	1	8259300
NATGKLLR	8	Acetyl (K)	_NATGK(ac)LLR_	NATGK(1)LLR		NATGK(82.28)LLR		1	0	0	YP_001420642.1	YP_001420642.1	YP_001420642.1	>gi|154685481|ref|YP_001420642.1| long-chain-fatty-acid--CoA ligase [Bacillus amyloliquefaciens subsp. plantarum str. FZB42]	MULTI-MSMS	3	457.78	2	457.775	913.535	52145.1	5.4002	-0.80292	4.5973	457.774	8.8653	0.55535	8.8653	8.6305	9.1858	0	40	13	5	0.029016	1	2136	82.279	29.596	1	7793700
PKSATFR	7	Acetyl (K)	_PK(ac)SATFR_	PK(1)SATFR		PK(91.85)SATFR		1	0	0	YP_001422554.1	YP_001422554.1	YP_001422554.1	>gi|154687393|ref|YP_001422554.1| hypothetical protein RBAM_029920 [Bacillus amyloliquefaciens subsp. plantarum str. FZB42]	MSMS	3	424.74	2	424.735	847.455	NaN	NaN	NaN	NaN	NaN	6.3226	1	6.3226	5.8226	6.8226	0				0.0072441	1	1359	91.853	67.881	1
TAVGKILR	8	Acetyl (K)	_TAVGK(ac)ILR_	TAVGK(1)ILR		TAVGK(120.46)ILR		1	0	0	YP_001422151.1	YP_001422151.1	YP_001422151.1	>gi|154686990|ref|YP_001422151.1| LcfA [Bacillus amyloliquefaciens subsp. plantarum str. FZB42]	MULTI-MSMS	3	450.29	2	450.287	898.56	51645.2	5.9105	-1.0261	4.8844	450.287	11.059	0.57204	11.059	10.759	11.331	0	21	9	4	0.00058018	1	2894	120.46	84.062	1	24486000
TAVGKILR	8	Acetyl (K)	_TAVGK(ac)ILR_	TAVGK(1)ILR		TAVGK(121.99)ILR		1	0	0	YP_001422151.1	YP_001422151.1	YP_001422151.1	>gi|154686990|ref|YP_001422151.1| LcfA [Bacillus amyloliquefaciens subsp. plantarum str. FZB42]	MULTI-MSMS	4	450.29	2	450.287	898.56	51442	3.1164	0.19808	3.3145	450.287	11.047	0.48813	11.047	10.883	11.372	0	31	11	4	0.00052045	1	3493	121.99	80.56	1	72062000
VQQTLEEWKR	10	Acetyl (K)	_VQQTLEEWK(ac)R_	VQQTLEEWK(1)R		VQQTLEEWK(43.31)R		1	0	0	YP_001421293.1	YP_001421293.1	YP_001421293.1	>gi|154686132|ref|YP_001421293.1| BaeL [Bacillus amyloliquefaciens subsp. plantarum str. FZB42]	MULTI-MSMS	1	679.86	2	679.857	1357.7	42370.4	1.0794	-1.2001	-0.12071	679.856	6.8141	0.1981	6.8141	6.6993	6.8974	0	6	3	2	0.061248	1	1681	43.308	21.252	1	1794000
Sequence	Length	Modifications	Modified sequence	Malon(K) Probabilities	Oxidation (M) Probabilities	Malon(K) Score Diffs	Oxidation (M) Score Diffs	Acetyl (Protein N-term)	Malon(K)	Oxidation (M)	Proteins	Leading Proteins	Leading Razor Protein	Fasta headers	Type	Raw file	MS/MS m/z	Charge	m/z	Mass	Resolution	Uncalibrated - Calibrated m/z [ppm]	Mass Error [ppm]	Uncalibrated Mass Error [ppm]	Max intensity m/z 0	Retention time	Retention length	Calibrated retention time	Calibrated retention time start	Calibrated retention time finish	Retention time calibration	Number of data points	Number of scans	Number of isotopic peaks	PEP	MS/MS Count	MS/MS Scan Number	Score	Delta score	Combinatorics	Intensity
AAAWDPNCGNKK	12	Malon(K)	_AAAWDPNCGNK(ma)K_	AAAWDPNCGNK(1)K		AAAWDPNCGNK(80.31)K(-80.31)		0	1	0	YP_001421032.1	YP_001421032.1	YP_001421032.1	>gi|154685871|ref|YP_001421032.1| MlnF [Bacillus amyloliquefaciens subsp. plantarum str. FZB42]	MULTI-MSMS	3	709.32	2	709.312	1416.61	41028	4.6075	-0.27404	4.3335	709.312	9.4213	0.38905	9.4213	9.2146	9.6036	0	30	9	5	0.00010111	1	2316	80.312	78.872	1	2212900
AAKFEVGSVYTGK	13	Malon(K)	_AAK(ma)FEVGSVYTGK_	AAK(1)FEVGSVYTGK		AAK(48.53)FEVGSVYTGK(-48.53)		0	1	0	YP_001422411.1	YP_001422411.1	YP_001422411.1	>gi|154687250|ref|YP_001422411.1| general stress protein 13 [Bacillus amyloliquefaciens subsp. plantarum str. FZB42]	MULTI-MSMS	7	721.86	2	721.862	1441.71	41006.4	3.1038	-0.27406	2.8297	721.862	16.262	0.46007	16.262	16.01	16.47	0	39	13	4	0.049192	1	4782	48.527	47.392	1	3594200
AAKFMLGLYK	10	Malon(K)	_AAK(ma)FMLGLYK_	AAK(1)FMLGLYK		AAK(41.12)FMLGLYK(-41.12)		0	1	0	YP_001421186.1	YP_001421186.1	YP_001421186.1	>gi|154686025|ref|YP_001421186.1| succinyl-CoA synthetase subunit beta [Bacillus amyloliquefaciens subsp. plantarum str. FZB42]	MULTI-MSMS	2	614.83	2	614.326	1226.64	44827.3	3.7566	-0.79211	2.9645	614.325	22.033	0.70808	22.033	21.903	22.611	1.9073e-06	98	35	5	0.0683	1	6051	41.117	39.644	1	15773000
AAMKEETPLGLEAK	14	Malon(K)	_AAMK(ma)EETPLGLEAK_	AAMK(1)EETPLGLEAK		AAMK(70.89)EETPLGLEAK(-70.89)		0	1	0	YP_001419816.1	YP_001419816.1	YP_001419816.1	>gi|154684655|ref|YP_001419816.1| adenylate kinase [Bacillus amyloliquefaciens subsp. plantarum str. FZB42]	MULTI-MSMS	8	787.4	2	787.393	1572.77	38886.7	3.4101	-0.61511	2.795	787.392	15.256	0.64078	15.256	15.058	15.699	9.5367e-07	36	12	5	0.0039754	1	4532	70.889	69.425	1	10470000
AAQEAKPYVPFQPQNLNDQGHYTAR	25	Malon(K)	_AAQEAK(ma)PYVPFQPQNLNDQGHYTAR_	AAQEAK(1)PYVPFQPQNLNDQGHYTAR		AAQEAK(62.19)PYVPFQPQNLNDQGHYTAR		0	1	0	YP_001421412.1	YP_001421412.1	YP_001421412.1	>gi|154686251|ref|YP_001421412.1| BmyA [Bacillus amyloliquefaciens subsp. plantarum str. FZB42]	MULTI-MSMS	2	977.47	3	977.134	2928.38	34896.7	4.375	1.5817	5.9567	977.469	17.819	0.40591	17.819	17.57	17.976	0	24	5	6	0.0018238	1	4954	62.193	61.654	1	3658500
AAQLGQKVTVVEK	13	Malon(K)	_AAQLGQK(ma)VTVVEK_	AAQLGQK(1)VTVVEK		AAQLGQK(71.35)VTVVEK(-71.35)		0	1	0	YP_001421039.1	YP_001421039.1	YP_001421039.1	>gi|154685878|ref|YP_001421039.1| dihydrolipoamide dehydrogenase [Bacillus amyloliquefaciens subsp. plantarum str. FZB42]	MULTI-MSMS	5	728.91	2	728.904	1455.79	40061.1	7.2685	-0.99518	6.2733	728.903	12.513	0.28006	12.513	12.331	12.611	0	20	6	4	0.00432	1	3509	71.354	67.746	1	6433700
AAVEKVEEVLA	11	Malon(K)	_AAVEK(ma)VEEVLA_	AAVEK(1)VEEVLA		AAVEK(51.73)VEEVLA		0	1	0	YP_001419796.1	YP_001419796.1	YP_001419796.1	>gi|154684635|ref|YP_001419796.1| 50S ribosomal protein L4 [Bacillus amyloliquefaciens subsp. plantarum str. FZB42]	MULTI-MSMS	7	622.33	2	622.324	1242.63	44080.5	5.5506	-0.080666	5.4699	622.325	23.717	0.48599	23.717	23.533	24.019	0	14	8	3	0.049639	1	6903	51.726	51.726	1	2825500
AAVLALKQHPELNSSYQEER	20	Malon(K)	_AAVLALK(ma)QHPELNSSYQEER_	AAVLALK(1)QHPELNSSYQEER		AAVLALK(50.87)QHPELNSSYQEER		0	1	0	YP_001420447.1	YP_001420447.1	YP_001420447.1	>gi|154685286|ref|YP_001420447.1| branched-chain alpha-keto acid dehydrogenase subunit E2 [Bacillus amyloliquefaciens subsp. plantarum str. FZB42]	MULTI-MSMS	5	790.74	3	790.396	2368.17	39016.5	5.4355	1.7958	7.2313	790.731	15.678	0.65212	15.678	15.312	15.964	-9.5367e-07	29	12	4	0.025575	1	4544	50.87	50.83	1	1681300
ACGSYNGKDINVK	13	Malon(K)	_ACGSYNGK(ma)DINVK_	ACGSYNGK(1)DINVK		ACGSYNGK(74.3)DINVK(-74.3)		0	1	0	YP_001421088.1	YP_001421088.1	YP_001421088.1	>gi|154685927|ref|YP_001421088.1| 50S ribosomal protein L32 [Bacillus amyloliquefaciens subsp. plantarum str. FZB42]	MULTI-MSMS	7	756.34	2	756.343	1510.67	40183	4.5599	-1.4982	3.0617	756.342	10.171	0.27998	10.171	9.9847	10.265	-9.5367e-07	12	4	4	0.0013726	1	2734	74.296	73.161	1	2821300
ADQDKMGIALAK	12	Malon(K)	_ADQDK(ma)MGIALAK_	ADQDK(1)MGIALAK		ADQDK(47.3)MGIALAK(-47.3)		0	1	0	YP_001419791.1	YP_001419791.1	YP_001419791.1	>gi|154684630|ref|YP_001419791.1| elongation factor G [Bacillus amyloliquefaciens subsp. plantarum str. FZB42]	MULTI-MSMS	6	673.83	2	673.835	1345.65	43022	2.2609	-0.053459	2.2074	673.833	14.644	0.40356	14.644	14.43	14.834	0	40	12	4	0.058289	1	4440	47.301	47.301	1	9790700
ADYIGKNIPTSK	12	Malon(K)	_ADYIGK(ma)NIPTSK_	ADYIGK(1)NIPTSK		ADYIGK(65.37)NIPTSK(-65.37)		0	1	0	YP_001421124.1	YP_001421124.1	YP_001421124.1	>gi|154685963|ref|YP_001421124.1| bifunctional pyrimidine regulatory protein PyrR uracil phosphoribosyltransferase [Bacillus amyloliquefaciens subsp. plantarum str. FZB42]	MULTI-MSMS	6	696.86	2	696.854	1391.69	42182.6	3.388	-1.7598	1.6282	696.852	13.125	0.458	13.125	12.898	13.356	0	45	15	4	0.0071311	1	3921	65.374	62.29	1	22762000
AEAPAAVHVKR	11	Malon(K)	_AEAPAAVHVK(ma)R_	AEAPAAVHVK(1)R		AEAPAAVHVK(46.07)R		0	1	0	YP_001421792.1	YP_001421792.1	YP_001421792.1	>gi|154686631|ref|YP_001421792.1| DfnG [Bacillus amyloliquefaciens subsp. plantarum str. FZB42]	MULTI-MSMS	2	412.22	3	412.223	1233.65	53854.7	2.2506	0.47744	2.7281	412.223	6.3719	0.20237	6.3719	6.2722	6.4745	0	6	2	3	0.035368	1	1357	46.069	42.352	1	1309000
AEQTEASWNDTFKK	14	Malon(K)	_AEQTEASWNDTFK(ma)K_	AEQTEASWNDTFK(1)K		AEQTEASWNDTFK(66.98)K(-66.98)		0	1	0	YP_001420451.1	YP_001420451.1	YP_001420451.1	>gi|154685290|ref|YP_001420451.1| GlvA [Bacillus amyloliquefaciens subsp. plantarum str. FZB42]	MULTI-MSMS	7	870.89	2	870.889	1739.76	37636.5	2.3627	-1.6686	0.69403	870.888	14.638	0.39444	14.638	14.411	14.805	9.5367e-07	33	9	4	0.0002753	1	4256	66.977	66.733	1	16047000
AEVYVLSKEEGGR	13	Malon(K)	_AEVYVLSK(ma)EEGGR_	AEVYVLSK(1)EEGGR		AEVYVLSK(139.58)EEGGR		0	1	0	YP_001419792.1	YP_001419792.1	YP_001419792.1	>gi|154684631|ref|YP_001419792.1| elongation factor Tu [Bacillus amyloliquefaciens subsp. plantarum str. FZB42]	MULTI-MSMS	6	761.88	2	761.873	1521.73	39993.8	3.884	-0.02464	3.8594	761.873	14.51	0.65997	14.51	14.238	14.898	0	54	16	6	1.7021e-13	1	4373	139.58	133.16	1	120240000
AEVYVLSKEEGGR	13	Malon(K)	_AEVYVLSK(ma)EEGGR_	AEVYVLSK(1)EEGGR		AEVYVLSK(130.72)EEGGR		0	1	0	YP_001419792.1	YP_001419792.1	YP_001419792.1	>gi|154684631|ref|YP_001419792.1| elongation factor Tu [Bacillus amyloliquefaciens subsp. plantarum str. FZB42]	MULTI-MSMS	7	761.88	2	761.873	1521.73	39628.2	3.431	0.41782	3.8488	761.873	14.518	0.65732	14.518	14.283	14.94	9.5367e-07	57	16	6	5.6423e-13	1	4193	130.72	127.25	1	59189000
AFCEKLYANK	10	Malon(K)	_AFCEK(ma)LYANK_	AFCEK(1)LYANK		AFCEK(66.27)LYANK(-66.27)		0	1	0	YP_001421296.1	YP_001421296.1	YP_001421296.1	>gi|154686135|ref|YP_001421296.1| BaeR [Bacillus amyloliquefaciens subsp. plantarum str. FZB42]	MULTI-MSMS	3	665.31	2	665.311	1328.61	42504.9	4.6648	-0.88705	3.7777	665.31	13.511	0.38682	13.511	13.388	13.775	0	15	7	4	0.0052113	1	3701	66.267	63.241	1	5036400
AFCSGGDQKVR	11	Malon(K)	_AFCSGGDQK(ma)VR_	AFCSGGDQK(1)VR		AFCSGGDQK(68)VR		0	1	0	YP_001422367.1	YP_001422367.1	YP_001422367.1	>gi|154687206|ref|YP_001422367.1| naphthoate synthase [Bacillus amyloliquefaciens subsp. plantarum str. FZB42]	MULTI-SECPEP	7	655.29	2	655.793	1309.57	42507.3	3.2809	1.0838	4.3648	655.794	7.5689	0.57947	7.5689	7.2065	7.786	0	37	14	4	0.017049	1	1783	67.997	67.307	1	4658900
AGAQVIFAQKR	11	Malon(K)	_AGAQVIFAQK(ma)R_	AGAQVIFAQK(1)R		AGAQVIFAQK(111.63)R		0	1	0	YP_001421256.1	YP_001421256.1	YP_001421256.1	>gi|154686095|ref|YP_001421256.1| hypothetical protein RBAM_016620 [Bacillus amyloliquefaciens subsp. plantarum str. FZB42]	MULTI-MSMS	3	637.85	2	637.846	1273.68	43958.9	4.861	1.3661	6.2271	637.847	12.888	0.59558	12.888	12.557	13.153	-9.5367e-07	29	11	4	1.366e-07	1	3500	111.63	107.29	1	5815100
AGAQVIFAQKR	11	Malon(K)	_AGAQVIFAQK(ma)R_	AGAQVIFAQK(1)R		AGAQVIFAQK(86.11)R		0	1	0	YP_001421256.1	YP_001421256.1	YP_001421256.1	>gi|154686095|ref|YP_001421256.1| hypothetical protein RBAM_016620 [Bacillus amyloliquefaciens subsp. plantarum str. FZB42]	MULTI-MSMS	7	637.85	2	637.846	1273.68	44214.6	6.4474	1.0021	7.4495	637.847	12.851	0.59488	12.851	12.429	13.024	0	21	10	4	7.0843e-05	1	3670	86.114	81.5	1	1583800
AGKVENEPGFQAIR	14	Malon(K)	_AGK(ma)VENEPGFQAIR_	AGK(1)VENEPGFQAIR		AGK(68.48)VENEPGFQAIR		0	1	0	YP_001420628.1	YP_001420628.1	YP_001420628.1	>gi|154685467|ref|YP_001420628.1| hypothetical protein RBAM_010330 [Bacillus amyloliquefaciens subsp. plantarum str. FZB42]	MULTI-MSMS	5	801.91	2	801.4	1600.78	39540.7	5.9769	1.4201	7.397	801.902	13.933	0.32923	13.933	13.732	14.061	-9.5367e-07	12	5	3	0.0057568	1	4008	68.481	68.284	1	1156700
AHGKGNQIEGAIK	13	Malon(K)	_AHGK(ma)GNQIEGAIK_	AHGK(1)GNQIEGAIK		AHGK(47.3)GNQIEGAIK(-47.3)		0	1	0	YP_001421133.1	YP_001421133.1	YP_001421133.1	>gi|154685972|ref|YP_001421133.1| orotate phosphoribosyltransferase [Bacillus amyloliquefaciens subsp. plantarum str. FZB42]	MULTI-MSMS	2	470.25	3	470.244	1407.71	50710.8	3.3086	-0.97208	2.3366	470.244	8.1318	0.45317	8.1318	7.9066	8.3598	0	26	10	4	0.067324	1	1853	47.301	31.715	1	6230400
AHKGFVNDAK	10	Malon(K)	_AHK(ma)GFVNDAK_	AHK(1)GFVNDAK		AHK(75.74)GFVNDAK(-75.74)		0	1	0	YP_001420078.1	YP_001420078.1	YP_001420078.1	>gi|154684917|ref|YP_001420078.1| DNA topoisomerase III [Bacillus amyloliquefaciens subsp. plantarum str. FZB42]	MSMS	7	586.79	2	586.788	1171.56	NaN	NaN	NaN	NaN	NaN	5.6299	1	5.6299	5.1299	6.1299	0				0.0013131	1	1178	75.739	74.152	1
AIEDAGYASKSLSGTK	16	Malon(K)	_AIEDAGYASK(ma)SLSGTK_	AIEDAGYASK(1)SLSGTK		AIEDAGYASK(41.11)SLSGTK(-41.11)		0	1	0	YP_001421295.1	YP_001421295.1	YP_001421295.1	>gi|154686134|ref|YP_001421295.1| BaeN [Bacillus amyloliquefaciens subsp. plantarum str. FZB42]	MULTI-MSMS	8	842.41	2	842.407	1682.8	36363.4	2.2201	1.0597	3.2798	842.407	13.065	0.21879	13.065	12.917	13.136	0	8	3	3	0.058617	1	3854	41.115	40.483	1	2204000
AIKSEIVR	8	Malon(K)	_AIK(ma)SEIVR_	AIK(1)SEIVR		AIK(47.19)SEIVR		0	1	0		REV__YP_001421316.1	REV__YP_001421316.1		MULTI-MSMS	3	501.29	2	501.285	1000.56	49979.4	5.1571	0.36706	5.5241	501.285	10.163	0.48817	10.163	10.008	10.497	0	17	9	3	0.059032	1	2573	47.187	42.293	1	2472600
AITAQQVKELR	11	Malon(K)	_AITAQQVK(ma)ELR_	AITAQQVK(1)ELR		AITAQQVK(148.96)ELR		0	1	0	YP_001421228.1	YP_001421228.1	YP_001421228.1	>gi|154686067|ref|YP_001421228.1| elongation factor Ts [Bacillus amyloliquefaciens subsp. plantarum str. FZB42]	MULTI-MSMS	1	671.87	2	671.87	1341.73	43113	2.0869	0.36461	2.4515	671.87	14.372	0.37969	14.372	14.149	14.528	-9.5367e-07	23	6	5	1.4817e-15	1	4683	148.96	145.99	1	18370000
AITAQQVKELR	11	Malon(K)	_AITAQQVK(ma)ELR_	AITAQQVK(1)ELR		AITAQQVK(100.22)ELR		0	1	0	YP_001421228.1	YP_001421228.1	YP_001421228.1	>gi|154686067|ref|YP_001421228.1| elongation factor Ts [Bacillus amyloliquefaciens subsp. plantarum str. FZB42]	MULTI-MSMS	2	671.87	2	671.87	1341.73	44065.3	5.5914	-0.039773	5.5516	671.87	14.406	0.33737	14.406	14.192	14.53	9.5367e-07	12	4	4	1.1478e-05	1	3986	100.22	98.843	1	1343200
AITAQQVKELR	11	Malon(K)	_AITAQQVK(ma)ELR_	AITAQQVK(1)ELR		AITAQQVK(109)ELR		0	1	0	YP_001421228.1	YP_001421228.1	YP_001421228.1	>gi|154686067|ref|YP_001421228.1| elongation factor Ts [Bacillus amyloliquefaciens subsp. plantarum str. FZB42]	MULTI-MSMS	3	671.87	2	671.87	1341.73	43657.6	3.5996	0.95386	4.5534	671.871	14.539	0.23787	14.539	14.368	14.606	0	12	4	4	4.1946e-06	1	4038	109	99.51	1	1060300
AITAQQVKELR	11	Malon(K)	_AITAQQVK(ma)ELR_	AITAQQVK(1)ELR		AITAQQVK(141.13)ELR		0	1	0	YP_001421228.1	YP_001421228.1	YP_001421228.1	>gi|154686067|ref|YP_001421228.1| elongation factor Ts [Bacillus amyloliquefaciens subsp. plantarum str. FZB42]	MULTI-MSMS	8	671.87	2	671.87	1341.73	42428.2	4.1783	2.0474	6.2257	671.871	14.523	0.28586	14.523	14.36	14.646	0	10	4	3	3.4956e-11	1	4304	141.13	135.51	1	4563100
AITHKEIGQR	10	Malon(K)	_AITHK(ma)EIGQR_	AITHK(1)EIGQR		AITHK(46.88)EIGQR		0	1	0	YP_001422182.1	YP_001422182.1	YP_001422182.1	>gi|154687021|ref|YP_001422182.1| translation initiation factor IF-3 [Bacillus amyloliquefaciens subsp. plantarum str. FZB42]	MULTI-MSMS	6	619.83	2	619.828	1237.64	44742.9	4.6503	1.0142	5.6645	619.829	6.0827	0.28853	6.0827	5.9028	6.1913	-4.7684e-07	11	5	3	0.058649	1	1359	46.88	45.413	1	1494500
AKELGAIIIDPSK	13	Malon(K)	_AK(ma)ELGAIIIDPSK_	AK(1)ELGAIIIDPSK		AK(78.95)ELGAIIIDPSK(-78.95)		0	1	0	YP_001420281.1	YP_001420281.1	YP_001420281.1	>gi|154685120|ref|YP_001420281.1| hypothetical protein RBAM_006650 [Bacillus amyloliquefaciens subsp. plantarum str. FZB42]	MULTI-MSMS	1	720.91	2	720.901	1439.79	40724.2	2.1183	1.46	3.5782	720.901	20.101	0.51404	20.101	19.797	20.311	0	30	12	4	0.00023484	1	6518	78.95	75.233	1	2530400
AKELGAIIIDPSK	13	Malon(K)	_AK(ma)ELGAIIIDPSK_	AK(1)ELGAIIIDPSK		AK(42.63)ELGAIIIDPSK(-42.63)		0	1	0	YP_001420281.1	YP_001420281.1	YP_001420281.1	>gi|154685120|ref|YP_001420281.1| hypothetical protein RBAM_006650 [Bacillus amyloliquefaciens subsp. plantarum str. FZB42]	MULTI-MSMS	2	720.91	2	720.901	1439.79	39884	2.5767	3.7963	6.373	720.903	20.079	0.3437	20.079	19.849	20.193	0	12	6	3	0.064823	1	5574	42.633	41.759	1	396060
AKENFPITGYR	11	Malon(K)	_AK(ma)ENFPITGYR_	AK(1)ENFPITGYR		AK(72.89)ENFPITGYR		0	1	0	YP_001421762.1	YP_001421762.1	YP_001421762.1	>gi|154686601|ref|YP_001421762.1| aspartate ammonia-lyase [Bacillus amyloliquefaciens subsp. plantarum str. FZB42]	MULTI-MSMS	5	691.84	2	691.341	1380.67	40085.8	5.8009	-0.81325	4.9876	691.341	15.645	0.74091	15.645	15.152	15.892	0	24	14	3	0.0028137	1	4536	72.891	72.722	1	994750
AKESSFDIVSK	11	Malon(K)	_AK(ma)ESSFDIVSK_	AK(1)ESSFDIVSK		AK(59.71)ESSFDIVSK(-59.71)		0	1	0	YP_001420698.1	YP_001420698.1	YP_001420698.1	>gi|154685537|ref|YP_001420698.1| nucleotide-binding protein [Bacillus amyloliquefaciens subsp. plantarum str. FZB42]	MULTI-MSMS	4	648.82	2	648.82	1295.62	43575.7	3.0496	0.43696	3.4865	648.82	13.316	0.25054	13.316	13.21	13.46	9.5367e-07	16	7	3	0.020777	1	4569	59.709	53.76	1	9758800
AKESSFDIVSK	11	Malon(K)	_AK(ma)ESSFDIVSK_	AK(1)ESSFDIVSK		AK(58.32)ESSFDIVSK(-58.32)		0	1	0	YP_001420698.1	YP_001420698.1	YP_001420698.1	>gi|154685537|ref|YP_001420698.1| nucleotide-binding protein [Bacillus amyloliquefaciens subsp. plantarum str. FZB42]	MULTI-MSMS	5	648.82	2	648.82	1295.62	42734.2	2.8702	2.0138	4.884	648.821	13.425	0.66021	13.425	13.27	13.93	9.5367e-07	28	12	4	0.025107	1	3817	58.32	54.965	1	7108100
AKEVLSAPLDVVR	13	Malon(K)	_AK(ma)EVLSAPLDVVR_	AK(1)EVLSAPLDVVR		AK(51.01)EVLSAPLDVVR		0	1	0	YP_001420042.1	YP_001420042.1	YP_001420042.1	>gi|154684881|ref|YP_001420042.1| hypothetical protein RBAM_004120 [Bacillus amyloliquefaciens subsp. plantarum str. FZB42]	MULTI-MSMS	2	741.91	2	741.912	1481.81	41368.5	1.9475	1.5954	3.5428	741.913	19.842	0.36217	19.842	19.737	20.099	0	25	8	4	0.038597	1	5497	51.009	50.221	1	3506100
AKEVLSAPLDVVR	13	Malon(K)	_AK(ma)EVLSAPLDVVR_	AK(1)EVLSAPLDVVR		AK(75.91)EVLSAPLDVVR		0	1	0	YP_001420042.1	YP_001420042.1	YP_001420042.1	>gi|154684881|ref|YP_001420042.1| hypothetical protein RBAM_004120 [Bacillus amyloliquefaciens subsp. plantarum str. FZB42]	MULTI-MSMS	3	741.92	2	741.912	1481.81	41486.2	3.4873	1.5362	5.0235	741.913	19.932	0.21149	19.932	19.833	20.044	0	20	7	4	0.00073462	1	5519	75.911	74.922	1	1559600
AKLFDGSYHDVDSNEMAFK	19	Malon(K)	_AK(ma)LFDGSYHDVDSNEMAFK_	AK(1)LFDGSYHDVDSNEMAFK		AK(47.06)LFDGSYHDVDSNEMAFK(-47.06)		0	1	0	YP_001419791.1	YP_001419791.1	YP_001419791.1	>gi|154684630|ref|YP_001419791.1| elongation factor G [Bacillus amyloliquefaciens subsp. plantarum str. FZB42]	MULTI-MSMS	6	754.34	3	754	2258.98	39586.1	3.1006	0.40693	3.5075	754.335	19.697	0.4022	19.697	19.523	19.925	0	31	8	5	0.045027	1	5980	47.058	46.566	1	5670000
AKLGAVQNR	9	Malon(K)	_AK(ma)LGAVQNR_	AK(1)LGAVQNR		AK(41.43)LGAVQNR		0	1	0	YP_001422812.1	YP_001422812.1	YP_001422812.1	>gi|154687651|ref|YP_001422812.1| Hag [Bacillus amyloliquefaciens subsp. plantarum str. FZB42]	MULTI-MSMS	2	521.79	2	521.786	1041.56	48217.9	2.893	-0.23368	2.6593	521.786	7.146	0.36951	7.146	6.9545	7.324	4.7684e-07	32	12	3	0.069797	1	1573	41.427	40.767	1	2101500
AKSVSECCYR	10	Malon(K)	_AK(ma)SVSECCYR_	AK(1)SVSECCYR		AK(113.61)SVSECCYR		0	1	0	YP_001421791.1	YP_001421791.1	YP_001421791.1	>gi|154686630|ref|YP_001421791.1| DfnH [Bacillus amyloliquefaciens subsp. plantarum str. FZB42]	MULTI-MSMS	5	673.29	2	673.279	1344.54	42386.9	5.1539	-0.39154	4.7623	673.279	8.0109	0.28673	8.0109	7.8612	8.1479	0	14	6	3	9.5084e-07	1	1913	113.61	112.67	1	1630200
AKVIAGAANNQLK	13	Malon(K)	_AK(ma)VIAGAANNQLK_	AK(1)VIAGAANNQLK		AK(44.93)VIAGAANNQLK(-44.93)		0	1	0	YP_001421828.1	YP_001421828.1	YP_001421828.1	>gi|154686667|ref|YP_001421828.1| glutamate dehydrogenase/leucine dehydrogenase family protein [Bacillus amyloliquefaciens subsp. plantarum str. FZB42]	MULTI-MSMS	5	692.39	2	692.383	1382.75	41086.2	6.1707	0.85562	7.0263	692.384	10.099	0.16529	10.099	10.03	10.195	0	8	3	3	0.064205	1	2691	44.925	43.79	1	900450
AKVLPIYGGQDIGR	14	Malon(K)	_AK(ma)VLPIYGGQDIGR_	AK(1)VLPIYGGQDIGR		AK(54)VLPIYGGQDIGR		0	1	0	YP_001420122.1	YP_001420122.1	YP_001420122.1	>gi|154684961|ref|YP_001420122.1| hypothetical protein RBAM_004920 [Bacillus amyloliquefaciens subsp. plantarum str. FZB42]	MULTI-MSMS	1	786.92	2	786.923	1571.83	39066.5	2.1293	-0.70461	1.4247	786.922	19.076	0.26862	19.076	18.896	19.164	0	9	3	3	0.027299	1	6247	54.004	50.627	1	874720
ALSLIKENGCK	11	Malon(K)	_ALSLIK(ma)ENGCK_	ALSLIK(1)ENGCK		ALSLIK(44.51)ENGCK(-44.51)		0	1	0	YP_001419709.1	YP_001419709.1	YP_001419709.1	>gi|154684548|ref|YP_001419709.1| hypothetical protein RBAM_000380 [Bacillus amyloliquefaciens subsp. plantarum str. FZB42]	MULTI-SECPEP	3	660.67	2	659.837	1317.66	38447.4	5.4846	-0.25876	5.2259	659.838	12.729	0.73455	12.729	12.372	13.107	0	22	13	3	0.063191	1	3479	44.511	43.476	1	835440
AMEDAGLTNKALSSR	15	Malon(K)	_AMEDAGLTNK(ma)ALSSR_	AMEDAGLTNK(1)ALSSR		AMEDAGLTNK(65.42)ALSSR		0	1	0	YP_001421296.1	YP_001421296.1	YP_001421296.1	>gi|154686135|ref|YP_001421296.1| BaeR [Bacillus amyloliquefaciens subsp. plantarum str. FZB42]	MULTI-MSMS	2	825.9	2	825.394	1648.77	38324.6	2.3394	0.36017	2.6996	825.895	14.576	0.25926	14.576	14.392	14.652	0	10	4	3	0.010379	1	4053	65.423	64.479	1	1628900
ANSLTTPNPKAQAEVVR	17	Malon(K)	_ANSLTTPNPK(ma)AQAEVVR_	ANSLTTPNPK(1)AQAEVVR		ANSLTTPNPK(73.29)AQAEVVR		0	1	0	YP_001421295.1	YP_001421295.1	YP_001421295.1	>gi|154686134|ref|YP_001421295.1| BaeN [Bacillus amyloliquefaciens subsp. plantarum str. FZB42]	MULTI-MSMS	3	941.99	2	941.487	1880.96	36882.9	4.1368	0.25778	4.3946	941.487	13.539	0.26321	13.539	13.388	13.652	0	11	4	3	0.00062975	1	3729	73.294	72.604	1	1965800
ANTNFLNKDDKFQSIK	16	Malon(K)	_ANTNFLNKDDK(ma)FQSIK_	ANTNFLNKDDK(1)FQSIK		ANTNFLNK(-34)DDK(34)FQSIK(-90.72)		0	1	0	YP_001421134.1	YP_001421134.1	YP_001421134.1	>gi|154685973|ref|YP_001421134.1| hypothetical protein RBAM_015400 [Bacillus amyloliquefaciens subsp. plantarum str. FZB42]	MULTI-MSMS	7	657.33	3	656.994	1967.96	43042.2	4.4963	-0.67279	3.8235	657.327	15.954	0.71329	15.954	15.406	16.119	0	33	11	6	0.00022962	1	4642	90.718	69.471	2	22165000
ANTNFLNKDDKFQSIK	16	Malon(K)	_ANTNFLNKDDK(ma)FQSIK_	ANTNFLNKDDK(1)FQSIK		ANTNFLNK(-36.13)DDK(36.13)FQSIK(-87.65)		0	1	0	YP_001421134.1	YP_001421134.1	YP_001421134.1	>gi|154685973|ref|YP_001421134.1| hypothetical protein RBAM_015400 [Bacillus amyloliquefaciens subsp. plantarum str. FZB42]	MULTI-MSMS	8	657.33	3	656.994	1967.96	42511.9	5.6471	0.52158	6.1687	657.328	15.786	0.41461	15.786	15.548	15.962	0	36	7	6	0.00035975	1	4670	87.654	71.291	2	26346000
ANTNFLNKDDKFQSIK	16	Malon(K)	_ANTNFLNKDDK(ma)FQSIK_	ANTNFLNKDDK(1)FQSIK		ANTNFLNK(-40.63)DDK(40.63)FQSIK(-114.55)		0	1	0	YP_001421134.1	YP_001421134.1	YP_001421134.1	>gi|154685973|ref|YP_001421134.1| hypothetical protein RBAM_015400 [Bacillus amyloliquefaciens subsp. plantarum str. FZB42]	MULTI-MSMS	8	985.49	2	984.987	1967.96	35902.3	5.7069	-0.074722	5.6321	984.987	15.788	0.34116	15.788	15.621	15.962	0	17	6	4	4.1105e-09	1	4701	114.55	101	2	1232300
APDHTVTVFAGQDKDATAK	19	Malon(K)	_APDHTVTVFAGQDK(ma)DATAK_	APDHTVTVFAGQDK(1)DATAK		APDHTVTVFAGQDK(66.12)DATAK(-66.12)		0	1	0	YP_001421593.1	YP_001421593.1	YP_001421593.1	>gi|154686432|ref|YP_001421593.1| hypothetical protein RBAM_020000 [Bacillus amyloliquefaciens subsp. plantarum str. FZB42]	MULTI-MSMS	6	686.67	3	686.664	2056.97	41619.2	4.7308	-0.52746	4.2034	686.998	11.561	0.47055	11.561	11.348	11.819	-9.5367e-07	23	10	5	0.0044882	1	3347	66.122	63.775	1	8070300
APTLVTEEMVKQMK	14	Malon(K)	_APTLVTEEMVK(ma)QMK_	APTLVTEEMVK(1)QMK		APTLVTEEMVK(41.09)QMK(-41.09)		0	1	0	YP_001422460.1	YP_001422460.1	YP_001422460.1	>gi|154687299|ref|YP_001422460.1| hypothetical protein RBAM_028980 [Bacillus amyloliquefaciens subsp. plantarum str. FZB42]	MULTI-MSMS	7	845.93	2	845.923	1689.83	37905.4	5.7054	-4.1598	1.5456	845.922	20.226	0.35011	20.226	19.987	20.337	0	12	4	4	0.054861	1	5942	41.088	39.019	1	1735000
APVVKAHGSSDAR	13	Malon(K)	_APVVK(ma)AHGSSDAR_	APVVK(1)AHGSSDAR		APVVK(44.25)AHGSSDAR		0	1	0	YP_001421166.1	YP_001421166.1	YP_001421166.1	>gi|154686005|ref|YP_001421166.1| glycerol-3-phosphate acyltransferase PlsX [Bacillus amyloliquefaciens subsp. plantarum str. FZB42]	MULTI-MSMS	8	690.85	2	690.847	1379.68	43907.3	4.2073	0.99422	5.2015	690.848	4.3785	0.13882	4.3785	4.2944	4.4333	0	12	7	2	0.064705	1	832	44.252	43.117	1	266270
AQEKSIPSVK	10	Malon(K)	_AQEK(ma)SIPSVK_	AQEK(1)SIPSVK		AQEK(52.58)SIPSVK(-52.58)		0	1	0	YP_001421412.1	YP_001421412.1	YP_001421412.1	>gi|154686251|ref|YP_001421412.1| BmyA [Bacillus amyloliquefaciens subsp. plantarum str. FZB42]	MULTI-MSMS	7	586.81	2	586.812	1171.61	46217.6	4.3085	0.76694	5.0754	586.812	9.647	0.82607	9.647	9.0976	9.9237	0	59	17	5	0.048845	1	2595	52.576	46.406	1	16593000
AQKVLALAQEEALR	14	Malon(K)	_AQK(ma)VLALAQEEALR_	AQK(1)VLALAQEEALR		AQK(61.48)VLALAQEEALR		0	1	0	YP_001419765.1	YP_001419765.1	YP_001419765.1	>gi|154684604|ref|YP_001419765.1| ClpC [Bacillus amyloliquefaciens subsp. plantarum str. FZB42]	MULTI-MSMS	6	813.45	2	813.446	1624.88	38718.4	4.8612	0.63369	5.4949	813.447	19.852	0.28095	19.852	19.711	19.992	0	11	4	3	0.012351	1	6032	61.477	40.64	1	2095200
AQLSKSVESVK	11	Malon(K)	_AQLSK(ma)SVESVK_	AQLSK(1)SVESVK		AQLSK(64.1)SVESVK(-64.1)		0	1	0	YP_001422205.1	YP_001422205.1	YP_001422205.1	>gi|154687044|ref|YP_001422205.1| malate dehydrogenase [Bacillus amyloliquefaciens subsp. plantarum str. FZB42]	MULTI-MSMS	4	631.34	2	631.335	1260.66	44630.5	2.5799	1.7594	4.3393	631.336	9.9893	0.25843	9.9893	9.8276	10.086	0	18	6	4	0.0096885	1	3040	64.104	54.769	1	27056000
AQNIETAVTKR	11	Malon(K)	_AQNIETAVTK(ma)R_	AQNIETAVTK(1)R		AQNIETAVTK(109.15)R		0	1	0	YP_001421506.1	YP_001421506.1	YP_001421506.1	>gi|154686345|ref|YP_001421506.1| 2-oxoglutarate dehydrogenase E1 [Bacillus amyloliquefaciens subsp. plantarum str. FZB42]	MULTI-MSMS	2	658.85	2	658.844	1315.67	42512.1	3.9385	-1.1727	2.7658	658.843	10.357	0.43456	10.357	10.107	10.542	0	29	10	4	1.5719e-07	1	2626	109.15	105.57	1	2638800
ASEEKLIEVVR	11	Malon(K)	_ASEEK(ma)LIEVVR_	ASEEK(1)LIEVVR		ASEEK(82.07)LIEVVR		0	1	0	YP_001422346.1	YP_001422346.1	YP_001422346.1	>gi|154687185|ref|YP_001422346.1| S-adenosylmethionine synthetase [Bacillus amyloliquefaciens subsp. plantarum str. FZB42]	MULTI-MSMS	7	679.86	2	679.862	1357.71	43017.7	3.5951	1.6775	5.2726	679.863	17.601	0.31234	17.601	17.455	17.767	0	16	5	4	0.00037945	1	5161	82.069	74.458	1	2015800
ASKGQANPPMVNK	13	Malon(K)	_ASK(ma)GQANPPMVNK_	ASK(1)GQANPPMVNK		ASK(64.04)GQANPPMVNK(-64.04)		0	1	0	YP_001420325.1	YP_001420325.1	YP_001420325.1	>gi|154685164|ref|YP_001420325.1| aspartyl/glutamyl-tRNA amidotransferase subunit B [Bacillus amyloliquefaciens subsp. plantarum str. FZB42]	MULTI-MSMS	5	714.35	2	714.351	1426.69	41572.5	5.0814	-0.30668	4.7748	714.351	7.2375	0.91013	7.2375	6.5994	7.5095	0	102	30	5	0.0098648	1	1721	64.04	60.447	1	7057200
ASPEPQAVQPAKPLR	15	Malon(K)	_ASPEPQAVQPAK(ma)PLR_	ASPEPQAVQPAK(1)PLR		ASPEPQAVQPAK(94.2)PLR		0	1	0	YP_001421294.1	YP_001421294.1	YP_001421294.1	>gi|154686133|ref|YP_001421294.1| BaeM [Bacillus amyloliquefaciens subsp. plantarum str. FZB42]	MULTI-MSMS	8	837.95	2	837.944	1673.87	38293.5	2.4205	1.2025	3.623	837.945	11.586	0.25698	11.586	11.412	11.669	9.5367e-07	15	4	4	4.8877e-06	1	3305	94.203	93.514	1	5947800
ASSLLSGPDVKPVTENK	17	Malon(K)	_ASSLLSGPDVK(ma)PVTENK_	ASSLLSGPDVK(1)PVTENK		ASSLLSGPDVK(53.03)PVTENK(-53.03)		0	1	0	YP_001421809.1	YP_001421809.1	YP_001421809.1	>gi|154686648|ref|YP_001421809.1| 6-phosphogluconate dehydrogenase [Bacillus amyloliquefaciens subsp. plantarum str. FZB42]	MULTI-MSMS	7	914.97	2	914.47	1826.93	37676.1	2.5388	-0.2739	2.2649	914.971	16.138	0.42761	16.138	15.869	16.297	0	22	11	3	0.037625	1	4713	53.033	52.312	1	2585800
ATPIIMLTAKGEEANR	16	Malon(K)	_ATPIIMLTAK(ma)GEEANR_	ATPIIMLTAK(1)GEEANR		ATPIIMLTAK(56.72)GEEANR		0	1	0	YP_001421718.1	YP_001421718.1	YP_001421718.1	>gi|154686557|ref|YP_001421718.1| hypothetical protein RBAM_021260 [Bacillus amyloliquefaciens subsp. plantarum str. FZB42]	MULTI-MSMS	2	901.47	2	900.962	1799.91	37202.3	2.193	-1.8872	0.30577	900.96	20.24	0.56364	20.24	19.906	20.47	0	54	20	3	0.023861	1	5593	56.719	56.719	1	3033800
ATVKCACGNEFETGSVK	17	Malon(K)	_ATVK(ma)CACGNEFETGSVK_	ATVK(1)CACGNEFETGSVK		ATVK(79.39)CACGNEFETGSVK(-79.39)		0	1	0	YP_001422983.1	YP_001422983.1	YP_001422983.1	>gi|154687822|ref|YP_001422983.1| 50S ribosomal protein L31 [Bacillus amyloliquefaciens subsp. plantarum str. FZB42]	MULTI-MSMS	8	972.93	2	972.427	1942.84	35665	4.6348	-0.74635	3.8884	972.929	11.951	0.17488	11.951	11.843	12.018	0	8	2	4	0.00018564	1	3459	79.393	78.873	1	4018500
AVAKAAMETGVAR	13	Malon(K)	_AVAK(ma)AAMETGVAR_	AVAK(1)AAMETGVAR		AVAK(51.59)AAMETGVAR		0	1	0	YP_001422216.1	YP_001422216.1	YP_001422216.1	>gi|154687055|ref|YP_001422216.1| hypothetical protein RBAM_026270 [Bacillus amyloliquefaciens subsp. plantarum str. FZB42]	MULTI-MSMS	2	680.85	2	680.848	1359.68	43173.9	4.3872	-1.1054	3.2818	680.848	10.795	0.3442	10.795	10.654	10.998	0	10	5	3	0.045822	1	2790	51.591	45.871	1	2042600
AVKGQLPLFEK	11	Malon(K)	_AVK(ma)GQLPLFEK_	AVK(1)GQLPLFEK		AVK(48.53)GQLPLFEK(-48.53)		0	1	0	YP_001422552.1	YP_001422552.1	YP_001422552.1	>gi|154687391|ref|YP_001422552.1| hypothetical protein RBAM_029900 [Bacillus amyloliquefaciens subsp. plantarum str. FZB42]	MULTI-MSMS	3	658.37	2	658.366	1314.72	43108.3	4.1992	-2.0066	2.1926	658.365	18.679	0.55865	18.679	18.285	18.843	0	77	24	4	0.05422	1	5186	48.527	44.731	1	9192200
AVKGQLPLFEK	11	Malon(K)	_AVK(ma)GQLPLFEK_	AVK(1)GQLPLFEK		AVK(72.68)GQLPLFEK(-72.68)		0	1	0	YP_001422552.1	YP_001422552.1	YP_001422552.1	>gi|154687391|ref|YP_001422552.1| hypothetical protein RBAM_029900 [Bacillus amyloliquefaciens subsp. plantarum str. FZB42]	MULTI-MSMS	4	658.37	2	658.366	1314.72	42170.7	4.7665	-0.25889	4.5076	658.366	18.406	0.53506	18.406	18.067	18.602	0	44	11	5	0.0035061	1	6518	72.681	68.609	1	104870000
AVKLLTSK	8	Malon(K)	_AVK(ma)LLTSK_	AVK(1)LLTSK		AVK(51.86)LLTSK(-51.86)		0	1	0	YP_001421227.1	YP_001421227.1	YP_001421227.1	>gi|154686066|ref|YP_001421227.1| 30S ribosomal protein S2 [Bacillus amyloliquefaciens subsp. plantarum str. FZB42]	MULTI-MSMS	5	473.29	2	473.284	944.554	52314.6	6.3703	2.2543	8.6246	473.286	10.148	0.21725	10.148	10.03	10.247	0	8	4	2	0.051791	1	2693	51.864	38.216	1	1557100
AVKLLTSK	8	Malon(K)	_AVK(ma)LLTSK_	AVK(1)LLTSK		AVK(57.79)LLTSK(-57.79)		0	1	0	YP_001421227.1	YP_001421227.1	YP_001421227.1	>gi|154686066|ref|YP_001421227.1| 30S ribosomal protein S2 [Bacillus amyloliquefaciens subsp. plantarum str. FZB42]	MULTI-MSMS	6	473.29	2	473.284	944.554	51106.7	6.8453	-0.22795	6.6174	473.284	10.183	0.33801	10.183	9.9917	10.33	0	19	6	4	0.038889	1	2840	57.785	36.103	1	4466100
AVLKEAGASLETVVK	15	Malon(K)	_AVLK(ma)EAGASLETVVK_	AVLK(1)EAGASLETVVK		AVLK(51.77)EAGASLETVVK(-51.77)		0	1	0	YP_001419728.1	YP_001419728.1	YP_001419728.1	>gi|154684567|ref|YP_001419728.1| hypothetical protein RBAM_000570 [Bacillus amyloliquefaciens subsp. plantarum str. FZB42]	MULTI-MSMS	8	801.44	2	800.943	1599.87	38973.6	1.623	1.1152	2.7382	801.445	19.511	0.29202	19.511	19.404	19.696	0	53	19	4	0.035724	1	5737	51.771	51.017	1	4082700
AVSFSEKSPYPK	12	Malon(K)	_AVSFSEK(ma)SPYPK_	AVSFSEK(1)SPYPK		AVSFSEK(105.03)SPYPK(-105.03)		0	1	0	YP_001420445.1	YP_001420445.1	YP_001420445.1	>gi|154685284|ref|YP_001420445.1| hypothetical protein RBAM_008300 [Bacillus amyloliquefaciens subsp. plantarum str. FZB42]	MULTI-MSMS	1	713.35	2	713.348	1424.68	41151	2.7118	-0.33345	2.3784	713.348	13.408	0.43074	13.408	13.213	13.644	0	21	8	4	1.6194e-06	1	4325	105.03	102.89	1	9205800
AVSLVLPELKGK	12	Malon(K)	_AVSLVLPELK(ma)GK_	AVSLVLPELK(1)GK		AVSLVLPELK(68.97)GK(-68.97)		0	1	0	YP_001422692.1	YP_001422692.1	YP_001422692.1	>gi|154687531|ref|YP_001422692.1| hypothetical protein RBAM_031300 [Bacillus amyloliquefaciens subsp. plantarum str. FZB42]	MULTI-MSMS	1	670.4	2	670.395	1338.78	43514.5	1.9109	-1.7054	0.2055	670.393	21.845	0.71291	21.845	21.311	22.023	1.9073e-06	61	26	3	0.0059448	2	6970	68.972	67.293	1	11068000
AVSLVLPELKGK	12	Malon(K)	_AVSLVLPELK(ma)GK_	AVSLVLPELK(1)GK		AVSLVLPELK(70.37)GK(-70.37)		0	1	0	YP_001422692.1	YP_001422692.1	YP_001422692.1	>gi|154687531|ref|YP_001422692.1| hypothetical protein RBAM_031300 [Bacillus amyloliquefaciens subsp. plantarum str. FZB42]	MULTI-MSMS	3	670.4	2	670.395	1338.78	43371.8	3.6603	0.094136	3.7544	670.395	21.664	0.64155	21.664	21.194	21.835	0	99	34	5	0.0052311	1	5933	70.373	69.991	1	6726300
AVSLVLPELKGK	12	Malon(K)	_AVSLVLPELK(ma)GK_	AVSLVLPELK(1)GK		AVSLVLPELK(54.09)GK(-54.09)		0	1	0	YP_001422692.1	YP_001422692.1	YP_001422692.1	>gi|154687531|ref|YP_001422692.1| hypothetical protein RBAM_031300 [Bacillus amyloliquefaciens subsp. plantarum str. FZB42]	MULTI-MSMS	4	670.39	2	670.395	1338.78	43142.5	2.1792	-1.419	0.76023	670.394	21.683	0.4852	21.683	21.361	21.846	0	21	8	3	0.037375	1	7612	54.09	52.772	1	4368700
AVSLVLPELKGK	12	Malon(K)	_AVSLVLPELK(ma)GK_	AVSLVLPELK(1)GK		AVSLVLPELK(68.97)GK(-68.97)		0	1	0	YP_001422692.1	YP_001422692.1	YP_001422692.1	>gi|154687531|ref|YP_001422692.1| hypothetical protein RBAM_031300 [Bacillus amyloliquefaciens subsp. plantarum str. FZB42]	MULTI-MSMS	5	670.4	2	670.395	1338.78	43556.6	4.5507	-3.3528	1.1979	670.392	21.789	0.53851	21.789	21.371	21.909	-1.9073e-06	49	22	3	0.0059448	1	6244	68.972	68.677	1	3588600
AVSLVLPELKGK	12	Malon(K)	_AVSLVLPELK(ma)GK_	AVSLVLPELK(1)GK		AVSLVLPELK(54.09)GK(-54.09)		0	1	0	YP_001422692.1	YP_001422692.1	YP_001422692.1	>gi|154687531|ref|YP_001422692.1| hypothetical protein RBAM_031300 [Bacillus amyloliquefaciens subsp. plantarum str. FZB42]	MULTI-MSMS	6	670.4	2	670.395	1338.78	43358.2	5.7164	-0.35796	5.3585	670.395	21.588	0.4932	21.588	21.229	21.723	0	18	7	3	0.037375	1	6583	54.09	52.718	1	1986500
AVTEIYAKDSK	11	Malon(K)	_AVTEIYAK(ma)DSK_	AVTEIYAK(1)DSK		AVTEIYAK(90.41)DSK(-90.41)		0	1	0	YP_001421293.1	YP_001421293.1	YP_001421293.1	>gi|154686132|ref|YP_001421293.1| BaeL [Bacillus amyloliquefaciens subsp. plantarum str. FZB42]	MULTI-MSMS	7	655.83	2	655.827	1309.64	42373.8	5.0424	1.1455	6.1879	655.828	10.508	0.45304	10.508	10.265	10.718	0	21	9	4	0.0001978	1	2830	90.412	86.834	1	6798300
AVTNPERPFTAIIGGAKVK	19	Malon(K)	_AVTNPERPFTAIIGGAK(ma)VK_	AVTNPERPFTAIIGGAK(1)VK		AVTNPERPFTAIIGGAK(45.51)VK(-45.51)		0	1	0	YP_001422691.1	YP_001422691.1	YP_001422691.1	>gi|154687530|ref|YP_001422691.1| phosphoglycerate kinase [Bacillus amyloliquefaciens subsp. plantarum str. FZB42]	MULTI-MSMS	5	686.05	3	685.713	2054.12	41809.7	4.3538	0.49569	4.8495	686.047	18.382	0.37987	18.382	18.166	18.546	0	29	7	5	0.071176	1	5294	45.511	44.002	1	26711000
AYLEKQIIK	9	Malon(K)	_AYLEK(ma)QIIK_	AYLEK(1)QIIK		AYLEK(56.55)QIIK(-56.55)		0	1	0	YP_001420139.1	YP_001420139.1	YP_001420139.1	>gi|154684978|ref|YP_001420139.1| hypothetical protein RBAM_005090 [Bacillus amyloliquefaciens subsp. plantarum str. FZB42]	MULTI-MSMS	3	596.33	2	596.335	1190.65	45589.9	1.6999	-0.85584	0.84403	596.334	14.984	0.28217	14.984	14.845	15.127	-9.5367e-07	10	5	3	0.029283	1	4167	56.548	43.972	1	3444900
AYNKTGEWLPAETLEDIR	18	Malon(K)	_AYNK(ma)TGEWLPAETLEDIR_	AYNK(1)TGEWLPAETLEDIR		AYNK(98.68)TGEWLPAETLEDIR		0	1	0	YP_001422206.1	YP_001422206.1	YP_001422206.1	>gi|154687045|ref|YP_001422206.1| isocitrate dehydrogenase [Bacillus amyloliquefaciens subsp. plantarum str. FZB42]	MULTI-MSMS	7	1096.53	2	1096.53	2191.04	33678.9	5.7046	-3.0801	2.6246	1096.53	26.684	0.38272	26.684	26.478	26.861	1.9073e-06	17	5	4	2.7861e-09	1	7735	98.684	98.623	1	2276200
CPEFKTVEGR	10	Malon(K)	_CPEFK(ma)TVEGR_	CPEFK(1)TVEGR		CPEFK(104.3)TVEGR		0	1	0	YP_001422213.1	YP_001422213.1	YP_001422213.1	>gi|154687052|ref|YP_001422213.1| 6-phosphofructokinase [Bacillus amyloliquefaciens subsp. plantarum str. FZB42]	MULTI-MSMS	6	654.8	2	654.798	1307.58	43106.8	5.6512	-0.023059	5.6281	654.798	11.471	0.53292	11.471	11.145	11.678	0	30	9	5	2.2918e-05	1	3300	104.3	104.3	1	6160900
DAGIKPEEIDYINAHGTSTYYNDKYETK	28	Malon(K)	_DAGIKPEEIDYINAHGTSTYYNDK(ma)YETK_	DAGIKPEEIDYINAHGTSTYYNDK(1)YETK		DAGIK(-49.07)PEEIDYINAHGTSTYYNDK(49.07)YETK(-57.53)		0	1	0	YP_001420729.1	YP_001420729.1	YP_001420729.1	>gi|154685568|ref|YP_001420729.1| 3-oxoacyl-ACP synthase [Bacillus amyloliquefaciens subsp. plantarum str. FZB42]	MULTI-MSMS	2	831.63	4	831.132	3320.5	37917.1	0.80455	-0.44645	0.3581	831.633	18.242	0.46611	18.242	18.139	18.605	0	82	17	8	0.049517	1	5079	57.533	57.442	2	52144000
DAGIKPEEIDYINAHGTSTYYNDKYETK	28	Malon(K)	_DAGIKPEEIDYINAHGTSTYYNDK(ma)YETK_	DAGIKPEEIDYINAHGTSTYYNDK(1)YETK		DAGIK(-33.8)PEEIDYINAHGTSTYYNDK(33.8)YETK(-45.43)		0	1	0	YP_001420729.1	YP_001420729.1	YP_001420729.1	>gi|154685568|ref|YP_001420729.1| 3-oxoacyl-ACP synthase [Bacillus amyloliquefaciens subsp. plantarum str. FZB42]	MULTI-MSMS	2	1108.51	3	1107.84	3320.5	33500.4	2.0376	-1.0217	1.0159	1108.17	18.244	0.34587	18.244	18.145	18.491	0	59	13	7	0.053568	1	5084	45.43	45.337	2	15187000
DAGKIAGLEVER	12	Malon(K)	_DAGK(ma)IAGLEVER_	DAGK(1)IAGLEVER		DAGK(63.68)IAGLEVER		0	1	0	YP_001421968.1	YP_001421968.1	YP_001421968.1	>gi|154686807|ref|YP_001421968.1| molecular chaperone DnaK [Bacillus amyloliquefaciens subsp. plantarum str. FZB42]	MULTI-MSMS	7	672.35	2	672.344	1342.67	42242.6	2.9712	-0.57894	2.3922	672.343	16.523	0.43712	16.523	16.297	16.734	0	17	10	3	0.0085937	1	4830	63.681	59.964	1	3147400
DAGKIAGLEVER	12	Malon(K)	_DAGK(ma)IAGLEVER_	DAGK(1)IAGLEVER		DAGK(73.3)IAGLEVER		0	1	0	YP_001421968.1	YP_001421968.1	YP_001421968.1	>gi|154686807|ref|YP_001421968.1| molecular chaperone DnaK [Bacillus amyloliquefaciens subsp. plantarum str. FZB42]	MULTI-MSMS	8	672.34	2	672.344	1342.67	43430.8	1.6883	0.16271	1.851	672.344	16.248	0.31047	16.248	16.125	16.435	0	16	7	3	0.0036936	1	4824	73.296	68.002	1	7611100
DDILIDGGNTYYKDTQR	17	Malon(K)	_DDILIDGGNTYYK(ma)DTQR_	DDILIDGGNTYYK(1)DTQR		DDILIDGGNTYYK(52.45)DTQR		0	1	0	YP_001421809.1	YP_001421809.1	YP_001421809.1	>gi|154686648|ref|YP_001421809.1| 6-phosphogluconate dehydrogenase [Bacillus amyloliquefaciens subsp. plantarum str. FZB42]	MULTI-MSMS	8	1037.48	2	1036.97	2071.93	34779.5	2.9213	-0.069389	2.8519	1036.97	19.71	0.47602	19.71	19.536	20.012	0	62	17	4	0.024933	1	5792	52.451	51.744	1	5096800
DDKFQSIK	8	Malon(K)	_DDK(ma)FQSIK_	DDK(1)FQSIK		DDK(80.1)FQSIK(-80.1)		0	1	0	YP_001421134.1	YP_001421134.1	YP_001421134.1	>gi|154685973|ref|YP_001421134.1| hypothetical protein RBAM_015400 [Bacillus amyloliquefaciens subsp. plantarum str. FZB42]	MULTI-MSMS	1	533.76	2	533.756	1065.5	48223.4	2.7862	0.24525	3.0314	533.756	11.927	2.1044	11.927	11	13.104	0	81	45	4	0.0035109	1	3748	80.102	67.01	1	19915000
DDKFQSIK	8	Malon(K)	_DDK(ma)FQSIK_	DDK(1)FQSIK		DDK(74.84)FQSIK(-74.84)		0	1	0	YP_001421134.1	YP_001421134.1	YP_001421134.1	>gi|154685973|ref|YP_001421134.1| hypothetical protein RBAM_015400 [Bacillus amyloliquefaciens subsp. plantarum str. FZB42]	MULTI-MSMS	2	533.76	2	533.756	1065.5	47616.2	4.4523	0.028862	4.4811	533.756	12.185	2.0139	12.185	11.188	13.201	0	75	35	4	0.0050309	2	3226	74.841	66.606	1	25832000
DDKFQSIK	8	Malon(K)	_DDK(ma)FQSIK_	DDK(1)FQSIK		DDK(74.53)FQSIK(-74.53)		0	1	0	YP_001421134.1	YP_001421134.1	YP_001421134.1	>gi|154685973|ref|YP_001421134.1| hypothetical protein RBAM_015400 [Bacillus amyloliquefaciens subsp. plantarum str. FZB42]	MULTI-MSMS	7	533.76	2	533.756	1065.5	47257.8	6.0295	-0.86101	5.1685	533.756	12.063	1.9287	12.063	11.225	13.154	9.5367e-07	66	41	4	0.0051198	1	3416	74.533	68.23	1	16034000
DDLVSTNEKIMR	12	Malon(K)	_DDLVSTNEK(ma)IMR_	DDLVSTNEK(1)IMR		DDLVSTNEK(78.81)IMR		0	1	0	YP_001422205.1	YP_001422205.1	YP_001422205.1	>gi|154687044|ref|YP_001422205.1| malate dehydrogenase [Bacillus amyloliquefaciens subsp. plantarum str. FZB42]	MULTI-MSMS	6	753.86	2	753.859	1505.7	39764	4.0079	-2.1338	1.8741	753.857	15.937	0.3001	15.937	15.723	16.023	0	13	6	3	0.00025648	1	4881	78.814	77.624	1	2067800
DDLVSTNEKIMR	12	Malon(K)	_DDLVSTNEK(ma)IMR_	DDLVSTNEK(1)IMR		DDLVSTNEK(109.44)IMR		0	1	0	YP_001422205.1	YP_001422205.1	YP_001422205.1	>gi|154687044|ref|YP_001422205.1| malate dehydrogenase [Bacillus amyloliquefaciens subsp. plantarum str. FZB42]	MULTI-MSMS	7	753.86	2	753.859	1505.7	40102	2.8775	-1.4953	1.3822	753.858	16.144	0.71953	16.144	15.825	16.545	1.9073e-06	67	17	5	1.2057e-07	2	4753	109.44	94.651	1	34153000
DFVKTAHHNIHEK	13	Malon(K)	_DFVK(ma)TAHHNIHEK_	DFVK(1)TAHHNIHEK		DFVK(41.62)TAHHNIHEK(-41.62)		0	1	0	YP_001422405.1	YP_001422405.1	YP_001422405.1	>gi|154687244|ref|YP_001422405.1| glucose-6-phosphate isomerase [Bacillus amyloliquefaciens subsp. plantarum str. FZB42]	MULTI-MSMS	8	554.61	3	554.606	1660.8	46683.6	3.8658	-0.23395	3.6319	554.605	6.2353	0.48946	6.2353	6.0663	6.5558	0	17	9	3	0.065854	1	1398	41.621	39.506	1	6262900
DGGSFGINVVHNMKHTDSEEK	21	Malon(K)	_DGGSFGINVVHNMK(ma)HTDSEEK_	DGGSFGINVVHNMK(1)HTDSEEK		DGGSFGINVVHNMK(76.24)HTDSEEK(-76.24)		0	1	0	YP_001421287.1	YP_001421287.1	YP_001421287.1	>gi|154686126|ref|YP_001421287.1| BaeE [Bacillus amyloliquefaciens subsp. plantarum str. FZB42]	MULTI-MSMS	2	796.69	3	796.357	2386.05	38902.5	0.93187	1.8572	2.789	796.693	16.428	0.24209	16.428	16.283	16.525	0	12	3	4	8.1915e-05	1	4584	76.237	75.858	1	5432600
DGGSFGINVVHNMKHTDSEEK	21	Malon(K)	_DGGSFGINVVHNMK(ma)HTDSEEK_	DGGSFGINVVHNMK(1)HTDSEEK		DGGSFGINVVHNMK(100.62)HTDSEEK(-100.62)		0	1	0	YP_001421287.1	YP_001421287.1	YP_001421287.1	>gi|154686126|ref|YP_001421287.1| BaeE [Bacillus amyloliquefaciens subsp. plantarum str. FZB42]	MULTI-MSMS	8	796.69	3	796.357	2386.05	38957.8	1.1786	1.3407	2.5193	796.693	16.306	0.31021	16.306	16.157	16.467	0	22	6	5	1.7031e-08	1	4839	100.62	98.953	1	8691200
DHVVHEKTVLPGAAIIEAAR	20	Malon(K)	_DHVVHEK(ma)TVLPGAAIIEAAR_	DHVVHEK(1)TVLPGAAIIEAAR		DHVVHEK(52.93)TVLPGAAIIEAAR		0	1	0	YP_001421028.1	YP_001421028.1	YP_001421028.1	>gi|154685867|ref|YP_001421028.1| MlnB [Bacillus amyloliquefaciens subsp. plantarum str. FZB42]	MULTI-MSMS	2	738.4	3	738.062	2211.16	41112.1	3.9562	0.4933	4.4495	738.396	18.864	0.26781	18.864	18.708	18.975	0	10	5	3	0.032187	1	5265	52.927	52.597	1	594750
DIAAVKNSPEHR	12	Malon(K)	_DIAAVK(ma)NSPEHR_	DIAAVK(1)NSPEHR		DIAAVK(94.09)NSPEHR		0	1	0	YP_001420807.1	YP_001420807.1	YP_001420807.1	>gi|154685646|ref|YP_001420807.1| galactose-1-phosphate uridylyltransferase [Bacillus amyloliquefaciens subsp. plantarum str. FZB42]	MULTI-MSMS	6	711.86	2	711.852	1421.69	40928.2	4.4761	1.418	5.8941	711.853	8.343	0.25914	8.343	8.1828	8.4419	0	16	8	3	2.0024e-05	1	2160	94.09	85.68	1	820350
DKGVIFTDILTAAR	14	Malon(K)	_DK(ma)GVIFTDILTAAR_	DK(1)GVIFTDILTAAR		DK(40.38)GVIFTDILTAAR		0	1	0	YP_001422540.1	YP_001422540.1	YP_001422540.1	>gi|154687379|ref|YP_001422540.1| hypothetical protein RBAM_029780 [Bacillus amyloliquefaciens subsp. plantarum str. FZB42]	MULTI-MSMS	7	803.43	2	803.428	1604.84	38192.2	4.2502	-1.5067	2.7434	803.929	30.113	0.10349	30.113	30.064	30.168	0	8	3	3	0.062361	1	8636	40.384	39.679	1	1402900
DKLNKVLAER	10	Malon(K)	_DKLNK(ma)VLAER_	DKLNK(1)VLAER		DK(-46.87)LNK(46.87)VLAER		0	1	0	YP_001422746.1	YP_001422746.1	YP_001422746.1	>gi|154687585|ref|YP_001422746.1| ATP-dependent Clp protease proteolytic subunit [Bacillus amyloliquefaciens subsp. plantarum str. FZB42]	MULTI-MSMS	3	636.35	2	636.351	1270.69	44354.2	1.4274	0.25364	1.681	636.352	11.632	0.28103	11.632	11.467	11.748	0	19	11	2	0.043516	1	3106	66.004	53.209	2	2742800
DKMALQR	7	Malon(K)	_DK(ma)MALQR_	DK(1)MALQR		DK(86.09)MALQR		0	1	0	YP_001421968.1	YP_001421968.1	YP_001421968.1	>gi|154686807|ref|YP_001421968.1| molecular chaperone DnaK [Bacillus amyloliquefaciens subsp. plantarum str. FZB42]	MULTI-MSMS	7	474.24	2	474.234	946.454	52683.7	4.467	-0.042211	4.4248	474.234	9.2391	0.646	9.2391	9.0423	9.6883	0	21	13	2	0.0043432	1	2398	86.086	83.407	1	12062000
DLFIEKMK	8	Malon(K)	_DLFIEK(ma)MK_	DLFIEK(1)MK		DLFIEK(50.35)MK(-50.35)		0	1	0	YP_001422685.1	YP_001422685.1	YP_001422685.1	>gi|154687524|ref|YP_001422685.1| SpsC1 [Bacillus amyloliquefaciens subsp. plantarum str. FZB42]	MULTI-MSMS	4	555.28	2	555.281	1108.55	45824.4	3.4191	-1.867	1.5522	555.279	20.148	0.65586	20.148	19.759	20.415	0	19	12	2	0.046523	1	7071	50.353	48.376	1	4443500
DLGTGKEQNITIK	13	Malon(K)	_DLGTGK(ma)EQNITIK_	DLGTGK(1)EQNITIK		DLGTGK(112.17)EQNITIK(-112.17)		0	1	0	YP_001421968.1	YP_001421968.1	YP_001421968.1	>gi|154686807|ref|YP_001421968.1| molecular chaperone DnaK [Bacillus amyloliquefaciens subsp. plantarum str. FZB42]	MULTI-MSMS	3	751.89	2	751.888	1501.76	40134.3	5.9128	-0.42472	5.4881	751.888	13.801	0.31446	13.801	13.652	13.966	0	17	5	4	1.736e-09	1	3820	112.17	103.38	1	4417300
DLPLKEVEVK	10	Malon(K)	_DLPLK(ma)EVEVK_	DLPLK(1)EVEVK		DLPLK(48.23)EVEVK(-48.23)		0	1	0	YP_001422965.1	YP_001422965.1	YP_001422965.1	>gi|154687804|ref|YP_001422965.1| uracil phosphoribosyltransferase [Bacillus amyloliquefaciens subsp. plantarum str. FZB42]	MULTI-SECPEP	7	628.34	2	628.343	1254.67	44035	1.7892	0.69437	2.4836	628.844	18.265	0.84005	18.265	17.915	18.755	0	42	20	5	0.057	1	5332	48.229	42.766	1	62483000
DNVGQIDQITKK	12	Malon(K)	_DNVGQIDQITK(ma)K_	DNVGQIDQITK(1)K		DNVGQIDQITK(72.21)K(-72.21)		0	1	0	YP_001420376.1	YP_001420376.1	YP_001420376.1	>gi|154685215|ref|YP_001420376.1| hypothetical protein RBAM_007600 [Bacillus amyloliquefaciens subsp. plantarum str. FZB42]	MULTI-MSMS	8	723.37	2	722.868	1443.72	41727.8	6.6313	-1.2018	5.4295	722.867	12.655	0.31027	12.655	12.493	12.803	0	14	6	3	0.0002884	1	3691	72.209	69.358	1	1028600
DQTPAFLSLSKELK	14	Malon(K)	_DQTPAFLSLSK(ma)ELK_	DQTPAFLSLSK(1)ELK		DQTPAFLSLSK(41.51)ELK(-41.51)		0	1	0	YP_001422540.1	YP_001422540.1	YP_001422540.1	>gi|154687379|ref|YP_001422540.1| hypothetical protein RBAM_029780 [Bacillus amyloliquefaciens subsp. plantarum str. FZB42]	MSMS	7	831.94	2	831.933	1661.85	NaN	NaN	NaN	NaN	NaN	26.172	1	26.172	25.672	26.672	0				0.070118	1	7584	41.513	38.136	1
DSAIIESTFKK	11	Malon(K)	_DSAIIESTFK(ma)K_	DSAIIESTFK(1)K		DSAIIESTFK(84.36)K(-84.36)		0	1	0	YP_001420360.1	YP_001420360.1	YP_001420360.1	>gi|154685199|ref|YP_001420360.1| hypothetical protein RBAM_007440 [Bacillus amyloliquefaciens subsp. plantarum str. FZB42]	MULTI-MSMS	1	662.84	2	662.835	1323.66	43801.5	1.9689	0.051181	2.0201	662.835	15.793	0.48125	15.793	15.589	16.07	-9.5367e-07	23	8	4	9.043e-05	1	5209	84.365	84.246	1	13603000
DSAIIESTFKK	11	Malon(K)	_DSAIIESTFK(ma)K_	DSAIIESTFK(1)K		DSAIIESTFK(61.42)K(-61.42)		0	1	0	YP_001420360.1	YP_001420360.1	YP_001420360.1	>gi|154685199|ref|YP_001420360.1| hypothetical protein RBAM_007440 [Bacillus amyloliquefaciens subsp. plantarum str. FZB42]	MULTI-MSMS	2	662.84	2	662.835	1323.66	44862.6	3.5149	-0.14499	3.3699	662.835	15.989	1.0428	15.989	15.101	16.144	-9.5367e-07	18	18	2	0.0049656	1	4468	61.423	59.41	1	2486900
DSAIIESTFKK	11	Malon(K)	_DSAIIESTFK(ma)K_	DSAIIESTFK(1)K		DSAIIESTFK(59.23)K(-59.23)		0	1	0	YP_001420360.1	YP_001420360.1	YP_001420360.1	>gi|154685199|ref|YP_001420360.1| hypothetical protein RBAM_007440 [Bacillus amyloliquefaciens subsp. plantarum str. FZB42]	MULTI-MSMS	8	662.84	2	662.835	1323.66	43897.1	4.6058	0.13302	4.7388	662.835	15.92	0.33105	15.92	15.699	16.03	0	13	5	3	0.0061606	1	4748	59.227	57.93	1	1337200
DSQKGIVIGK	10	Malon(K)	_DSQK(ma)GIVIGK_	DSQK(1)GIVIGK		DSQK(47.35)GIVIGK(-47.35)		0	1	0	YP_001421950.1	YP_001421950.1	YP_001421950.1	>gi|154686789|ref|YP_001421950.1| GTP-binding protein Era [Bacillus amyloliquefaciens subsp. plantarum str. FZB42]	MULTI-MSMS	4	565.81	2	565.806	1129.6	46507.7	3.2707	0.74995	4.0207	565.807	11.064	0.40067	11.064	10.883	11.284	0	20	9	3	0.062045	1	3515	47.352	43.943	1	5877500
DVEFVEDSKQGIIR	14	Malon(K)	_DVEFVEDSK(ma)QGIIR_	DVEFVEDSK(1)QGIIR		DVEFVEDSK(82.35)QGIIR		0	1	0	YP_001419809.1	YP_001419809.1	YP_001419809.1	>gi|154684648|ref|YP_001419809.1| 30S ribosomal protein S8 [Bacillus amyloliquefaciens subsp. plantarum str. FZB42]	MULTI-MSMS	8	861.43	2	860.923	1719.83	38907.5	1.9077	-0.079682	1.828	861.425	20.736	0.21686	20.736	20.636	20.853	0	28	17	2	0.00011595	1	6087	82.349	81.659	1	3784500
DVGGELQTSIKR	12	Malon(K)	_DVGGELQTSIK(ma)R_	DVGGELQTSIK(1)R		DVGGELQTSIK(101.3)R		0	1	0	YP_001420619.1	YP_001420619.1	YP_001420619.1	>gi|154685458|ref|YP_001420619.1| hypothetical protein RBAM_010240 [Bacillus amyloliquefaciens subsp. plantarum str. FZB42]	MULTI-MSMS	3	694.86	2	694.854	1387.69	41532.7	7.0186	-1.7586	5.2601	694.853	14.048	0.38392	14.048	13.834	14.218	0	26	10	3	1.6014e-07	1	3895	101.3	95.589	1	1437400
DVIGPSGKQINK	12	Malon(K)	_DVIGPSGK(ma)QINK_	DVIGPSGK(1)QINK		DVIGPSGK(49.72)QINK(-49.72)		0	1	0	YP_001421247.1	YP_001421247.1	YP_001421247.1	>gi|154686086|ref|YP_001421247.1| polynucleotide phosphorylase [Bacillus amyloliquefaciens subsp. plantarum str. FZB42]	MULTI-MSMS	3	671.36	2	671.354	1340.69	42442.5	5.3793	-1.3948	3.9845	671.353	10.692	0.64317	10.692	10.276	10.919	-9.5367e-07	20	12	3	0.051015	1	2785	49.724	48.917	1	1670700
DVLPDPLYNSKLVSR	15	Malon(K)	_DVLPDPLYNSK(ma)LVSR_	DVLPDPLYNSK(1)LVSR		DVLPDPLYNSK(52.19)LVSR		0	1	0	YP_001419790.1	YP_001419790.1	YP_001419790.1	>gi|154684629|ref|YP_001419790.1| 30S ribosomal protein S7 [Bacillus amyloliquefaciens subsp. plantarum str. FZB42]	MULTI-MSMS	4	901.98	2	901.47	1800.93	36156.5	3.0775	1.1628	4.2403	901.972	24.249	0.38542	24.249	24.057	24.442	0	15	5	5	0.023606	1	8325	52.19	51.923	1	3009300
EAIDITEIPAANEKQCGQAK	20	Malon(K)	_EAIDITEIPAANEK(ma)QCGQAK_	EAIDITEIPAANEK(1)QCGQAK		EAIDITEIPAANEK(80.41)QCGQAK(-80.41)		0	1	0	YP_001422357.1	YP_001422357.1	YP_001422357.1	>gi|154687196|ref|YP_001422357.1| S-ribosylhomocysteinase [Bacillus amyloliquefaciens subsp. plantarum str. FZB42]	MULTI-MSMS	7	758.37	3	758.03	2271.07	40293.9	2.696	-0.96942	1.7266	758.029	17.513	0.58499	17.513	17.182	17.767	0	30	10	5	1.2282e-05	1	5145	80.412	79.478	1	7249100
EAIDITEIPAANEKQCGQAK	20	Malon(K)	_EAIDITEIPAANEK(ma)QCGQAK_	EAIDITEIPAANEK(1)QCGQAK		EAIDITEIPAANEK(45.13)QCGQAK(-45.13)		0	1	0	YP_001422357.1	YP_001422357.1	YP_001422357.1	>gi|154687196|ref|YP_001422357.1| S-ribosylhomocysteinase [Bacillus amyloliquefaciens subsp. plantarum str. FZB42]	MULTI-MSMS	7	1136.55	2	1136.54	2271.07	33615.9	1.9206	-0.661	1.2596	1136.54	17.505	0.33385	17.505	17.319	17.653	0	20	6	4	0.046758	1	5166	45.135	44.898	1	2896000
EAITAQMQQNKDYR	14	Malon(K)	_EAITAQMQQNK(ma)DYR_	EAITAQMQQNK(1)DYR		EAITAQMQQNK(80.74)DYR		0	1	0	YP_001421103.1	YP_001421103.1	YP_001421103.1	>gi|154685942|ref|YP_001421103.1| UDP-N-acetylenolpyruvoylglucosamine reductase [Bacillus amyloliquefaciens subsp. plantarum str. FZB42]	MULTI-MSMS	7	891.42	2	891.41	1780.81	35629.2	6.1238	-1.5552	4.5685	891.412	12.317	0.31718	12.317	12.112	12.429	0	15	4	5	0.00011895	1	3508	80.738	77.234	1	1234400
EAKELVDNTPKPLK	14	Malon(K)	_EAK(ma)ELVDNTPKPLK_	EAK(1)ELVDNTPKPLK		EAK(130.92)ELVDNTPK(-130.92)PLK(-138.91)		0	1	0	YP_001419784.1	YP_001419784.1	YP_001419784.1	>gi|154684623|ref|YP_001419784.1| 50S ribosomal protein L7/L12 [Bacillus amyloliquefaciens subsp. plantarum str. FZB42]	MULTI-MSMS	4	834.45	2	834.446	1666.88	38180	3.467	0.13062	3.5976	834.447	11.256	0.37267	11.256	11.042	11.415	0	25	8	4	2.7323e-14	1	3609	138.91	136.04	2	14145000
EAKELVDNTPKPLK	14	Malon(K)	_EAK(ma)ELVDNTPKPLK_	EAK(1)ELVDNTPKPLK		EAK(152.54)ELVDNTPK(-152.54)PLK(-161.08)		0	1	0	YP_001419784.1	YP_001419784.1	YP_001419784.1	>gi|154684623|ref|YP_001419784.1| 50S ribosomal protein L7/L12 [Bacillus amyloliquefaciens subsp. plantarum str. FZB42]	MULTI-MSMS	5	834.45	2	834.446	1666.88	37884.3	5.2184	0.53911	5.7575	834.447	11.304	0.59401	11.304	10.96	11.554	0	46	12	6	7.1892e-20	1	3088	161.08	157.29	2	26398000
EALEELVNKHL	11	Malon(K)	_EALEELVNK(ma)HL_	EALEELVNK(1)HL		EALEELVNK(74.7)HL		0	1	0	YP_001422145.1	YP_001422145.1	YP_001422145.1	>gi|154686984|ref|YP_001422145.1| hypothetical protein RBAM_025560 [Bacillus amyloliquefaciens subsp. plantarum str. FZB42]	MULTI-MSMS	8	690.86	2	690.854	1379.69	43513	3.0564	-0.3402	2.7162	690.854	22.808	0.25959	22.808	22.666	22.926	0	15	7	3	0.0021249	1	6676	74.698	73.615	1	2832200
EAQLSDHTDNLNVKQNK	17	Malon(K)	_EAQLSDHTDNLNVK(ma)QNK_	EAQLSDHTDNLNVK(1)QNK		EAQLSDHTDNLNVK(54.51)QNK(-54.51)		0	1	0	YP_001421795.1	YP_001421795.1	YP_001421795.1	>gi|154686634|ref|YP_001421795.1| DfnD [Bacillus amyloliquefaciens subsp. plantarum str. FZB42]	MULTI-MSMS	8	681	3	680.659	2038.96	41601.8	5.6548	0.54957	6.2043	680.994	10.103	0.42152	10.103	9.8687	10.29	0	35	9	5	0.02657	1	2757	54.511	53.994	1	5153000
EAVFLANVPKGK	12	Malon(K)	_EAVFLANVPK(ma)GK_	EAVFLANVPK(1)GK		EAVFLANVPK(73.22)GK(-73.22)		0	1	0	YP_001421007.1	YP_001421007.1	YP_001421007.1	>gi|154685846|ref|YP_001421007.1| hypothetical protein RBAM_014130 [Bacillus amyloliquefaciens subsp. plantarum str. FZB42]	MULTI-MSMS	2	679.87	2	679.869	1357.72	41389.6	0.90848	1.3952	2.3037	679.87	16.492	0.35205	16.492	16.252	16.604	0	14	7	3	0.0035488	1	4587	73.219	69.641	1	3057200
ECTDMKDVLAR	11	Malon(K)	_ECTDMK(ma)DVLAR_	ECTDMK(1)DVLAR		ECTDMK(76.07)DVLAR		0	1	0	YP_001420234.1	YP_001420234.1	YP_001420234.1	>gi|154685073|ref|YP_001420234.1| hypothetical protein RBAM_006110 [Bacillus amyloliquefaciens subsp. plantarum str. FZB42]	MULTI-MSMS	7	712.32	2	712.313	1422.61	40638.7	5.811	-0.17469	5.6363	712.313	15.492	0.41708	15.492	15.289	15.706	9.5367e-07	20	6	4	0.0011962	1	4521	76.073	75.085	1	5787300
EDFCPFYKYPK	11	Malon(K)	_EDFCPFYK(ma)YPK_	EDFCPFYK(1)YPK		EDFCPFYK(46.07)YPK(-46.07)		0	1	0	YP_001423231.1	YP_001423231.1	YP_001423231.1	>gi|154688070|ref|YP_001423231.1| hypothetical protein RBAM_036710 [Bacillus amyloliquefaciens subsp. plantarum str. FZB42]	MULTI-MSMS	4	790.84	2	790.342	1578.67	39315.5	2.367	0.014409	2.3814	790.342	20.843	0.58324	20.843	20.635	21.218	0	47	12	6	0.042129	1	7273	46.069	44.82	1	18957000
EDGKYHLSGEGVVK	14	Malon(K)	_EDGK(ma)YHLSGEGVVK_	EDGK(1)YHLSGEGVVK		EDGK(144.3)YHLSGEGVVK(-144.3)		0	1	0	YP_001422688.1	YP_001422688.1	YP_001422688.1	>gi|154687527|ref|YP_001422688.1| phosphopyruvate hydratase [Bacillus amyloliquefaciens subsp. plantarum str. FZB42]	MULTI-MSMS	7	802.39	2	802.384	1602.75	38884.2	3.3383	2.8021	6.1404	802.385	11.454	0.33241	11.454	11.262	11.595	0	20	6	4	1.0326e-19	1	3203	144.3	141.83	1	5497200
EDIVKLVNEENVK	13	Malon(K)	_EDIVK(ma)LVNEENVK_	EDIVK(1)LVNEENVK		EDIVK(80.92)LVNEENVK(-80.92)		0	1	0	YP_001421320.1	YP_001421320.1	YP_001421320.1	>gi|154686159|ref|YP_001421320.1| hypothetical protein RBAM_017260 [Bacillus amyloliquefaciens subsp. plantarum str. FZB42]	MULTI-MSMS	6	807.92	2	807.915	1613.81	40170.8	3.856	0.11163	3.9676	807.915	19.009	0.40366	19.009	18.844	19.247	0	11	5	3	0.00014319	1	5784	80.917	78.352	1	2491600
EEGDEISLMKFIR	13	Malon(K)	_EEGDEISLMK(ma)FIR_	EEGDEISLMK(1)FIR		EEGDEISLMK(97.8)FIR		0	1	0	YP_001422541.1	YP_001422541.1	YP_001422541.1	>gi|154687380|ref|YP_001422541.1| hypothetical protein RBAM_029790 [Bacillus amyloliquefaciens subsp. plantarum str. FZB42]	MULTI-MSMS	7	826.9	2	826.895	1651.78	37943	6.5761	1.0812	7.6573	826.896	28.434	0.35643	28.434	28.253	28.609	0	15	4	5	1.0508e-06	1	8182	97.797	94.756	1	4330500
EELNQQAAALIKQR	14	Malon(K)	_EELNQQAAALIK(ma)QR_	EELNQQAAALIK(1)QR		EELNQQAAALIK(109.1)QR		0	1	0	YP_001421412.1	YP_001421412.1	YP_001421412.1	>gi|154686251|ref|YP_001421412.1| BmyA [Bacillus amyloliquefaciens subsp. plantarum str. FZB42]	MULTI-MSMS	8	849.45	2	849.444	1696.87	37161.5	3.5817	1.8866	5.4684	849.446	17.541	0.22141	17.541	17.441	17.663	0	8	3	3	1.6339e-09	1	5209	109.1	108.28	1	3510200
EIDYINPHGTGSPIGDKTECR	21	Malon(K)	_EIDYINPHGTGSPIGDK(ma)TECR_	EIDYINPHGTGSPIGDK(1)TECR		EIDYINPHGTGSPIGDK(97.54)TECR		0	1	0	YP_001420576.1	YP_001420576.1	YP_001420576.1	>gi|154685415|ref|YP_001420576.1| polyketide beta-ketoacyl:acyl carrier protein synthase [Bacillus amyloliquefaciens subsp. plantarum str. FZB42]	MULTI-MSMS	6	816.04	3	815.704	2444.09	38398.2	3.8781	0.783	4.6611	816.039	15.12	0.46539	15.12	14.898	15.363	-9.5367e-07	38	10	5	2.2655e-08	1	4601	97.542	96.228	1	12912000
EIGELAKK	8	Malon(K)	_EIGELAK(ma)K_	EIGELAK(1)K		EIGELAK(50.03)K(-50.03)		0	1	0	YP_001421505.1	YP_001421505.1	YP_001421505.1	>gi|154686344|ref|YP_001421505.1| dihydrolipoamide succinyltransferase [Bacillus amyloliquefaciens subsp. plantarum str. FZB42]	MULTI-MSMS	2	487.27	2	487.264	972.513	50469.7	4.5397	0.53111	5.0708	487.264	9.1231	1.2037	9.1231	8.65	9.8537	0	38	23	5	0.04271	1	2178	50.034	32.669	1	36872000
EIGELAKK	8	Malon(K)	_EIGELAK(ma)K_	EIGELAK(1)K		EIGELAK(42.35)K(-42.35)		0	1	0	YP_001421505.1	YP_001421505.1	YP_001421505.1	>gi|154686344|ref|YP_001421505.1| dihydrolipoamide succinyltransferase [Bacillus amyloliquefaciens subsp. plantarum str. FZB42]	MULTI-MSMS	7	487.27	2	487.264	972.513	49594	5.0008	-0.99405	4.0068	487.263	8.9591	0.6042	8.9591	8.7737	9.3779	0	28	11	5	0.066397	1	2294	42.348	29.082	1	27410000
EIKQIDPQAK	10	Malon(K)	_EIK(ma)QIDPQAK_	EIK(1)QIDPQAK		EIK(51.87)QIDPQAK(-51.87)		0	1	0	YP_001421211.1	YP_001421211.1	YP_001421211.1	>gi|154686050|ref|YP_001421211.1| hypothetical protein RBAM_016170 [Bacillus amyloliquefaciens subsp. plantarum str. FZB42]	MULTI-MSMS	5	628.33	2	628.33	1254.65	44787.1	5.6829	0.95294	6.6358	628.331	9.6614	0.46834	9.6614	9.307	9.7753	0	17	10	3	0.045058	1	2541	51.872	47.532	1	3175700
EILSGKYDHLPEDAFR	16	Malon(K)	_EILSGK(ma)YDHLPEDAFR_	EILSGK(1)YDHLPEDAFR		EILSGK(43.7)YDHLPEDAFR		0	1	0	YP_001422957.1	YP_001422957.1	YP_001422957.1	>gi|154687796|ref|YP_001422957.1| F0F1 ATP synthase subunit beta [Bacillus amyloliquefaciens subsp. plantarum str. FZB42]	MULTI-MSMS	6	659.66	3	659.318	1974.93	42953.2	4.3028	-1.7698	2.533	659.651	20.557	0.32907	20.557	20.363	20.692	0	21	7	5	0.049169	1	6240	43.696	39.079	1	14076000
EITGLGLKEAK	11	Malon(K)	_EITGLGLK(ma)EAK_	EITGLGLK(1)EAK		EITGLGLK(59.29)EAK(-59.29)		0	1	0	YP_001419784.1	YP_001419784.1	YP_001419784.1	>gi|154684623|ref|YP_001419784.1| 50S ribosomal protein L7/L12 [Bacillus amyloliquefaciens subsp. plantarum str. FZB42]	MULTI-MSMS	1	622.84	2	622.84	1243.67	44595.1	2.4268	-0.0086892	2.4182	622.84	14.314	0.43756	14.314	14.091	14.528	0	27	7	5	0.02596	1	4653	59.294	48.639	1	35487000
EITGLGLKEAK	11	Malon(K)	_EITGLGLK(ma)EAK_	EITGLGLK(1)EAK		EITGLGLK(65.9)EAK(-65.9)		0	1	0	YP_001419784.1	YP_001419784.1	YP_001419784.1	>gi|154684623|ref|YP_001419784.1| 50S ribosomal protein L7/L12 [Bacillus amyloliquefaciens subsp. plantarum str. FZB42]	MULTI-MSMS	2	622.84	2	622.84	1243.67	44513.4	5.5159	0.028119	5.5441	622.841	14.351	0.74725	14.351	14.122	14.869	0	46	16	6	0.0067855	1	3939	65.895	57.096	1	118180000
EKAAGYCGLGSVK	13	Malon(K)	_EK(ma)AAGYCGLGSVK_	EK(1)AAGYCGLGSVK		EK(83.75)AAGYCGLGSVK(-83.75)		0	1	0	YP_001421295.1	YP_001421295.1	YP_001421295.1	>gi|154686134|ref|YP_001421295.1| BaeN [Bacillus amyloliquefaciens subsp. plantarum str. FZB42]	MULTI-MSMS	8	713.34	2	713.338	1424.66	39713.9	4.5385	-0.10794	4.4306	713.338	11.971	0.2212	11.971	11.843	12.064	0	9	3	3	0.00016864	1	3457	83.751	83.344	1	4244800
EKAMSHIEAGAK	12	Malon(K)	_EK(ma)AMSHIEAGAK_	EK(1)AMSHIEAGAK		EK(100.4)AMSHIEAGAK(-100.4)		0	1	0	YP_001422195.1	YP_001422195.1	YP_001422195.1	>gi|154687034|ref|YP_001422195.1| glyceraldehyde-3-phosphate dehydrogenase [Bacillus amyloliquefaciens subsp. plantarum str. FZB42]	MULTI-MSMS	5	679.33	2	679.324	1356.63	42854.6	5.1331	0.13245	5.2655	679.325	7.3641	0.30475	7.3641	7.2048	7.5095	0	30	9	4	3.0961e-06	1	1714	100.4	98.385	1	2952200
EKAPGTLMLEPVWTR	15	Malon(K)	_EK(ma)APGTLMLEPVWTR_	EK(1)APGTLMLEPVWTR		EK(64.7)APGTLMLEPVWTR		0	1	0	YP_001421295.1	YP_001421295.1	YP_001421295.1	>gi|154686134|ref|YP_001421295.1| BaeN [Bacillus amyloliquefaciens subsp. plantarum str. FZB42]	MULTI-MSMS	4	907.47	2	907.461	1812.91	36431.8	3.3068	2.7731	6.0799	907.464	25.489	0.37618	25.489	25.275	25.651	0	13	4	4	0.0059315	1	8677	64.705	64.126	1	1277900
EKDIIFVNGKNIYPHDIER	19	Malon(K)	_EKDIIFVNGK(ma)NIYPHDIER_	EKDIIFVNGK(1)NIYPHDIER		EK(-34.23)DIIFVNGK(34.23)NIYPHDIER		0	1	0	YP_001421412.1	YP_001421412.1	YP_001421412.1	>gi|154686251|ref|YP_001421412.1| BmyA [Bacillus amyloliquefaciens subsp. plantarum str. FZB42]	MULTI-MSMS	6	597.56	4	597.306	2385.2	44732.1	3.048	-0.87243	2.1756	597.556	18.175	0.42752	18.175	18.055	18.482	1.9073e-06	20	7	4	0.007919	1	5562	69.361	67.953	2	3731300
EKEQAVSALR	10	Malon(K)	_EK(ma)EQAVSALR_	EK(1)EQAVSALR		EK(61.11)EQAVSALR		0	1	0	YP_001422961.1	YP_001422961.1	YP_001422961.1	>gi|154687800|ref|YP_001422961.1| F0F1 ATP synthase subunit B [Bacillus amyloliquefaciens subsp. plantarum str. FZB42]	MULTI-MSMS	6	608.82	2	608.812	1215.61	44616.4	7.2355	-0.70053	6.535	608.812	10.043	0.42576	10.043	9.8529	10.279	-9.5367e-07	18	8	4	0.020675	1	2792	61.11	54.674	1	19868000
EKFAAAAAGR	10	Malon(K)	_EK(ma)FAAAAAGR_	EK(1)FAAAAAGR		EK(73.63)FAAAAAGR		0	1	0	YP_001421925.1	YP_001421925.1	YP_001421925.1	>gi|154686764|ref|YP_001421925.1| hypothetical protein RBAM_023340 [Bacillus amyloliquefaciens subsp. plantarum str. FZB42]	MULTI-MSMS	2	539.27	2	539.27	1076.53	46178.6	3.5837	-0.63772	2.9459	539.27	9.7277	0.46117	9.7277	9.5095	9.9707	0	18	7	4	0.0047847	1	2427	73.632	31.296	1	40720000
EKFAAAAAGR	10	Malon(K)	_EK(ma)FAAAAAGR_	EK(1)FAAAAAGR		EK(55.98)FAAAAAGR		0	1	0	YP_001421925.1	YP_001421925.1	YP_001421925.1	>gi|154686764|ref|YP_001421925.1| hypothetical protein RBAM_023340 [Bacillus amyloliquefaciens subsp. plantarum str. FZB42]	MULTI-MSMS	7	539.27	2	539.27	1076.53	47128.5	4.6344	-0.46387	4.1705	539.27	9.6487	0.89672	9.6487	9.2102	10.107	0	55	18	5	0.045551	1	2523	55.98	27.802	1	96591000
EKPQEGKIVAAGSGR	15	Malon(K)	_EKPQEGK(ma)IVAAGSGR_	EK(0.001)PQEGK(0.999)IVAAGSGR		EK(-31.86)PQEGK(31.86)IVAAGSGR		0	1	0	YP_001420263.1	YP_001420263.1	YP_001420263.1	>gi|154685102|ref|YP_001420263.1| co-chaperonin GroES [Bacillus amyloliquefaciens subsp. plantarum str. FZB42]	MULTI-MSMS	7	807.42	2	806.918	1611.82	39177.9	2.2931	1.6882	3.9812	806.919	7.4405	0.52201	7.4405	7.2065	7.7285	0	38	12	4	0.061844	1	1749	54.253	53.745	2	2391100
EKTSLNEAVVTGK	13	Malon(K)	_EK(ma)TSLNEAVVTGK_	EK(1)TSLNEAVVTGK		EK(88.39)TSLNEAVVTGK(-88.39)		0	1	0	YP_001422215.1	YP_001422215.1	YP_001422215.1	>gi|154687054|ref|YP_001422215.1| acetyl-CoA carboxylase subunit beta [Bacillus amyloliquefaciens subsp. plantarum str. FZB42]	MULTI-MSMS	8	731.38	2	731.375	1460.74	40085.8	4.5362	0.74889	5.2851	731.376	11.956	0.17488	11.956	11.843	12.018	0	6	2	3	8.659e-05	1	3452	88.385	81.699	1	6842500
EKVMGFGHR	9	Malon(K)	_EK(ma)VMGFGHR_	EK(1)VMGFGHR		EK(79.2)VMGFGHR		0	1	0	YP_001422207.1	YP_001422207.1	YP_001422207.1	>gi|154687046|ref|YP_001422207.1| citrate synthase [Bacillus amyloliquefaciens subsp. plantarum str. FZB42]	MULTI-MSMS	4	382.85	3	382.85	1145.53	57279.4	2.7236	-0.20694	2.5167	382.85	10.039	0.32859	10.039	9.8797	10.208	0	25	8	5	0.0026401	1	3050	79.201	68.037	1	16616000
EKVMGFGHR	9	Malon(K)	_EK(ma)VMGFGHR_	EK(1)VMGFGHR		EK(73.5)VMGFGHR		0	1	0	YP_001422207.1	YP_001422207.1	YP_001422207.1	>gi|154687046|ref|YP_001422207.1| citrate synthase [Bacillus amyloliquefaciens subsp. plantarum str. FZB42]	MULTI-MSMS	4	573.77	2	573.772	1145.53	43212	2.7434	-0.39775	2.3457	573.772	10.04	0.25229	10.04	9.9168	10.169	0	19	6	4	0.0036265	1	3071	73.499	65.344	1	12792000
EKVMGFGHR	9	Malon(K)	_EK(ma)VMGFGHR_	EK(1)VMGFGHR		EK(44.85)VMGFGHR		0	1	0	YP_001422207.1	YP_001422207.1	YP_001422207.1	>gi|154687046|ref|YP_001422207.1| citrate synthase [Bacillus amyloliquefaciens subsp. plantarum str. FZB42]	MULTI-MSMS	5	382.85	3	382.85	1145.53	55821.9	5.5409	-0.75241	4.7884	382.85	9.9933	0.41955	9.9933	9.7753	10.195	0	31	8	5	0.070097	1	2617	44.847	38.812	1	14489000
EKVMGFGHR	9	Malon(K)	_EK(ma)VMGFGHR_	EK(1)VMGFGHR		EK(108.43)VMGFGHR		0	1	0	YP_001422207.1	YP_001422207.1	YP_001422207.1	>gi|154687046|ref|YP_001422207.1| citrate synthase [Bacillus amyloliquefaciens subsp. plantarum str. FZB42]	MSMS	5	573.77	2	573.772	1145.53	NaN	NaN	NaN	NaN	NaN	9.9575	1	9.9575	9.4575	10.458	0				3.5303e-05	1	2628	108.43	100.78	1
EKYGLVEITHQPELCAYVTR	20	Malon(K)	_EK(ma)YGLVEITHQPELCAYVTR_	EK(1)YGLVEITHQPELCAYVTR		EK(56.13)YGLVEITHQPELCAYVTR		0	1	0	YP_001420630.1	YP_001420630.1	YP_001420630.1	>gi|154685469|ref|YP_001420630.1| uroporphyrinogen decarboxylase [Bacillus amyloliquefaciens subsp. plantarum str. FZB42]	MULTI-MSMS	6	831.75	3	831.409	2491.21	37622.3	5.7087	0.61131	6.32	831.745	23.163	0.55782	23.163	22.863	23.421	0	42	12	6	0.0064909	1	7007	56.131	55.989	1	4298200
ELAAYIKENQR	11	Malon(K)	_ELAAYIK(ma)ENQR_	ELAAYIK(1)ENQR		ELAAYIK(100.22)ENQR		0	1	0	YP_001421032.1	YP_001421032.1	YP_001421032.1	>gi|154685871|ref|YP_001421032.1| MlnF [Bacillus amyloliquefaciens subsp. plantarum str. FZB42]	MULTI-MSMS	1	710.86	2	710.857	1419.7	40135.3	2.9321	1.6879	4.62	710.858	13.555	0.26616	13.555	13.378	13.644	0	10	4	3	9.9247e-06	1	4406	100.22	96.506	1	1674500
ELAKIAPNITVK	12	Malon(K)	_ELAK(ma)IAPNITVK_	ELAK(1)IAPNITVK		ELAK(48.22)IAPNITVK(-48.22)		0	1	0	YP_001422987.1	YP_001422987.1	YP_001422987.1	>gi|154687826|ref|YP_001422987.1| translaldolase [Bacillus amyloliquefaciens subsp. plantarum str. FZB42]	MULTI-MSMS	8	691.9	2	691.898	1381.78	44055.5	2.5929	-0.87016	1.7228	691.897	16.704	0.2541	16.704	16.595	16.849	0	32	13	3	0.052663	1	4952	48.216	36.485	1	4926100
ELALPDAPAEKGILVLEDSR	20	Malon(K)	_ELALPDAPAEK(ma)GILVLEDSR_	ELALPDAPAEK(1)GILVLEDSR		ELALPDAPAEK(75.54)GILVLEDSR		0	1	0	YP_001422282.1	YP_001422282.1	YP_001422282.1	>gi|154687121|ref|YP_001422282.1| hypothetical protein RBAM_026930 [Bacillus amyloliquefaciens subsp. plantarum str. FZB42]	MULTI-MSMS	8	741.73	3	741.39	2221.15	40165.8	4.2717	-0.79962	3.4721	741.724	29.125	0.44218	29.125	28.907	29.349	-1.9073e-06	58	17	5	0.00014731	1	8440	75.539	73.844	1	7260900
ELALPDAPAEKGILVLEDSR	20	Malon(K)	_ELALPDAPAEK(ma)GILVLEDSR_	ELALPDAPAEK(1)GILVLEDSR		ELALPDAPAEK(53.48)GILVLEDSR		0	1	0	YP_001422282.1	YP_001422282.1	YP_001422282.1	>gi|154687121|ref|YP_001422282.1| hypothetical protein RBAM_026930 [Bacillus amyloliquefaciens subsp. plantarum str. FZB42]	MULTI-MSMS	8	1112.09	2	1111.58	2221.15	34021.7	4.1733	-0.85954	3.3138	1112.08	29.127	0.32206	29.127	28.907	29.229	0	40	13	4	0.023995	1	8450	53.481	53.136	1	2845900
ELETLTGELPKTVLFEHTNTK	21	Malon(K)	_ELETLTGELPK(ma)TVLFEHTNTK_	ELETLTGELPK(1)TVLFEHTNTK		ELETLTGELPK(75.54)TVLFEHTNTK(-75.54)		0	1	0	YP_001421296.1	YP_001421296.1	YP_001421296.1	>gi|154686135|ref|YP_001421296.1| BaeR [Bacillus amyloliquefaciens subsp. plantarum str. FZB42]	MULTI-MSMS	6	829.76	3	829.427	2485.26	37964	4.2639	-0.12916	4.1347	829.761	24.42	0.88406	24.42	23.969	24.853	0	81	18	7	7.0933e-05	2	7338	75.539	75.538	1	108330000
ELETLTGELPKTVLFEHTNTK	21	Malon(K)	_ELETLTGELPK(ma)TVLFEHTNTK_	ELETLTGELPK(1)TVLFEHTNTK		ELETLTGELPK(104.67)TVLFEHTNTK(-104.67)		0	1	0	YP_001421296.1	YP_001421296.1	YP_001421296.1	>gi|154686135|ref|YP_001421296.1| BaeR [Bacillus amyloliquefaciens subsp. plantarum str. FZB42]	MULTI-MSMS	6	1244.14	2	1243.64	2485.26	32218.3	4.3974	-0.067437	4.33	1244.14	24.402	0.60195	24.402	23.992	24.594	0	22	10	4	8.9962e-13	1	7401	104.67	104.62	1	1406000
ELETLTGELPKTVLFEHTNTK	21	Malon(K)	_ELETLTGELPK(ma)TVLFEHTNTK_	ELETLTGELPK(1)TVLFEHTNTK		ELETLTGELPK(79.57)TVLFEHTNTK(-79.57)		0	1	0	YP_001421296.1	YP_001421296.1	YP_001421296.1	>gi|154686135|ref|YP_001421296.1| BaeR [Bacillus amyloliquefaciens subsp. plantarum str. FZB42]	MULTI-MSMS	7	829.76	3	829.427	2485.26	38152.7	5.3072	-0.69078	4.6164	829.761	24.566	0.93235	24.566	24.083	25.015	0	57	15	8	4.467e-05	2	7167	79.565	79.522	1	233340000
ELETLTGELPKTVLFEHTNTK	21	Malon(K)	_ELETLTGELPK(ma)TVLFEHTNTK_	ELETLTGELPK(1)TVLFEHTNTK		ELETLTGELPK(115.87)TVLFEHTNTK(-115.87)		0	1	0	YP_001421296.1	YP_001421296.1	YP_001421296.1	>gi|154686135|ref|YP_001421296.1| BaeR [Bacillus amyloliquefaciens subsp. plantarum str. FZB42]	MULTI-MSMS	7	1244.14	2	1243.64	2485.26	31804.5	4.0461	0.9451	4.9912	1244.14	24.566	0.28968	24.566	24.393	24.683	0	14	3	5	2.5452e-13	1	7154	115.87	112.11	1	2891400
ELFYPKGVLTQSAEAK	16	Malon(K)	_ELFYPK(ma)GVLTQSAEAK_	ELFYPK(1)GVLTQSAEAK		ELFYPK(51.24)GVLTQSAEAK(-51.24)		0	1	0	YP_001420000.1	YP_001420000.1	YP_001420000.1	>gi|154684839|ref|YP_001420000.1| hypothetical protein RBAM_003700 [Bacillus amyloliquefaciens subsp. plantarum str. FZB42]	MULTI-MSMS	8	933.98	2	933.978	1865.94	35349.6	6.5486	0.95739	7.506	933.978	22.293	0.2998	22.293	22.14	22.44	0	13	4	4	0.031222	1	6525	51.235	49.931	1	1697500
ELIGLAKK	8	Malon(K)	_ELIGLAK(ma)K_	ELIGLAK(1)K		ELIGLAK(46.46)K(-46.46)		0	1	0	YP_001421296.1	YP_001421296.1	YP_001421296.1	>gi|154686135|ref|YP_001421296.1| BaeR [Bacillus amyloliquefaciens subsp. plantarum str. FZB42]	MULTI-MSMS	1	479.29	2	479.284	956.554	51469.5	3.0843	1.6777	4.762	479.285	12.851	0.3905	12.851	12.677	13.068	9.5367e-07	15	6	3	0.05492	1	4124	46.462	27.484	1	7193700
ELNKAFITPIER	12	Malon(K)	_ELNK(ma)AFITPIER_	ELNK(1)AFITPIER		ELNK(75.97)AFITPIER		0	1	0	YP_001420864.1	YP_001420864.1	YP_001420864.1	>gi|154685703|ref|YP_001420864.1| hypothetical protein RBAM_012700 [Bacillus amyloliquefaciens subsp. plantarum str. FZB42]	MULTI-MSMS	6	758.91	2	758.904	1515.79	40369.6	2.5081	1.022	3.5302	758.904	19.648	0.45675	19.648	19.468	19.925	0	31	10	4	0.0003029	1	5947	75.968	73	1	12965000
ELNKAFITPIER	12	Malon(K)	_ELNK(ma)AFITPIER_	ELNK(1)AFITPIER		ELNK(46.07)AFITPIER		0	1	0	YP_001420864.1	YP_001420864.1	YP_001420864.1	>gi|154685703|ref|YP_001420864.1| hypothetical protein RBAM_012700 [Bacillus amyloliquefaciens subsp. plantarum str. FZB42]	MULTI-MSMS	7	758.91	2	758.904	1515.79	40356.7	3.3778	-0.060156	3.3176	758.904	19.599	0.26667	19.599	19.468	19.735	0	18	10	2	0.049287	1	5757	46.069	42.989	1	954630
ELTELGVEVISTGGTKK	17	Malon(K)	_ELTELGVEVISTGGTK(ma)K_	ELTELGVEVISTGGTK(1)K		ELTELGVEVISTGGTK(62.62)K(-62.62)		0	1	0	YP_001420310.1	YP_001420310.1	YP_001420310.1	>gi|154685149|ref|YP_001420310.1| bifunctional phosphoribosylaminoimidazolecarboxamide formyltransferase/IMP cyclohydrolase [Bacillus amyloliquefaciens subsp. plantarum str. FZB42]	MULTI-MSMS	3	924.49	2	923.986	1845.96	36988.5	2.8022	2.2766	5.0788	924.49	20.515	0.21371	20.515	20.394	20.608	0	32	13	4	0.00093026	1	5669	62.617	61.873	1	818490
ELVDNTPKPLK	11	Malon(K)	_ELVDNTPK(ma)PLK_	ELVDNTPK(1)PLK		ELVDNTPK(72.89)PLK(-72.89)		0	1	0	YP_001419784.1	YP_001419784.1	YP_001419784.1	>gi|154684623|ref|YP_001419784.1| 50S ribosomal protein L7/L12 [Bacillus amyloliquefaciens subsp. plantarum str. FZB42]	MULTI-MSMS	2	670.36	2	670.359	1338.7	41504.2	4.0463	-0.19864	3.8476	670.359	12.375	0.46704	12.375	12.099	12.566	0	16	6	4	0.0032027	1	3333	72.891	58.656	1	2773300
EMAAILKGLSVEK	13	Malon(K)	_EMAAILK(ma)GLSVEK_	EMAAILK(1)GLSVEK		EMAAILK(95.24)GLSVEK(-95.24)		0	1	0	YP_001419796.1	YP_001419796.1	YP_001419796.1	>gi|154684635|ref|YP_001419796.1| 50S ribosomal protein L4 [Bacillus amyloliquefaciens subsp. plantarum str. FZB42]	MULTI-MSMS	6	737.9	2	737.895	1473.77	40284.8	6.6198	-1.3053	5.3145	737.894	23.432	0.40596	23.432	23.204	23.61	0	27	11	4	1.8831e-06	1	7067	95.236	95.236	1	4728300
EMGHTELPFYQQKS	14	Malon(K)	_EMGHTELPFYQQK(ma)S_	EMGHTELPFYQQK(1)S		EMGHTELPFYQQK(76.07)S		0	1	0	YP_001420838.1	YP_001420838.1	YP_001420838.1	>gi|154685677|ref|YP_001420838.1| hypothetical protein RBAM_012440 [Bacillus amyloliquefaciens subsp. plantarum str. FZB42]	MULTI-MSMS	6	890.9	2	890.896	1779.78	36672.9	3.2027	1.0604	4.2631	890.898	18.219	0.35533	18.219	18.055	18.41	0	17	6	4	5.6144e-06	1	5566	76.073	75.494	1	2273200
EQFVKEFDVSER	12	Malon(K)	_EQFVK(ma)EFDVSER_	EQFVK(1)EFDVSER		EQFVK(83.86)EFDVSER		0	1	0	YP_001421524.1	YP_001421524.1	YP_001421524.1	>gi|154686363|ref|YP_001421524.1| hypothetical protein RBAM_019310 [Bacillus amyloliquefaciens subsp. plantarum str. FZB42]	MULTI-MSMS	7	799.87	2	799.87	1597.73	39124.5	3.224	-2.5164	0.70759	799.869	18.907	0.347	18.907	18.755	19.102	0	12	5	3	0.00012718	1	5560	83.856	80.888	1	7537800
EQLEIYKAK	9	Malon(K)	_EQLEIYK(ma)AK_	EQLEIYK(1)AK		EQLEIYK(45.43)AK(-45.43)		0	1	0	YP_001421036.1	YP_001421036.1	YP_001421036.1	>gi|154685875|ref|YP_001421036.1| PdhA [Bacillus amyloliquefaciens subsp. plantarum str. FZB42]	MULTI-MSMS	8	604.32	2	604.314	1206.61	43106.8	6.4926	1.4594	7.952	604.314	12.57	0.30672	12.57	12.381	12.688	0	22	6	4	0.053581	1	3652	45.433	40.335	1	4801800
ESHPHDVQITKESPNYTIS	19	Malon(K)	_ESHPHDVQITK(ma)ESPNYTIS_	ESHPHDVQITK(1)ESPNYTIS		ESHPHDVQITK(52.77)ESPNYTIS		0	1	0	YP_001419688.1	YP_001419688.1	YP_001419688.1	>gi|154684527|ref|YP_001419688.1| inosine 5-monophosphate dehydrogenase [Bacillus amyloliquefaciens subsp. plantarum str. FZB42]	MULTI-MSMS	2	756.69	3	756.685	2267.03	39380.7	2.8476	-0.072978	2.7747	756.685	13.571	0.29182	13.571	13.42	13.712	-9.5367e-07	18	4	5	0.023645	1	3710	52.769	48.098	1	7482300
ESKSTIIVDYR	11	Malon(K)	_ESK(ma)STIIVDYR_	ESK(1)STIIVDYR		ESK(60.2)STIIVDYR		0	1	0	YP_001419783.1	YP_001419783.1	YP_001419783.1	>gi|154684622|ref|YP_001419783.1| 50S ribosomal protein L10 [Bacillus amyloliquefaciens subsp. plantarum str. FZB42]	MULTI-MSMS	6	698.86	2	698.851	1395.69	40539	6.4546	2.1687	8.6233	698.852	15.357	0.36672	15.357	15.176	15.543	-9.5367e-07	15	5	4	0.011767	1	4691	60.196	58.732	1	3346700
ETGMGEVTNKAYK	13	Malon(K)	_ETGMGEVTNK(ma)AYK_	ETGMGEVTNK(1)AYK		ETGMGEVTNK(53.17)AYK(-53.17)		0	1	0	YP_001421292.1	YP_001421292.1	YP_001421292.1	>gi|154686131|ref|YP_001421292.1| BaeJ [Bacillus amyloliquefaciens subsp. plantarum str. FZB42]	MULTI-MSMS	7	757.35	2	757.346	1512.68	41305.8	2.8773	-1.9286	0.94869	757.344	11.629	0.2635	11.629	11.467	11.73	9.5367e-07	26	8	5	0.029677	1	3272	53.168	50.394	1	12559000
ETIKEIGYTR	10	Malon(K)	_ETIK(ma)EIGYTR_	ETIK(1)EIGYTR		ETIK(69.03)EIGYTR		0	1	0	YP_001422346.1	YP_001422346.1	YP_001422346.1	>gi|154687185|ref|YP_001422346.1| S-adenosylmethionine synthetase [Bacillus amyloliquefaciens subsp. plantarum str. FZB42]	MULTI-MSMS	7	648.33	2	648.328	1294.64	43883.9	1.6956	-0.36444	1.3312	648.326	13.3	0.3793	13.3	13.228	13.607	0	23	10	4	0.0045793	1	3821	69.03	60.898	1	5989900
ETLAAKPNEYDPR	13	Malon(K)	_ETLAAK(ma)PNEYDPR_	ETLAAK(1)PNEYDPR		ETLAAK(98.68)PNEYDPR		0	1	0	YP_001422988.1	YP_001422988.1	YP_001422988.1	>gi|154687827|ref|YP_001422988.1| fructose-bisphosphate aldolase [Bacillus amyloliquefaciens subsp. plantarum str. FZB42]	MULTI-MSMS	6	795.38	2	795.376	1588.74	38992.1	5.6363	0.0025185	5.6388	795.376	12.514	0.75801	12.514	12.14	12.898	9.5367e-07	48	12	5	1.128e-06	2	3679	98.676	73.712	1	36686000
ETLAAKPNEYDPR	13	Malon(K)	_ETLAAK(ma)PNEYDPR_	ETLAAK(1)PNEYDPR		ETLAAK(56.51)PNEYDPR		0	1	0	YP_001422988.1	YP_001422988.1	YP_001422988.1	>gi|154687827|ref|YP_001422988.1| fructose-bisphosphate aldolase [Bacillus amyloliquefaciens subsp. plantarum str. FZB42]	MULTI-MSMS	7	795.38	2	795.376	1588.74	38654.5	6.1957	-0.0034624	6.1922	795.375	12.607	0.58352	12.607	12.228	12.812	0	22	8	4	0.01377	1	3613	56.514	55.69	1	1547000
EVDMLKEELK	10	Malon(K)	_EVDMLK(ma)EELK_	EVDMLK(1)EELK		EVDMLK(52.13)EELK(-52.13)		0	1	0	YP_001419787.1	YP_001419787.1	YP_001419787.1	>gi|154684626|ref|YP_001419787.1| DNA-directed RNA polymerase subunit beta [Bacillus amyloliquefaciens subsp. plantarum str. FZB42]	MULTI-MSMS	1	660.82	2	660.324	1318.63	41144.9	2.2387	1.3446	3.5832	660.324	18.202	0.33372	18.202	18.09	18.424	0	13	6	3	0.039785	1	5976	52.132	40.494	1	937000
EVEVGQLYLGKVK	13	Malon(K)	_EVEVGQLYLGK(ma)VK_	EVEVGQLYLGK(1)VK		EVEVGQLYLGK(45.61)VK(-45.61)		0	1	0	YP_001421247.1	YP_001421247.1	YP_001421247.1	>gi|154686086|ref|YP_001421247.1| polynucleotide phosphorylase [Bacillus amyloliquefaciens subsp. plantarum str. FZB42]	MULTI-MSMS	7	774.43	2	774.419	1546.82	39032.5	5.5992	-0.86495	4.7343	774.418	20.193	0.35011	20.193	19.987	20.337	0	9	4	3	0.050393	1	5925	45.614	44.954	1	1328900
EVFKFAVR	8	Malon(K)	_EVFK(ma)FAVR_	EVFK(1)FAVR		EVFK(56.43)FAVR		0	1	0	YP_001420728.1	YP_001420728.1	YP_001420728.1	>gi|154685567|ref|YP_001420728.1| 3-oxoacyl-ACP synthase [Bacillus amyloliquefaciens subsp. plantarum str. FZB42]	MULTI-MSMS	1	541.29	2	541.287	1080.56	47753.8	2.3693	1.1467	3.516	541.288	18.345	1.0147	18.345	18.09	19.105	0	31	18	5	0.034704	1	6005	56.432	47.074	1	10412000
EVFKFAVR	8	Malon(K)	_EVFK(ma)FAVR_	EVFK(1)FAVR		EVFK(43.63)FAVR		0	1	0	YP_001420728.1	YP_001420728.1	YP_001420728.1	>gi|154685567|ref|YP_001420728.1| 3-oxoacyl-ACP synthase [Bacillus amyloliquefaciens subsp. plantarum str. FZB42]	MULTI-MSMS	3	541.29	2	541.287	1080.56	47892	3.8922	0.81792	4.7101	541.288	18.448	0.35229	18.448	18.259	18.612	0	18	8	4	0.062577	1	5119	43.635	37.6	1	809990
EVGKVLEQEPLANHTTMK	18	Malon(K)	_EVGK(ma)VLEQEPLANHTTMK_	EVGK(1)VLEQEPLANHTTMK		EVGK(46.51)VLEQEPLANHTTMK(-46.51)		0	1	0	YP_001421103.1	YP_001421103.1	YP_001421103.1	>gi|154685942|ref|YP_001421103.1| UDP-N-acetylenolpyruvoylglucosamine reductase [Bacillus amyloliquefaciens subsp. plantarum str. FZB42]	MULTI-MSMS	3	704.03	3	704.021	2109.04	41955.7	3.8025	1.5977	5.4002	704.357	14.497	0.28378	14.497	14.322	14.606	0	18	5	4	0.052993	1	4019	46.514	46.433	1	1156300
EVGSATNNKEMIR	13	Malon(K)	_EVGSATNNK(ma)EMIR_	EVGSATNNK(1)EMIR		EVGSATNNK(45.44)EMIR		0	1	0	YP_001421034.1	YP_001421034.1	YP_001421034.1	>gi|154685873|ref|YP_001421034.1| MlnH [Bacillus amyloliquefaciens subsp. plantarum str. FZB42]	MULTI-MSMS	5	767.86	2	767.862	1533.71	39399.8	5.9935	-2.0046	3.9889	767.86	9.9901	0.2329	9.9901	9.8275	10.06	0	11	4	3	0.051903	1	2646	45.438	39.356	1	1382700
EVIGSVSAAGKELAEK	16	Malon(K)	_EVIGSVSAAGK(ma)ELAEK_	EVIGSVSAAGK(1)ELAEK		EVIGSVSAAGK(49.19)ELAEK(-49.19)		0	1	0	YP_001423058.1	YP_001423058.1	YP_001423058.1	>gi|154687897|ref|YP_001423058.1| 1-pyrroline-5-carboxylate dehydrogenase [Bacillus amyloliquefaciens subsp. plantarum str. FZB42]	MULTI-MSMS	6	837.44	2	837.433	1672.85	39356.2	5.3048	2.1313	7.4361	837.435	17.048	0.3681	17.048	16.793	17.161	0	10	5	3	0.043832	1	5223	49.188	38.143	1	1679300
EVLKEQALPAAGDK	14	Malon(K)	_EVLK(ma)EQALPAAGDK_	EVLK(1)EQALPAAGDK		EVLK(89.51)EQALPAAGDK(-89.51)		0	1	0	YP_001421294.1	YP_001421294.1	YP_001421294.1	>gi|154686133|ref|YP_001421294.1| BaeM [Bacillus amyloliquefaciens subsp. plantarum str. FZB42]	MULTI-MSMS	6	777.91	2	777.904	1553.79	39346.8	5.249	0.74856	5.9976	777.905	12.925	0.42272	12.925	12.656	13.079	0	23	7	4	5.1263e-05	1	3860	89.507	88.719	1	1921300
EVLKEQALPAAGDK	14	Malon(K)	_EVLK(ma)EQALPAAGDK_	EVLK(1)EQALPAAGDK		EVLK(49.99)EQALPAAGDK(-49.99)		0	1	0	YP_001421294.1	YP_001421294.1	YP_001421294.1	>gi|154686133|ref|YP_001421294.1| BaeM [Bacillus amyloliquefaciens subsp. plantarum str. FZB42]	MULTI-MSMS	7	777.91	2	777.904	1553.79	40321.7	5.1525	1.1517	6.3042	777.905	12.971	0.4859	12.971	12.633	13.119	9.5367e-07	26	9	4	0.03946	1	3726	49.988	49.086	1	904190
EVNKEQIEQAVR	12	Malon(K)	_EVNK(ma)EQIEQAVR_	EVNK(1)EQIEQAVR		EVNK(99.75)EQIEQAVR		0	1	0	YP_001421687.1	YP_001421687.1	YP_001421687.1	>gi|154686526|ref|YP_001421687.1| GTP cyclohydrolase I [Bacillus amyloliquefaciens subsp. plantarum str. FZB42]	MULTI-MSMS	6	764.89	2	764.884	1527.75	39216.6	3.9867	-1.1032	2.8835	764.883	15.833	0.26132	15.833	15.662	15.924	-9.5367e-07	8	3	3	2.2802e-06	1	4863	99.752	91.437	1	919550
EVNKEQIEQAVR	12	Malon(K)	_EVNK(ma)EQIEQAVR_	EVNK(1)EQIEQAVR		EVNK(92.65)EQIEQAVR		0	1	0	YP_001421687.1	YP_001421687.1	YP_001421687.1	>gi|154686526|ref|YP_001421687.1| GTP cyclohydrolase I [Bacillus amyloliquefaciens subsp. plantarum str. FZB42]	MULTI-MSMS	7	764.89	2	764.884	1527.75	38252	4.3502	1.6026	5.9527	764.882	15.961	0.63763	15.961	15.547	16.185	0	24	12	3	3.9544e-06	1	4687	92.65	84.335	1	1544500
EVQDEMLKQIPLAR	14	Malon(K)	_EVQDEMLK(ma)QIPLAR_	EVQDEMLK(1)QIPLAR		EVQDEMLK(130.01)QIPLAR		0	1	0	YP_001421168.1	YP_001421168.1	YP_001421168.1	>gi|154686007|ref|YP_001421168.1| hypothetical protein RBAM_015740 [Bacillus amyloliquefaciens subsp. plantarum str. FZB42]	MULTI-MSMS	4	878.46	2	878.451	1754.89	37492.6	3.703	0.90868	4.6117	878.452	22.246	0.46135	22.246	21.976	22.437	0	19	6	4	1.4212e-14	1	7736	130.01	130.01	1	7723400
EVQDEMLKQIPLAR	14	Malon(K)	_EVQDEMLK(ma)QIPLAR_	EVQDEMLK(1)QIPLAR		EVQDEMLK(43.03)QIPLAR		0	1	0	YP_001421168.1	YP_001421168.1	YP_001421168.1	>gi|154686007|ref|YP_001421168.1| hypothetical protein RBAM_015740 [Bacillus amyloliquefaciens subsp. plantarum str. FZB42]	MULTI-MSMS	4	586.31	3	585.97	1754.89	45426.8	3.6725	1.485	5.1575	586.305	22.249	0.54613	22.249	21.959	22.505	0	18	8	3	0.054961	1	7760	43.03	42.841	1	2945300
EVQESAGFNQKAGVTPK	17	Malon(K)	_EVQESAGFNQK(ma)AGVTPK_	EVQESAGFNQK(1)AGVTPK		EVQESAGFNQK(49.19)AGVTPK(-49.19)		0	1	0	YP_001421795.1	YP_001421795.1	YP_001421795.1	>gi|154686634|ref|YP_001421795.1| DfnD [Bacillus amyloliquefaciens subsp. plantarum str. FZB42]	MULTI-MSMS	7	938.96	2	938.458	1874.9	37008.5	2.5062	-0.2445	2.2617	938.959	11.61	0.20495	11.61	11.467	11.672	0	8	5	3	0.043085	1	3279	49.188	47.825	1	1916300
EVSLNIKR	8	Malon(K)	_EVSLNIK(ma)R_	EVSLNIK(1)R		EVSLNIK(66.3)R		0	1	0	YP_001419820.1	YP_001419820.1	YP_001419820.1	>gi|154684659|ref|YP_001419820.1| 30S ribosomal protein S13 [Bacillus amyloliquefaciens subsp. plantarum str. FZB42]	MULTI-MSMS	5	522.79	2	522.788	1043.56	48518.8	5.7017	0.14377	5.8455	522.788	12.072	0.45718	12.072	11.874	12.331	9.5367e-07	24	9	4	0.0063042	1	3337	66.299	53.207	1	22103000
EVVQLKK	7	Malon(K)	_EVVQLK(ma)K_	EVVQLK(1)K		EVVQLK(52.72)K(-52.72)		0	1	0	YP_001421227.1	YP_001421227.1	YP_001421227.1	>gi|154686066|ref|YP_001421227.1| 30S ribosomal protein S2 [Bacillus amyloliquefaciens subsp. plantarum str. FZB42]	MULTI-MSMS	7	465.27	2	465.269	928.523	53035.4	2.9701	0.34061	3.3107	465.269	8.625	0.47305	8.625	8.3552	8.8282	0	22	11	3	0.042603	1	2184	52.716	38.202	1	4161700
EVYKWAAR	8	Malon(K)	_EVYK(ma)WAAR_	EVYK(1)WAAR		EVYK(84.61)WAAR		0	1	0	YP_001420635.1	YP_001420635.1	YP_001420635.1	>gi|154685474|ref|YP_001420635.1| 3-oxoacyl-ACP synthase [Bacillus amyloliquefaciens subsp. plantarum str. FZB42]	MULTI-MSMS	7	554.77	2	554.775	1107.53	47060.4	1.6737	-1.2896	0.38412	554.774	13.245	0.74133	13.245	12.981	13.722	9.5367e-07	39	19	3	0.0019153	1	3786	84.615	68.237	1	13083000
EYFEAVPKIAR	11	Malon(K)	_EYFEAVPK(ma)IAR_	EYFEAVPK(1)IAR		EYFEAVPK(69.03)IAR		0	1	0	YP_001420622.1	YP_001420622.1	YP_001420622.1	>gi|154685461|ref|YP_001420622.1| hypothetical protein RBAM_010270 [Bacillus amyloliquefaciens subsp. plantarum str. FZB42]	MULTI-MSMS	3	704.86	2	704.859	1407.7	41815.6	4.0694	2.0473	6.1167	704.861	19.077	0.37475	19.077	18.843	19.218	0	13	7	3	0.0040543	1	5292	69.03	64.69	1	603000
EYFGSASEFQKGEK	14	Malon(K)	_EYFGSASEFQK(ma)GEK_	EYFGSASEFQK(1)GEK		EYFGSASEFQK(107.5)GEK(-107.5)		0	1	0	YP_001422480.1	YP_001422480.1	YP_001422480.1	>gi|154687319|ref|YP_001422480.1| guanosine 5-monophosphate oxidoreductase [Bacillus amyloliquefaciens subsp. plantarum str. FZB42]	MULTI-MSMS	7	846.88	2	846.873	1691.73	37687.8	4.2684	0.62838	4.8968	846.873	15.214	0.39232	15.214	15.013	15.406	0	16	5	4	1.8488e-09	1	4430	107.5	106.67	1	5201300
EYFIAIKGPLTTPVGGGIR	19	Malon(K)	_EYFIAIK(ma)GPLTTPVGGGIR_	EYFIAIK(1)GPLTTPVGGGIR		EYFIAIK(50.75)GPLTTPVGGGIR		0	1	0	YP_001422206.1	YP_001422206.1	YP_001422206.1	>gi|154687045|ref|YP_001422206.1| isocitrate dehydrogenase [Bacillus amyloliquefaciens subsp. plantarum str. FZB42]	MULTI-MSMS	6	1038.57	2	1038.06	2074.11	35448.1	4.6368	1.2372	5.874	1038.56	27.559	0.40446	27.559	27.408	27.812	0	31	15	3	0.039314	1	8302	50.752	50.495	1	480980
EYGYVPKTK	9	Malon(K)	_EYGYVPK(ma)TK_	EYGYVPK(1)TK		EYGYVPK(45.66)TK(-45.66)		0	1	0	YP_001420451.1	YP_001420451.1	YP_001420451.1	>gi|154685290|ref|YP_001420451.1| GlvA [Bacillus amyloliquefaciens subsp. plantarum str. FZB42]	MULTI-MSMS	3	585.79	2	585.788	1169.56	45457.7	5.0381	0.078963	5.117	585.788	10.362	0.5085	10.362	10.146	10.654	0	26	9	5	0.054926	1	2632	45.661	43.908	1	28080000
FAAIGEGTNDTKIGDIVNR	19	Malon(K)	_FAAIGEGTNDTK(ma)IGDIVNR_	FAAIGEGTNDTK(1)IGDIVNR		FAAIGEGTNDTK(67.76)IGDIVNR		0	1	0	YP_001419945.1	YP_001419945.1	YP_001419945.1	>gi|154684784|ref|YP_001419945.1| hypothetical protein RBAM_003150 [Bacillus amyloliquefaciens subsp. plantarum str. FZB42]	MULTI-MSMS	7	1039.52	2	1039.01	2076.01	34074.3	7.9674	0.15805	8.1254	1039.51	21.356	0.3844	21.356	21.147	21.531	0	13	4	4	0.0031304	1	6250	67.76	67.182	1	1656900
FHVFTKK	7	Malon(K)	_FHVFTK(ma)K_	FHVFTK(1)K		FHVFTK(50.04)K(-50.04)		0	1	0	YP_001422846.1	YP_001422846.1	YP_001422846.1	>gi|154687685|ref|YP_001422846.1| TagF [Bacillus amyloliquefaciens subsp. plantarum str. FZB42]	MULTI-MSMS	2	496.76	2	496.764	991.513	48692.7	3.304	-1.9257	1.3783	496.763	9.8951	0.29786	9.8951	9.742	10.04	0	6	4	2	0.046258	1	2496	50.04	47.251	1	2971900
FIESDKNETVVSYR	14	Malon(K)	_FIESDK(ma)NETVVSYR_	FIESDK(1)NETVVSYR		FIESDK(145.69)NETVVSYR		0	1	0	YP_001421412.1	YP_001421412.1	YP_001421412.1	>gi|154686251|ref|YP_001421412.1| BmyA [Bacillus amyloliquefaciens subsp. plantarum str. FZB42]	MULTI-MSMS	3	886.92	2	886.921	1771.83	37492.3	0.6449	-0.65606	-0.011162	887.421	14.924	0.30697	14.924	14.745	15.052	0	23	7	4	6.3387e-20	1	4141	145.69	142.25	1	6286800
FIETVGTYNPVAKPAEVK	18	Malon(K)	_FIETVGTYNPVAK(ma)PAEVK_	FIETVGTYNPVAK(1)PAEVK		FIETVGTYNPVAK(49.66)PAEVK(-49.66)		0	1	0	YP_001421176.1	YP_001421176.1	YP_001421176.1	>gi|154686015|ref|YP_001421176.1| 30S ribosomal protein S16 [Bacillus amyloliquefaciens subsp. plantarum str. FZB42]	MULTI-MSMS	6	1025.54	2	1025.03	2048.05	35363.8	4.3991	-0.13299	4.2661	1025.53	18.909	0.3108	18.909	18.727	19.038	0	13	4	4	0.039051	1	5761	49.662	49.18	1	3529900
FKFNEEK	7	Malon(K)	_FK(ma)FNEEK_	FK(1)FNEEK		FK(51.95)FNEEK(-51.95)		0	1	0	YP_001422119.1	YP_001422119.1	YP_001422119.1	>gi|154686958|ref|YP_001422119.1| ATP-dependent protease ATP-binding subunit ClpX [Bacillus amyloliquefaciens subsp. plantarum str. FZB42]	MULTI-MSMS	7	514.24	2	514.24	1026.47	49843	5.2212	-0.23102	4.9902	514.24	11.249	0.39595	11.249	11.071	11.467	0	19	7	4	0.051332	1	3138	51.949	48.027	1	5855000
FLKDSEDR	8	Malon(K)	_FLK(ma)DSEDR_	FLK(1)DSEDR		FLK(95.52)DSEDR		0	1	0	YP_001419743.1	YP_001419743.1	YP_001419743.1	>gi|154684582|ref|YP_001419743.1| hypothetical protein RBAM_000720 [Bacillus amyloliquefaciens subsp. plantarum str. FZB42]	MULTI-MSMS	5	548.25	2	548.251	1094.49	45392.7	6.4108	3.0944	9.5052	548.251	8.7638	0.92769	8.7638	8.2269	9.1546	0	79	28	6	0.00099433	1	2162	95.523	89.488	1	4273700
FMTEPEHVKVK	11	Malon(K)	_FMTEPEHVK(ma)VK_	FMTEPEHVK(1)VK		FMTEPEHVK(52.58)VK(-52.58)		0	1	0	YP_001420122.1	YP_001420122.1	YP_001420122.1	>gi|154684961|ref|YP_001420122.1| hypothetical protein RBAM_004920 [Bacillus amyloliquefaciens subsp. plantarum str. FZB42]	MULTI-MSMS	3	715.86	2	715.853	1429.69	41237.2	4.5565	0.13068	4.6872	715.852	10.298	0.32116	10.298	10.146	10.467	9.5367e-07	11	5	3	0.032987	1	2641	52.576	50.263	1	2064900
FNAINASENEHQIEKVGR	18	Malon(K)	_FNAINASENEHQIEK(ma)VGR_	FNAINASENEHQIEK(1)VGR		FNAINASENEHQIEK(50.2)VGR		0	1	0	YP_001422126.1	YP_001422126.1	YP_001422126.1	>gi|154686965|ref|YP_001422126.1| ketol-acid reductoisomerase [Bacillus amyloliquefaciens subsp. plantarum str. FZB42]	MULTI-MSMS	8	715.02	3	714.679	2141.01	40570.2	6.1307	2.0182	8.149	715.014	13.971	0.31219	13.971	13.854	14.167	0	17	6	4	0.038178	1	4137	50.202	49.885	1	1709500
FNLEKDQLR	9	Malon(K)	_FNLEK(ma)DQLR_	FNLEK(1)DQLR		FNLEK(112.85)DQLR		0	1	0	YP_001420362.1	YP_001420362.1	YP_001420362.1	>gi|154685201|ref|YP_001420362.1| hypothetical protein RBAM_007460 [Bacillus amyloliquefaciens subsp. plantarum str. FZB42]	MULTI-MSMS	2	624.82	2	624.815	1247.61	42944.1	4.3667	0.36848	4.7352	624.815	15.989	0.77382	15.989	15.37	16.144	0	26	12	4	3.2625e-05	1	4431	112.85	104.44	1	6518900
FNLEKDQLR	9	Malon(K)	_FNLEK(ma)DQLR_	FNLEK(1)DQLR		FNLEK(42.84)DQLR		0	1	0	YP_001420362.1	YP_001420362.1	YP_001420362.1	>gi|154685201|ref|YP_001420362.1| hypothetical protein RBAM_007460 [Bacillus amyloliquefaciens subsp. plantarum str. FZB42]	MULTI-MSMS	3	624.82	2	624.815	1247.61	43247.5	4.0533	0.61622	4.6695	624.815	15.839	0.55765	15.839	15.465	16.023	9.5367e-07	23	14	4	0.056849	1	4423	42.843	38.67	1	911900
FQKLDIETFK	10	Malon(K)	_FQK(ma)LDIETFK_	FQK(1)LDIETFK		FQK(60.16)LDIETFK(-60.16)		0	1	0	YP_001421295.1	YP_001421295.1	YP_001421295.1	>gi|154686134|ref|YP_001421295.1| BaeN [Bacillus amyloliquefaciens subsp. plantarum str. FZB42]	MULTI-MSMS	5	677.85	2	677.848	1353.68	42148.8	5.9281	0.70471	6.6328	677.847	21.089	0.55903	21.089	20.889	21.449	0	29	11	4	0.013728	1	6060	60.161	56.696	1	2533100
FRDEKRPR	8	Malon(K)	_FRDEK(ma)RPR_	FRDEK(1)RPR		FRDEK(76.23)RPR		0	1	0	YP_001421235.1	YP_001421235.1	YP_001421235.1	>gi|154686074|ref|YP_001421235.1| prolyl-tRNA synthetase [Bacillus amyloliquefaciens subsp. plantarum str. FZB42]	MULTI-MSMS	7	397.21	3	397.207	1188.6	57016.1	1.9032	0.39773	2.3009	397.208	3.9171	0.47631	3.9171	3.7304	4.2067	2.3842e-07	40	20	4	0.053313	1	694	76.228	46.224	1	1687200
FRPKTEQMNQPAR	13	Oxidation (M),Malon(K)	_FRPK(ma)TEQM(ox)NQPAR_	FRPK(1)TEQMNQPAR	FRPKTEQM(1)NQPAR	FRPK(66.06)TEQMNQPAR	FRPKTEQM(66.06)NQPAR	0	1	1	YP_001421296.1	YP_001421296.1	YP_001421296.1	>gi|154686135|ref|YP_001421296.1| BaeR [Bacillus amyloliquefaciens subsp. plantarum str. FZB42]	MULTI-MSMS	1	568.94	3	568.942	1703.81	45518.8	1.7143	0.063131	1.7774	568.943	5.5112	0.37912	5.5112	5.2965	5.6756	-4.7684e-07	14	5	4	0.041687	1	1148	66.059	65.87	1	2262100
FRPKTEQMNQPAR	13	Oxidation (M),Malon(K)	_FRPK(ma)TEQM(ox)NQPAR_	FRPK(1)TEQMNQPAR	FRPKTEQM(1)NQPAR	FRPK(82.65)TEQMNQPAR	FRPKTEQM(82.65)NQPAR	0	1	1	YP_001421296.1	YP_001421296.1	YP_001421296.1	>gi|154686135|ref|YP_001421296.1| BaeR [Bacillus amyloliquefaciens subsp. plantarum str. FZB42]	MULTI-MSMS	8	568.95	3	568.942	1703.81	46202.2	4.2842	-0.11243	4.1717	568.942	5.8388	0.38746	5.8388	5.6789	6.0663	-4.7684e-07	17	6	4	0.00695	1	1233	82.651	82.651	1	5586400
FRPKTEQMNQPAR	13	Malon(K)	_FRPK(ma)TEQMNQPAR_	FRPK(1)TEQMNQPAR		FRPK(92.94)TEQMNQPAR		0	1	0	YP_001421296.1	YP_001421296.1	YP_001421296.1	>gi|154686135|ref|YP_001421296.1| BaeR [Bacillus amyloliquefaciens subsp. plantarum str. FZB42]	MULTI-MSMS	1	563.61	3	563.611	1687.81	46903.1	1.3533	0.12489	1.4782	563.611	8.1314	0.77535	8.1314	7.729	8.5043	0	53	14	6	0.00014663	1	2119	92.939	92.817	1	48968000
FRPKTEQMNQPAR	13	Malon(K)	_FRPK(ma)TEQMNQPAR_	FRPK(1)TEQMNQPAR		FRPK(105.53)TEQMNQPAR		0	1	0	YP_001421296.1	YP_001421296.1	YP_001421296.1	>gi|154686135|ref|YP_001421296.1| BaeR [Bacillus amyloliquefaciens subsp. plantarum str. FZB42]	MULTI-MSMS	1	844.91	2	844.912	1687.81	38245.1	1.0933	0.060774	1.1541	844.913	8.1253	0.27451	8.1253	8.0068	8.2813	0	23	7	4	1.709e-06	1	2129	105.53	102.77	1	6749900
FRPKTEQMNQPAR	13	Malon(K)	_FRPK(ma)TEQMNQPAR_	FRPK(1)TEQMNQPAR		FRPK(109.83)TEQMNQPAR		0	1	0	YP_001421296.1	YP_001421296.1	YP_001421296.1	>gi|154686135|ref|YP_001421296.1| BaeR [Bacillus amyloliquefaciens subsp. plantarum str. FZB42]	MULTI-MSMS	2	563.95	3	563.611	1687.81	46492.7	2.7023	0.4481	3.1504	563.945	8.3104	0.34456	8.3104	8.1872	8.5317	0	17	6	5	1.188e-06	1	1927	109.83	109.83	1	6131600
FSKQIAR	7	Malon(K)	_FSK(ma)QIAR_	FSK(1)QIAR		FSK(84.74)QIAR		0	1	0	YP_001421094.1	YP_001421094.1	YP_001421094.1	>gi|154685933|ref|YP_001421094.1| S-adenosyl-methyltransferase MraW [Bacillus amyloliquefaciens subsp. plantarum str. FZB42]	MULTI-MSMS	3	468.25	2	468.251	934.487	49665.5	5.207	1.6628	6.8697	468.251	9.1007	0.44448	9.1007	8.9245	9.369	0	36	13	3	0.0049843	1	2225	84.743	77.62	1	2253600
FSQLLADHKHSEEAR	15	Malon(K)	_FSQLLADHK(ma)HSEEAR_	FSQLLADHK(1)HSEEAR		FSQLLADHK(40.43)HSEEAR		0	1	0	YP_001421296.1	YP_001421296.1	YP_001421296.1	>gi|154686135|ref|YP_001421296.1| BaeR [Bacillus amyloliquefaciens subsp. plantarum str. FZB42]	MULTI-MSMS	2	618.97	3	618.631	1852.87	43822.2	4.4336	-1.0492	3.3844	618.965	9.4062	0.22789	9.4062	9.2816	9.5095	9.5367e-07	12	4	4	0.058347	1	2321	40.432	39.362	1	1286000
FSQLLADHKHSEEAR	15	Malon(K)	_FSQLLADHK(ma)HSEEAR_	FSQLLADHK(1)HSEEAR		FSQLLADHK(48.38)HSEEAR		0	1	0	YP_001421296.1	YP_001421296.1	YP_001421296.1	>gi|154686135|ref|YP_001421296.1| BaeR [Bacillus amyloliquefaciens subsp. plantarum str. FZB42]	MULTI-MSMS	3	618.63	3	618.631	1852.87	43734.9	4.5134	-0.73104	3.7824	618.63	9.435	0.45927	9.435	9.2477	9.7069	9.5367e-07	32	11	4	0.035739	1	2315	48.376	48.152	1	3458500
FTGHNEEDKHDVLK	14	Malon(K)	_FTGHNEEDK(ma)HDVLK_	FTGHNEEDK(1)HDVLK		FTGHNEEDK(46.49)HDVLK(-46.49)		0	1	0	YP_001421703.1	YP_001421703.1	YP_001421703.1	>gi|154686542|ref|YP_001421703.1| GudB [Bacillus amyloliquefaciens subsp. plantarum str. FZB42]	MULTI-MSMS	6	585.61	3	585.604	1753.79	45732.3	4.8328	-1.0673	3.7655	585.603	7.9456	0.35422	7.9456	7.7673	8.1215	-4.7684e-07	32	11	5	0.043558	1	2008	46.494	45.243	1	4823400
FYPGEEKNDPELAK	14	Malon(K)	_FYPGEEK(ma)NDPELAK_	FYPGEEK(1)NDPELAK		FYPGEEK(57.53)NDPELAK(-57.53)		0	1	0	YP_001422691.1	YP_001422691.1	YP_001422691.1	>gi|154687530|ref|YP_001422691.1| phosphoglycerate kinase [Bacillus amyloliquefaciens subsp. plantarum str. FZB42]	MULTI-MSMS	5	861.9	2	861.896	1721.78	37171.1	4.5753	1.2509	5.8262	861.897	13.631	0.81616	13.631	13.347	14.163	9.5367e-07	36	14	3	0.014021	1	3879	57.525	57.117	1	4635400
FYPGEEKNDPELAK	14	Malon(K)	_FYPGEEK(ma)NDPELAK_	FYPGEEK(1)NDPELAK		FYPGEEK(75.38)NDPELAK(-75.38)		0	1	0	YP_001422691.1	YP_001422691.1	YP_001422691.1	>gi|154687530|ref|YP_001422691.1| phosphoglycerate kinase [Bacillus amyloliquefaciens subsp. plantarum str. FZB42]	MULTI-MSMS	6	861.9	2	861.896	1721.78	36562.8	4.2786	0.62266	4.9013	861.897	13.601	0.93477	13.601	13.303	14.238	0	39	16	3	0.00025715	1	4082	75.376	75.376	1	9318000
GDLILSSFPKR	11	Malon(K)	_GDLILSSFPK(ma)R_	GDLILSSFPK(1)R		GDLILSSFPK(58.32)R		0	1	0	YP_001422493.1	YP_001422493.1	YP_001422493.1	>gi|154687332|ref|YP_001422493.1| hypothetical protein RBAM_029310 [Bacillus amyloliquefaciens subsp. plantarum str. FZB42]	MULTI-MSMS	5	659.86	2	659.854	1317.69	43181.2	3.7262	2.8099	6.5361	659.855	20.086	0.56828	20.086	19.784	20.352	0	30	13	4	0.0067324	2	5755	58.32	54.017	1	2648500
GDNHVHVMIKELNK	14	Malon(K)	_GDNHVHVMIK(ma)ELNK_	GDNHVHVMIK(1)ELNK		GDNHVHVMIK(48.29)ELNK(-48.29)		0	1	0	YP_001420864.1	YP_001420864.1	YP_001420864.1	>gi|154685703|ref|YP_001420864.1| hypothetical protein RBAM_012700 [Bacillus amyloliquefaciens subsp. plantarum str. FZB42]	MULTI-MSMS	4	573.96	3	573.954	1718.84	45029	3.9541	0.38223	4.3363	573.955	11.835	0.40661	11.835	11.615	12.021	0	24	10	4	0.040389	1	3906	48.288	45.846	1	10247000
GELQYTSLKQAVR	13	Malon(K)	_GELQYTSLK(ma)QAVR_	GELQYTSLK(1)QAVR		GELQYTSLK(101.3)QAVR		0	1	0	YP_001421412.1	YP_001421412.1	YP_001421412.1	>gi|154686251|ref|YP_001421412.1| BmyA [Bacillus amyloliquefaciens subsp. plantarum str. FZB42]	MULTI-MSMS	2	789.91	2	789.91	1577.8	38735.7	4.7067	0.33115	5.0378	789.91	17.938	0.28295	17.938	17.756	18.039	0	9	3	3	8.3993e-07	1	4996	101.3	100.48	1	2250900
GENIEVTPALKDHVER	16	Malon(K)	_GENIEVTPALK(ma)DHVER_	GENIEVTPALK(1)DHVER		GENIEVTPALK(70.84)DHVER		0	1	0	YP_001422807.1	YP_001422807.1	YP_001422807.1	>gi|154687646|ref|YP_001422807.1| hypothetical protein RBAM_032460 [Bacillus amyloliquefaciens subsp. plantarum str. FZB42]	MULTI-MSMS	7	631.99	3	631.65	1891.93	43216.2	5.1144	0.10009	5.2144	631.65	13.955	0.37143	13.955	13.722	14.094	-9.5367e-07	22	5	6	0.00067562	1	4034	70.837	70.506	1	8568400
GESGIIIFTSGTSGKSK	17	Malon(K)	_GESGIIIFTSGTSGK(ma)SK_	GESGIIIFTSGTSGK(1)SK		GESGIIIFTSGTSGK(41.62)SK(-41.62)		0	1	0	YP_001421797.1	YP_001421797.1	YP_001421797.1	>gi|154686636|ref|YP_001421797.1| DfnB [Bacillus amyloliquefaciens subsp. plantarum str. FZB42]	MULTI-MSMS	3	878.45	2	877.944	1753.87	36378.2	3.1336	1.5285	4.6621	878.447	18.009	0.27349	18.009	17.818	18.092	1.9073e-06	9	4	3	0.058178	1	5012	41.615	41.129	1	933210
GEVLPTKK	8	Malon(K)	_GEVLPTK(ma)K_	GEVLPTK(1)K		GEVLPTK(44.43)K(-44.43)		0	1	0	YP_001419801.1	YP_001419801.1	YP_001419801.1	>gi|154684640|ref|YP_001419801.1| 30S ribosomal protein S3 [Bacillus amyloliquefaciens subsp. plantarum str. FZB42]	MULTI-MSMS	7	479.27	2	479.266	956.518	50418.3	2.9514	0.82972	3.7811	479.267	8.248	0.64951	8.248	7.786	8.4355	0	56	21	4	0.061212	2	1972	44.425	43.051	1	12343000
GFDLQKDMLMR	11	Malon(K)	_GFDLQK(ma)DMLMR_	GFDLQK(1)DMLMR		GFDLQK(44.51)DMLMR		0	1	0	YP_001421436.1	YP_001421436.1	YP_001421436.1	>gi|154686275|ref|YP_001421436.1| FenE [Bacillus amyloliquefaciens subsp. plantarum str. FZB42]	MULTI-MSMS	5	720.34	2	720.337	1438.66	41928.4	4.276	2.4821	6.7581	720.338	23.41	0.32251	23.41	23.245	23.567	0	26	13	3	0.057468	1	6694	44.511	43.321	1	292390
GFKGTSVYSASK	12	Malon(K)	_GFK(ma)GTSVYSASK_	GFK(1)GTSVYSASK		GFK(65.41)GTSVYSASK(-65.41)		0	1	0	YP_001421796.1	YP_001421796.1	YP_001421796.1	>gi|154686635|ref|YP_001421796.1| DfnC [Bacillus amyloliquefaciens subsp. plantarum str. FZB42]	MULTI-MSMS	6	659.32	2	659.32	1316.62	42744.5	5.9233	2.1822	8.1054	659.321	11.345	0.4206	11.345	11.093	11.513	0	14	7	3	0.0080322	1	3284	65.408	63.48	1	2505800
GKETFEAGFFGK	12	Malon(K)	_GK(ma)ETFEAGFFGK_	GK(1)ETFEAGFFGK		GK(49.22)ETFEAGFFGK(-49.22)		0	1	0	YP_001421189.1	YP_001421189.1	YP_001421189.1	>gi|154686028|ref|YP_001421189.1| DNA topoisomerase I [Bacillus amyloliquefaciens subsp. plantarum str. FZB42]	MULTI-MSMS	5	702.33	2	702.328	1402.64	41057.7	5.5041	2.9342	8.4383	702.329	21.14	0.36153	21.14	20.944	21.305	0	15	7	3	0.047924	1	6079	49.216	46.566	1	1113900
GKISLSIR	8	Malon(K)	_GK(ma)ISLSIR_	GK(1)ISLSIR		GK(75.76)ISLSIR		0	1	0	YP_001422411.1	YP_001422411.1	YP_001422411.1	>gi|154687250|ref|YP_001422411.1| general stress protein 13 [Bacillus amyloliquefaciens subsp. plantarum str. FZB42]	MULTI-MSMS	2	480.28	2	480.28	958.545	49610.4	5.018	3.0564	8.0744	480.281	14.333	0.57717	14.333	14.057	14.634	-9.5367e-07	21	8	3	0.0055068	2	3940	75.761	73.478	1	6538000
GKYGVPATADYDFK	14	Malon(K)	_GK(ma)YGVPATADYDFK_	GK(1)YGVPATADYDFK		GK(45.61)YGVPATADYDFK(-45.61)		0	1	0	YP_001422390.1	YP_001422390.1	YP_001422390.1	>gi|154687229|ref|YP_001422390.1| hypothetical protein RBAM_028280 [Bacillus amyloliquefaciens subsp. plantarum str. FZB42]	MULTI-MSMS	5	809.38	2	809.375	1616.74	39025.1	3.6182	1.3559	4.9741	809.377	17.98	0.27437	17.98	17.759	18.034	0	8	3	3	0.047285	1	5209	45.614	44.626	1	945330
GLFETCKTH	9	Malon(K)	_GLFETCK(ma)TH_	GLFETCK(1)TH		GLFETCK(54.26)TH		0	1	0	YP_001421187.1	YP_001421187.1	YP_001421187.1	>gi|154686026|ref|YP_001421187.1| succinyl-CoA synthetase subunit alpha [Bacillus amyloliquefaciens subsp. plantarum str. FZB42]	MULTI-MSMS	8	589.76	2	589.761	1177.51	45672.9	6.526	0.099441	6.6254	589.761	12.792	0.33726	12.792	12.639	12.976	0	19	5	5	0.035518	1	3740	54.259	53.856	1	5892500
GLMPNPKTGTVTFEVEK	17	Oxidation (M),Malon(K)	_GLM(ox)PNPK(ma)TGTVTFEVEK_	GLMPNPK(1)TGTVTFEVEK	GLM(1)PNPKTGTVTFEVEK	GLMPNPK(45)TGTVTFEVEK(-45)	GLM(45)PNPKTGTVTFEVEK	0	1	1	YP_001419782.1	YP_001419782.1	YP_001419782.1	>gi|154684621|ref|YP_001419782.1| 50S ribosomal protein L1 [Bacillus amyloliquefaciens subsp. plantarum str. FZB42]	MULTI-MSMS	6	975.99	2	975.48	1948.95	35205.8	4.9461	0.24062	5.1867	975.981	17.57	0.50681	17.57	17.371	17.878	0	26	10	3	0.053831	1	5362	44.998	44.034	1	1900200
GLPKSEEAIR	10	Malon(K)	_GLPK(ma)SEEAIR_	GLPK(1)SEEAIR		GLPK(56.09)SEEAIR		0	1	0	YP_001421296.1	YP_001421296.1	YP_001421296.1	>gi|154686135|ref|YP_001421296.1| BaeR [Bacillus amyloliquefaciens subsp. plantarum str. FZB42]	MULTI-MSMS	6	593.31	2	593.309	1184.6	45277.4	6.6386	-0.36735	6.2712	593.309	10.557	0.86673	10.557	10.279	11.145	0	53	19	4	0.037617	1	2934	56.087	56.087	1	24719000
GLPKSEEAIR	10	Malon(K)	_GLPK(ma)SEEAIR_	GLPK(1)SEEAIR		GLPK(66.27)SEEAIR		0	1	0	YP_001421296.1	YP_001421296.1	YP_001421296.1	>gi|154686135|ref|YP_001421296.1| BaeR [Bacillus amyloliquefaciens subsp. plantarum str. FZB42]	MULTI-MSMS	7	593.31	2	593.309	1184.6	45250.6	5.0641	0.45767	5.5218	593.309	10.592	0.43269	10.592	10.381	10.813	0	25	8	4	0.0077147	1	2882	66.267	66.267	1	13228000
GLQVIKK	7	Malon(K)	_GLQVIK(ma)K_	GLQVIK(1)K		GLQVIK(47.66)K(-47.66)		0	1	0	YP_001421574.1	YP_001421574.1	YP_001421574.1	>gi|154686413|ref|YP_001421574.1| hypothetical protein RBAM_019810 [Bacillus amyloliquefaciens subsp. plantarum str. FZB42]	MULTI-MSMS	6	436.27	2	436.266	870.517	53849	5.6566	1.4189	7.0756	436.267	8.9624	0.64624	8.9624	8.5345	9.1808	0	26	15	3	0.062853	1	2392	47.657	30.262	1	3453000
GLSVEKK	7	Malon(K)	_GLSVEK(ma)K_	GLSVEK(1)K		GLSVEK(69.6)K(-69.6)		0	1	0	YP_001419796.1	YP_001419796.1	YP_001419796.1	>gi|154684635|ref|YP_001419796.1| 50S ribosomal protein L4 [Bacillus amyloliquefaciens subsp. plantarum str. FZB42]	MULTI-MSMS	6	423.73	2	423.732	845.449	50470.9	5.1833	1.2271	6.4104	423.733	6.4752	0.5239	6.4752	6.2489	6.7728	0	23	8	4	0.010506	1	1490	69.598	48.651	1	3736100
GMGSVAAMEKGSK	13	Oxidation (M),Malon(K)	_GMGSVAAM(ox)EK(ma)GSK_	GMGSVAAMEK(1)GSK	GMGSVAAM(1)EKGSK	GMGSVAAMEK(51.73)GSK(-51.73)	GM(-39.01)GSVAAM(39.01)EKGSK	0	1	1	YP_001419688.1	YP_001419688.1	YP_001419688.1	>gi|154684527|ref|YP_001419688.1| inosine 5-monophosphate dehydrogenase [Bacillus amyloliquefaciens subsp. plantarum str. FZB42]	MULTI-MSMS	6	677.81	2	677.803	1353.59	42237.1	4.4394	0.14763	4.587	677.803	7.7059	0.46175	7.7059	7.4544	7.9161	0	29	9	4	0.062543	1	1910	51.727	50.578	2	1546900
GMKFVGDSR	9	Malon(K)	_GMK(ma)FVGDSR_	GMK(1)FVGDSR		GMK(52.13)FVGDSR		0	1	0	YP_001421663.1	YP_001421663.1	YP_001421663.1	>gi|154686502|ref|YP_001421663.1| QcrC [Bacillus amyloliquefaciens subsp. plantarum str. FZB42]	MULTI-MSMS	3	541.75	2	541.75	1081.49	46111.3	2.4589	-0.066194	2.3927	541.75	11.545	0.40825	11.545	11.269	11.678	0	22	11	3	0.04607	1	3059	52.126	43.901	1	3144800
GNFSLKLLQK	10	Malon(K)	_GNFSLK(ma)LLQK_	GNFSLK(1)LLQK		GNFSLK(66.27)LLQK(-66.27)		0	1	0	YP_001422846.1	YP_001422846.1	YP_001422846.1	>gi|154687685|ref|YP_001422846.1| TagF [Bacillus amyloliquefaciens subsp. plantarum str. FZB42]	MULTI-MSMS	5	617.35	2	617.346	1232.68	44866.2	4.4662	-1.8731	2.5931	617.345	20.262	0.33718	20.262	20.059	20.396	0	27	8	4	0.0059581	1	5826	66.267	62.093	1	3741900
GNIMKFTEGAFK	12	Oxidation (M),Malon(K)	_GNIM(ox)K(ma)FTEGAFK_	GNIMK(1)FTEGAFK	GNIM(1)KFTEGAFK	GNIMK(76.76)FTEGAFK(-76.76)	GNIM(76.76)KFTEGAFK	0	1	1	YP_001422206.1	YP_001422206.1	YP_001422206.1	>gi|154687045|ref|YP_001422206.1| isocitrate dehydrogenase [Bacillus amyloliquefaciens subsp. plantarum str. FZB42]	MULTI-MSMS	7	722.85	2	722.842	1443.67	40650	6.9316	-0.10393	6.8277	722.842	17.887	0.58944	17.887	17.548	18.137	0	20	9	3	0.0036579	2	5285	76.759	74.691	1	4608600
GNIMKFTEGAFK	12	Malon(K)	_GNIMK(ma)FTEGAFK_	GNIMK(1)FTEGAFK		GNIMK(72.32)FTEGAFK(-72.32)		0	1	0	YP_001422206.1	YP_001422206.1	YP_001422206.1	>gi|154687045|ref|YP_001422206.1| isocitrate dehydrogenase [Bacillus amyloliquefaciens subsp. plantarum str. FZB42]	MULTI-MSMS	7	714.85	2	714.845	1427.68	40682.9	6.4678	-1.6946	4.7732	714.844	22.759	1.0232	22.759	22.421	23.444	0	44	16	5	0.0031507	1	6618	72.321	65.031	1	24434000
GNIMKFTEGAFK	12	Malon(K)	_GNIMK(ma)FTEGAFK_	GNIMK(1)FTEGAFK		GNIMK(50.81)FTEGAFK(-50.81)		0	1	0	YP_001422206.1	YP_001422206.1	YP_001422206.1	>gi|154687045|ref|YP_001422206.1| isocitrate dehydrogenase [Bacillus amyloliquefaciens subsp. plantarum str. FZB42]	MULTI-MSMS	8	714.85	2	714.845	1427.68	40240.2	4.4615	-0.48749	3.974	714.846	22.64	0.32059	22.64	22.44	22.761	0	22	6	4	0.041007	1	6638	50.806	50.06	1	3283800
GNLPSSTLLKSVLNR	15	Malon(K)	_GNLPSSTLLK(ma)SVLNR_	GNLPSSTLLK(1)SVLNR		GNLPSSTLLK(109.04)SVLNR		0	1	0	YP_001421829.1	YP_001421829.1	YP_001421829.1	>gi|154686668|ref|YP_001421829.1| phosphate butyryltransferase [Bacillus amyloliquefaciens subsp. plantarum str. FZB42]	MULTI-MSMS	4	843.47	2	842.965	1683.92	38436.4	2.8634	-0.35773	2.5057	842.965	25.247	0.35643	25.247	25.06	25.417	-1.9073e-06	17	5	4	3.2171e-09	1	8606	109.04	107.71	1	4425600
GPHKFDVGR	9	Malon(K)	_GPHK(ma)FDVGR_	GPHK(1)FDVGR		GPHK(47.97)FDVGR		0	1	0	YP_001423169.1	YP_001423169.1	YP_001423169.1	>gi|154688008|ref|YP_001423169.1| peptidase T [Bacillus amyloliquefaciens subsp. plantarum str. FZB42]	MULTI-MSMS	2	366.85	3	366.849	1097.53	58462.4	3.2899	-0.093117	3.1968	366.849	8.5101	0.37619	8.5101	8.3092	8.6854	0	15	8	2	0.065225	1	2006	47.971	47.736	1	2603600
GPQKLQQIGSR	11	Malon(K)	_GPQK(ma)LQQIGSR_	GPQK(1)LQQIGSR		GPQK(54.28)LQQIGSR		0	1	0	YP_001420910.1	YP_001420910.1	YP_001420910.1	>gi|154685749|ref|YP_001420910.1| hypothetical protein RBAM_013160 [Bacillus amyloliquefaciens subsp. plantarum str. FZB42]	MULTI-MSMS	7	649.35	2	649.347	1296.68	43158.5	4.9054	-0.49053	4.4149	649.346	10.455	0.22276	10.455	10.326	10.549	9.5367e-07	5	3	2	0.037642	1	2833	54.276	53.205	1	1713900
GPQKLQQIGSR	11	Malon(K)	_GPQK(ma)LQQIGSR_	GPQK(1)LQQIGSR		GPQK(100.73)LQQIGSR		0	1	0	YP_001420910.1	YP_001420910.1	YP_001420910.1	>gi|154685749|ref|YP_001420910.1| hypothetical protein RBAM_013160 [Bacillus amyloliquefaciens subsp. plantarum str. FZB42]	MULTI-MSMS	8	649.35	2	649.347	1296.68	43800.6	6.1101	-1.3655	4.7446	649.346	10.534	0.52459	10.534	10.148	10.673	-9.5367e-07	24	10	4	1.1957e-05	1	2901	100.73	98.715	1	9364000
GQIIDEGEINELLKR	15	Malon(K)	_GQIIDEGEINELLK(ma)R_	GQIIDEGEINELLK(1)R		GQIIDEGEINELLK(84.65)R		0	1	0	YP_001420358.1	YP_001420358.1	YP_001420358.1	>gi|154685197|ref|YP_001420358.1| ABC transporter ATP-binding protein [Bacillus amyloliquefaciens subsp. plantarum str. FZB42]	MULTI-MSMS	6	907.48	2	906.971	1811.93	36811.5	4.0854	2.2045	6.2899	906.972	25.329	0.34866	25.329	25.162	25.511	0	13	4	4	4.0803e-06	1	7654	84.653	79.404	1	1078000
GQIIDEGEINELLKR	15	Malon(K)	_GQIIDEGEINELLK(ma)R_	GQIIDEGEINELLK(1)R		GQIIDEGEINELLK(42.63)R		0	1	0	YP_001420358.1	YP_001420358.1	YP_001420358.1	>gi|154685197|ref|YP_001420358.1| ABC transporter ATP-binding protein [Bacillus amyloliquefaciens subsp. plantarum str. FZB42]	MULTI-MSMS	7	906.98	2	906.971	1811.93	36921.2	5.3822	3.7093	9.0915	906.974	25.536	0.28024	25.536	25.372	25.653	1.9073e-06	12	3	4	0.029949	1	7425	42.633	40.491	1	937200
GQLKCSFCGK	10	Malon(K)	_GQLK(ma)CSFCGK_	GQLK(1)CSFCGK		GQLK(44.43)CSFCGK(-44.43)		0	1	0	YP_001422119.1	YP_001422119.1	YP_001422119.1	>gi|154686958|ref|YP_001422119.1| ATP-dependent protease ATP-binding subunit ClpX [Bacillus amyloliquefaciens subsp. plantarum str. FZB42]	MULTI-MSMS	2	635.78	2	635.781	1269.55	43319.5	4.0975	-0.62909	3.4684	635.781	10.771	0.23966	10.771	10.654	10.894	9.5367e-07	9	3	4	0.061352	1	2782	44.426	38.885	1	1708000
GQVKVGDEVEIIGLQEENSK	20	Malon(K)	_GQVK(ma)VGDEVEIIGLQEENSK_	GQVK(1)VGDEVEIIGLQEENSK		GQVK(112.55)VGDEVEIIGLQEENSK(-112.55)		0	1	0	YP_001419792.1	YP_001419792.1	YP_001419792.1	>gi|154684631|ref|YP_001419792.1| elongation factor Tu [Bacillus amyloliquefaciens subsp. plantarum str. FZB42]	MULTI-MSMS	7	1129.57	2	1129.06	2256.11	32716.8	5.8739	1.3117	7.1856	1129.57	21.648	0.44054	21.648	21.456	21.896	0	16	5	4	5.3411e-14	1	6315	112.55	112.44	1	2358000
GSQYVSIAKDK	11	Malon(K)	_GSQYVSIAK(ma)DK_	GSQYVSIAK(1)DK		GSQYVSIAK(60.55)DK(-60.55)		0	1	0	YP_001422278.1	YP_001422278.1	YP_001422278.1	>gi|154687117|ref|YP_001422278.1| hypothetical protein RBAM_026890 [Bacillus amyloliquefaciens subsp. plantarum str. FZB42]	MULTI-MSMS	6	641.32	2	641.32	1280.62	42846.8	6.6146	0.38621	7.0008	641.32	10.696	0.32595	10.696	10.511	10.837	0	24	8	4	0.019277	1	3013	60.55	57.194	1	10214000
GSYVPVKETVR	11	Malon(K)	_GSYVPVK(ma)ETVR_	GSYVPVK(1)ETVR		GSYVPVK(51.01)ETVR		0	1	0	YP_001422957.1	YP_001422957.1	YP_001422957.1	>gi|154687796|ref|YP_001422957.1| F0F1 ATP synthase subunit beta [Bacillus amyloliquefaciens subsp. plantarum str. FZB42]	MULTI-MSMS	8	660.85	2	660.843	1319.67	40550.3	5.507	-0.04538	5.4616	660.843	12.097	0.41448	12.097	11.967	12.381	-9.5367e-07	14	6	4	0.046108	1	3505	51.009	45.365	1	13444000
GTFNAVAVKAPGFGDR	16	Malon(K)	_GTFNAVAVK(ma)APGFGDR_	GTFNAVAVK(1)APGFGDR		GTFNAVAVK(50.23)APGFGDR		0	1	0	YP_001420264.1	YP_001420264.1	YP_001420264.1	>gi|154685103|ref|YP_001420264.1| molecular chaperone GroEL [Bacillus amyloliquefaciens subsp. plantarum str. FZB42]	MULTI-MSMS	3	847.43	2	846.921	1691.83	38361.1	3.345	0.58417	3.9292	846.921	19.181	0.36768	19.181	18.98	19.348	0	14	5	4	0.041002	1	5312	50.232	45.853	1	3006600
GTFNAVAVKAPGFGDR	16	Malon(K)	_GTFNAVAVK(ma)APGFGDR_	GTFNAVAVK(1)APGFGDR		GTFNAVAVK(65.6)APGFGDR		0	1	0	YP_001420264.1	YP_001420264.1	YP_001420264.1	>gi|154685103|ref|YP_001420264.1| molecular chaperone GroEL [Bacillus amyloliquefaciens subsp. plantarum str. FZB42]	MULTI-MSMS	4	847.42	2	846.921	1691.83	37815.8	2.8718	1.2403	4.1121	847.423	18.957	0.5403	18.957	18.71	19.25	0	26	8	4	0.011994	1	6684	65.598	61.044	1	4897000
GVFAQSIVYPTVAQGKAR	18	Malon(K)	_GVFAQSIVYPTVAQGK(ma)AR_	GVFAQSIVYPTVAQGK(1)AR		GVFAQSIVYPTVAQGK(56.08)AR		0	1	0	YP_001421278.1	YP_001421278.1	YP_001421278.1	>gi|154686117|ref|YP_001421278.1| 2-amino-3-ketobutyrate CoA ligase [Bacillus amyloliquefaciens subsp. plantarum str. FZB42]	MULTI-MSMS	7	660.36	3	660.018	1977.03	42585.3	5.4098	-1.15	4.2599	660.018	20.405	0.66	20.405	20.043	20.703	0	36	9	6	0.031717	2	6014	56.081	54.358	1	14127000
GVFAQSIVYPTVAQGKAR	18	Malon(K)	_GVFAQSIVYPTVAQGK(ma)AR_	GVFAQSIVYPTVAQGK(1)AR		GVFAQSIVYPTVAQGK(78.55)AR		0	1	0	YP_001421278.1	YP_001421278.1	YP_001421278.1	>gi|154686117|ref|YP_001421278.1| 2-amino-3-ketobutyrate CoA ligase [Bacillus amyloliquefaciens subsp. plantarum str. FZB42]	MULTI-MSMS	7	990.03	2	989.523	1977.03	35583	5.3429	-1.2056	4.1373	990.023	20.406	0.66	20.406	20.043	20.703	0	29	9	5	0.00045733	1	5953	78.554	67.939	1	7739400
GVLTQSAEAKAK	12	Malon(K)	_GVLTQSAEAK(ma)AK_	GVLTQSAEAK(1)AK		GVLTQSAEAK(57.41)AK(-57.41)		0	1	0	YP_001420000.1	YP_001420000.1	YP_001420000.1	>gi|154684839|ref|YP_001420000.1| hypothetical protein RBAM_003700 [Bacillus amyloliquefaciens subsp. plantarum str. FZB42]	MULTI-MSMS	3	644.84	2	644.841	1287.67	44064.2	4.7551	-0.44887	4.3062	644.841	9.3269	0.28578	9.3269	9.1536	9.4394	0	11	7	2	0.030753	1	2294	57.414	53.552	1	1126700
GWHDSSEKIGK	11	Malon(K)	_GWHDSSEK(ma)IGK_	GWHDSSEK(1)IGK		GWHDSSEK(65.9)IGK(-65.9)		0	1	0	YP_001423256.1	YP_001423256.1	YP_001423256.1	>gi|154688095|ref|YP_001423256.1| hypothetical protein RBAM_036960 [Bacillus amyloliquefaciens subsp. plantarum str. FZB42]	MULTI-MSMS	8	665.31	2	665.307	1328.6	42792.6	4.4373	-0.52529	3.912	665.307	7.9508	0.35706	7.9508	7.7709	8.128	0	17	7	3	0.0059982	1	2004	65.895	60.197	1	4110900
GYDTCAIGGFNKEQFVK	17	Malon(K)	_GYDTCAIGGFNK(ma)EQFVK_	GYDTCAIGGFNK(1)EQFVK		GYDTCAIGGFNK(89.86)EQFVK(-89.86)		0	1	0	YP_001421524.1	YP_001421524.1	YP_001421524.1	>gi|154686363|ref|YP_001421524.1| hypothetical protein RBAM_019310 [Bacillus amyloliquefaciens subsp. plantarum str. FZB42]	MULTI-MSMS	8	1010.47	2	1010.46	2018.9	34867.7	4.2981	0.91101	5.2091	1010.46	21.673	0.38958	21.673	21.396	21.786	0	21	6	4	2.2032e-06	1	6336	89.859	89.514	1	2352100
HEKLEIPASK	10	Malon(K)	_HEK(ma)LEIPASK_	HEK(1)LEIPASK		HEK(60.35)LEIPASK(-60.35)		0	1	0	YP_001419809.1	YP_001419809.1	YP_001419809.1	>gi|154684648|ref|YP_001419809.1| 30S ribosomal protein S8 [Bacillus amyloliquefaciens subsp. plantarum str. FZB42]	MULTI-MSMS	7	619.33	2	619.325	1236.63	44834.6	4.218	0.34339	4.5614	619.325	9.6026	0.59733	9.6025	9.2102	9.8076	-9.5367e-07	45	13	5	0.021441	1	2485	60.345	52.479	1	15825000
HHNTYVTNLNKAIEGSALAEK	21	Malon(K)	_HHNTYVTNLNK(ma)AIEGSALAEK_	HHNTYVTNLNK(1)AIEGSALAEK		HHNTYVTNLNK(115.38)AIEGSALAEK(-115.38)		0	1	0	YP_001421925.1	YP_001421925.1	YP_001421925.1	>gi|154686764|ref|YP_001421925.1| hypothetical protein RBAM_023340 [Bacillus amyloliquefaciens subsp. plantarum str. FZB42]	MULTI-MSMS	7	799.74	3	799.4	2395.18	38978.4	6.0433	0.72758	6.7708	799.734	17.156	0.37563	17.156	16.943	17.319	0	21	5	5	4.9407e-13	1	5010	115.38	113.96	1	12183000
HHNTYVTNLNKAIEGSALAEK	21	Malon(K)	_HHNTYVTNLNK(ma)AIEGSALAEK_	HHNTYVTNLNK(1)AIEGSALAEK		HHNTYVTNLNK(103.4)AIEGSALAEK(-103.4)		0	1	0	YP_001421925.1	YP_001421925.1	YP_001421925.1	>gi|154686764|ref|YP_001421925.1| hypothetical protein RBAM_023340 [Bacillus amyloliquefaciens subsp. plantarum str. FZB42]	MULTI-MSMS	7	600.06	4	599.801	2395.18	45347.8	6.1896	0.1247	6.3143	600.052	17.146	0.60511	17.146	16.814	17.419	0	32	9	7	6.4946e-09	1	5011	103.4	102.72	1	13557000
HVFCEKPLATTAEGCMR	17	Malon(K)	_HVFCEK(ma)PLATTAEGCMR_	HVFCEK(1)PLATTAEGCMR		HVFCEK(87.14)PLATTAEGCMR		0	1	0	YP_001423232.1	YP_001423232.1	YP_001423232.1	>gi|154688071|ref|YP_001423232.1| hypothetical protein RBAM_036720 [Bacillus amyloliquefaciens subsp. plantarum str. FZB42]	MULTI-MSMS	2	698.65	3	698.313	2091.92	41109	0.39588	0.65048	1.0464	698.648	14.822	0.3656	14.822	14.676	15.042	0	32	14	4	3.0077e-06	1	4150	87.138	86.831	1	5171100
IAAQTAKQVVTQR	13	Malon(K)	_IAAQTAK(ma)QVVTQR_	IAAQTAK(1)QVVTQR		IAAQTAK(139.58)QVVTQR		0	1	0	YP_001421238.1	YP_001421238.1	YP_001421238.1	>gi|154686077|ref|YP_001421238.1| transcription elongation factor NusA [Bacillus amyloliquefaciens subsp. plantarum str. FZB42]	MULTI-MSMS	2	750.42	2	750.412	1498.81	40423.2	4.4869	0.73084	5.2177	750.413	12.116	0.29663	12.116	11.915	12.211	0	16	4	5	1.9466e-13	1	3230	139.58	133.31	1	5372900
IAAQTAKQVVTQR	13	Malon(K)	_IAAQTAK(ma)QVVTQR_	IAAQTAK(1)QVVTQR		IAAQTAK(41.39)QVVTQR		0	1	0	YP_001421238.1	YP_001421238.1	YP_001421238.1	>gi|154686077|ref|YP_001421238.1| transcription elongation factor NusA [Bacillus amyloliquefaciens subsp. plantarum str. FZB42]	MULTI-SECPEP	3	750.35	2	750.412	1498.81	43054.8	5.6428	-0.35979	5.283	750.412	12.066	0.18131	12.066	11.949	12.131	0	5	3	2	0.065714	1	3252	41.386	40.442	1	442650
IAEKAIVR	8	Malon(K)	_IAEK(ma)AIVR_	IAEK(1)AIVR		IAEK(51.45)AIVR		0	1	0	YP_001421038.1	YP_001421038.1	YP_001421038.1	>gi|154685877|ref|YP_001421038.1| branched-chain alpha-keto acid dehydrogenase subunit E2 [Bacillus amyloliquefaciens subsp. plantarum str. FZB42]	MULTI-MSMS	3	493.29	2	493.287	984.56	48853.5	4.872	-0.71203	4.16	493.287	9.5829	0.29835	9.5829	9.4086	9.7069	-9.5367e-07	17	8	3	0.050615	1	2391	51.445	38.918	1	2037100
IAEVNSFSVDKK	12	Malon(K)	_IAEVNSFSVDK(ma)K_	IAEVNSFSVDK(1)K		IAEVNSFSVDK(62.36)K(-62.36)		0	1	0	YP_001420831.1	YP_001420831.1	YP_001420831.1	>gi|154685670|ref|YP_001420831.1| hypothetical protein RBAM_012370 [Bacillus amyloliquefaciens subsp. plantarum str. FZB42]	MULTI-MSMS	7	711.86	2	711.859	1421.7	41635.9	4.3588	2.5424	6.9012	711.86	13.593	0.29887	13.593	13.424	13.722	0	14	4	4	0.0037996	1	3922	62.357	60.893	1	2387900
IAGACEVFIKEK	12	Malon(K)	_IAGACEVFIK(ma)EK_	IAGACEVFIK(1)EK		IAGACEVFIK(58.89)EK(-58.89)		0	1	0	YP_001420451.1	YP_001420451.1	YP_001420451.1	>gi|154685290|ref|YP_001420451.1| GlvA [Bacillus amyloliquefaciens subsp. plantarum str. FZB42]	MULTI-MSMS	8	725.87	2	725.866	1449.72	38568.4	5.0914	0.73044	5.8218	725.866	15.43	0.41288	15.43	15.208	15.621	9.5367e-07	16	6	3	0.013827	1	4588	58.885	53.97	1	2589000
IAKIEVVR	8	Malon(K)	_IAK(ma)IEVVR_	IAK(1)IEVVR		IAK(49.3)IEVVR		0	1	0	YP_001421181.1	YP_001421181.1	YP_001421181.1	>gi|154686020|ref|YP_001421181.1| 50S ribosomal protein L19 [Bacillus amyloliquefaciens subsp. plantarum str. FZB42]	MULTI-MSMS	5	507.31	2	507.303	1012.59	50261.3	6.7596	-1.3497	5.4099	507.302	12.373	0.28237	12.373	12.186	12.469	0	12	5	3	0.053813	1	3470	49.3	37.064	1	3093900
IAKIEVVR	8	Malon(K)	_IAK(ma)IEVVR_	IAK(1)IEVVR		IAK(59.07)IEVVR		0	1	0	YP_001421181.1	YP_001421181.1	YP_001421181.1	>gi|154686020|ref|YP_001421181.1| 50S ribosomal protein L19 [Bacillus amyloliquefaciens subsp. plantarum str. FZB42]	MULTI-MSMS	6	507.31	2	507.303	1012.59	48961.1	4.9613	1.3466	6.3079	507.304	12.248	0.3197	12.248	12.035	12.355	0	12	5	3	0.032503	1	3634	59.067	44.949	1	4439900
IAKQIISK	8	Malon(K)	_IAK(ma)QIISK_	IAK(1)QIISK		IAK(72.43)QIISK(-72.43)		0	1	0	YP_001421914.1	YP_001421914.1	YP_001421914.1	>gi|154686753|ref|YP_001421914.1| hypothetical protein RBAM_023230 [Bacillus amyloliquefaciens subsp. plantarum str. FZB42]	MULTI-MSMS	8	493.8	2	493.798	985.581	49782.2	6.2165	-1.4513	4.7652	493.797	9.355	0.48624	9.355	9.1847	9.6709	-9.5367e-07	27	11	4	0.0062806	1	2484	72.434	56.427	1	5544100
IAKVGNVIEFK	11	Malon(K)	_IAK(ma)VGNVIEFK_	IAK(1)VGNVIEFK		IAK(54.09)VGNVIEFK(-54.09)		0	1	0	YP_001420951.1	YP_001420951.1	YP_001420951.1	>gi|154685790|ref|YP_001420951.1| hypothetical protein RBAM_013570 [Bacillus amyloliquefaciens subsp. plantarum str. FZB42]	MULTI-MSMS	6	652.37	2	652.366	1302.72	42566.3	2.6255	-1.4963	1.1292	652.366	18.084	0.33776	18.084	17.878	18.216	0	11	6	2	0.037769	1	5529	54.09	50.861	1	6415700
ICSVKYFEK	9	Malon(K)	_ICSVK(ma)YFEK_	ICSVK(1)YFEK		ICSVK(41.68)YFEK(-41.68)		0	1	0	YP_001420981.1	YP_001420981.1	YP_001420981.1	>gi|154685820|ref|YP_001420981.1| hypothetical protein RBAM_013870 [Bacillus amyloliquefaciens subsp. plantarum str. FZB42]	MULTI-MSMS	6	630.3	2	630.302	1258.59	41393.6	4.8082	-0.23542	4.5727	630.303	14.318	0.61573	14.318	13.974	14.59	0	20	10	3	0.058672	1	4335	41.684	40.839	1	7931900
IDHYLGKQMVQNIEVIR	17	Malon(K)	_IDHYLGK(ma)QMVQNIEVIR_	IDHYLGK(1)QMVQNIEVIR		IDHYLGK(54.77)QMVQNIEVIR		0	1	0	YP_001421808.1	YP_001421808.1	YP_001421808.1	>gi|154686647|ref|YP_001421808.1| glucose-6-phosphate 1-dehydrogenase [Bacillus amyloliquefaciens subsp. plantarum str. FZB42]	MULTI-MSMS	7	715.04	3	714.705	2141.09	41311.5	4.7622	1.4866	6.2488	715.04	22.261	0.2248	22.261	22.118	22.343	0	6	3	2	0.018695	1	6504	54.768	53.981	1	1222700
IDKETTANIGR	11	Malon(K)	_IDK(ma)ETTANIGR_	IDK(1)ETTANIGR		IDK(99.94)ETTANIGR		0	1	0	YP_001421813.1	YP_001421813.1	YP_001421813.1	>gi|154686652|ref|YP_001421813.1| hypothetical protein RBAM_022210 [Bacillus amyloliquefaciens subsp. plantarum str. FZB42]	MULTI-MSMS	7	652.33	2	652.328	1302.64	43480.3	4.556	0.18077	4.7368	652.328	10.137	0.57298	10.137	9.9237	10.497	0	28	10	6	1.249e-05	1	2703	99.941	96.745	1	7462400
IDKETTANIGR	11	Malon(K)	_IDK(ma)ETTANIGR_	IDK(1)ETTANIGR		IDK(86.94)ETTANIGR		0	1	0	YP_001421813.1	YP_001421813.1	YP_001421813.1	>gi|154686652|ref|YP_001421813.1| hypothetical protein RBAM_022210 [Bacillus amyloliquefaciens subsp. plantarum str. FZB42]	MULTI-MSMS	8	652.33	2	652.328	1302.64	43212.2	5.9737	-0.72804	5.2456	652.328	10.411	0.4706	10.411	10.148	10.619	0	16	9	2	0.00028966	1	2817	86.944	83.748	1	3120600
IDKSIFPGIQGGPLMHVIAAK	21	Malon(K)	_IDK(ma)SIFPGIQGGPLMHVIAAK_	IDK(1)SIFPGIQGGPLMHVIAAK		IDK(54.52)SIFPGIQGGPLMHVIAAK(-54.52)		0	1	0	YP_001422966.1	YP_001422966.1	YP_001422966.1	>gi|154687805|ref|YP_001422966.1| serine hydroxymethyltransferase [Bacillus amyloliquefaciens subsp. plantarum str. FZB42]	MULTI-MSMS	6	760.42	3	760.08	2277.22	39992.7	4.2247	-0.74022	3.4845	760.414	27.381	1.055	27.381	26.711	27.766	-1.9073e-06	158	31	6	0.026143	1	8293	54.521	53.065	1	11285000
IDKSIFPGIQGGPLMHVIAAK	21	Malon(K)	_IDK(ma)SIFPGIQGGPLMHVIAAK_	IDK(1)SIFPGIQGGPLMHVIAAK		IDK(49.77)SIFPGIQGGPLMHVIAAK(-49.77)		0	1	0	YP_001422966.1	YP_001422966.1	YP_001422966.1	>gi|154687805|ref|YP_001422966.1| serine hydroxymethyltransferase [Bacillus amyloliquefaciens subsp. plantarum str. FZB42]	MULTI-MSMS	7	760.42	3	760.08	2277.22	39751.3	6.5342	-0.5763	5.9579	760.414	27.603	0.8655	27.603	27.013	27.878	1.9073e-06	49	12	5	0.042948	1	7998	49.768	49.076	1	4768500
IDNQVKVR	8	Malon(K)	_IDNQVK(ma)VR_	IDNQVK(1)VR		IDNQVK(67.7)VR		0	1	0	YP_001419996.1	YP_001419996.1	YP_001419996.1	>gi|154684835|ref|YP_001419996.1| SrfAB [Bacillus amyloliquefaciens subsp. plantarum str. FZB42]	MULTI-MSMS	7	529.29	2	529.285	1056.56	47725.7	4.2697	-1.2309	3.0388	529.285	6.6654	0.51029	6.6654	6.468	6.9782	0	27	10	4	0.011272	1	1519	67.704	50.473	1	4625200
IDPSKLELEER	11	Malon(K)	_IDPSK(ma)LELEER_	IDPSK(1)LELEER		IDPSK(70.89)LELEER		0	1	0	YP_001419812.1	YP_001419812.1	YP_001419812.1	>gi|154684651|ref|YP_001419812.1| 30S ribosomal protein S5 [Bacillus amyloliquefaciens subsp. plantarum str. FZB42]	MULTI-MSMS	7	707.86	2	707.857	1413.7	40506.7	4.0442	0.45695	4.5012	707.857	16.853	0.27103	16.853	16.734	17.005	1.9073e-06	11	4	4	0.003281	1	4933	70.889	67.848	1	3881200
IEKGESLIFTAK	12	Malon(K)	_IEK(ma)GESLIFTAK_	IEK(1)GESLIFTAK		IEK(55.26)GESLIFTAK(-55.26)		0	1	0	YP_001422120.1	YP_001422120.1	YP_001422120.1	>gi|154686959|ref|YP_001422120.1| trigger factor [Bacillus amyloliquefaciens subsp. plantarum str. FZB42]	MULTI-MSMS	3	711.39	2	711.38	1420.74	40964.8	3.3272	1.3162	4.6434	711.381	18.278	0.2608	18.278	18.197	18.457	0	20	9	3	0.027465	1	5091	55.261	49.541	1	1361500
IEKGESLIFTAK	12	Malon(K)	_IEK(ma)GESLIFTAK_	IEK(1)GESLIFTAK		IEK(62.09)GESLIFTAK(-62.09)		0	1	0	YP_001422120.1	YP_001422120.1	YP_001422120.1	>gi|154686959|ref|YP_001422120.1| trigger factor [Bacillus amyloliquefaciens subsp. plantarum str. FZB42]	MULTI-MSMS	4	711.38	2	711.38	1420.74	42949.4	1.231	0.91755	2.1486	711.38	18.078	0.32435	18.078	17.921	18.246	0	22	11	2	0.0084505	1	6392	62.088	23.111	1	7011000
IEKLELGSVGDIIHR	15	Malon(K)	_IEK(ma)LELGSVGDIIHR_	IEK(1)LELGSVGDIIHR		IEK(53.55)LELGSVGDIIHR		0	1	0	YP_001422213.1	YP_001422213.1	YP_001422213.1	>gi|154687052|ref|YP_001422213.1| 6-phosphofructokinase [Bacillus amyloliquefaciens subsp. plantarum str. FZB42]	MULTI-MSMS	8	589.33	3	588.988	1763.94	45201.6	4.6839	1.8442	6.5282	589.324	22.113	0.26957	22.113	21.99	22.26	-1.9073e-06	8	4	3	0.027851	1	6477	53.554	53.543	1	1753100
IEKLPLVDDQNK	12	Malon(K)	_IEK(ma)LPLVDDQNK_	IEK(1)LPLVDDQNK		IEK(55.66)LPLVDDQNK(-55.66)		0	1	0	YP_001419688.1	YP_001419688.1	YP_001419688.1	>gi|154684527|ref|YP_001419688.1| inosine 5-monophosphate dehydrogenase [Bacillus amyloliquefaciens subsp. plantarum str. FZB42]	MULTI-MSMS	6	749.9	2	749.393	1496.77	40732.7	5.2376	-0.9208	4.3168	750.397	16.747	0.75844	16.747	16.329	17.088	0	43	15	5	0.020444	1	5100	55.66	52.513	1	2142900
IEQLVLEEVKGDR	13	Malon(K)	_IEQLVLEEVK(ma)GDR_	IEQLVLEEVK(1)GDR		IEQLVLEEVK(40.69)GDR		0	1	0	YP_001422478.1	YP_001422478.1	YP_001422478.1	>gi|154687317|ref|YP_001422478.1| hypothetical protein RBAM_029160 [Bacillus amyloliquefaciens subsp. plantarum str. FZB42]	MULTI-MSMS	5	807.92	2	807.423	1612.83	38843	2.6898	3.2308	5.9207	807.426	19.869	0.46375	19.869	19.674	20.138	0	37	12	4	0.060656	1	5710	40.693	38.027	1	4290100
IEQLYPFPAKDTK	13	Malon(K)	_IEQLYPFPAK(ma)DTK_	IEQLYPFPAK(1)DTK		IEQLYPFPAK(52.86)DTK(-52.86)		0	1	0	YP_001421506.1	YP_001421506.1	YP_001421506.1	>gi|154686345|ref|YP_001421506.1| 2-oxoglutarate dehydrogenase E1 [Bacillus amyloliquefaciens subsp. plantarum str. FZB42]	MULTI-MSMS	5	818.42	2	818.417	1634.82	38852.6	3.2645	-3.7867	-0.5222	818.916	19.359	0.26269	19.359	19.164	19.427	-1.9073e-06	14	8	2	0.021602	1	5579	52.862	52.108	1	2458000
IEQLYPFPAKDTK	13	Malon(K)	_IEQLYPFPAK(ma)DTK_	IEQLYPFPAK(1)DTK		IEQLYPFPAK(58.98)DTK(-58.98)		0	1	0	YP_001421506.1	YP_001421506.1	YP_001421506.1	>gi|154686345|ref|YP_001421506.1| 2-oxoglutarate dehydrogenase E1 [Bacillus amyloliquefaciens subsp. plantarum str. FZB42]	MULTI-MSMS	6	818.42	2	818.417	1634.82	37494	3.1947	-0.58067	2.614	818.918	19.283	0.37404	19.283	19.038	19.412	0	12	8	3	0.0099092	1	5862	58.98	57.662	1	3716100
IFSECHKR	8	Malon(K)	_IFSECHK(ma)R_	IFSECHK(1)R		IFSECHK(86.67)R		0	1	0	YP_001420812.1	YP_001420812.1	YP_001420812.1	>gi|154685651|ref|YP_001420812.1| 6-phospho-beta-galactosidase [Bacillus amyloliquefaciens subsp. plantarum str. FZB42]	MULTI-MSMS	2	388.18	3	388.182	1161.52	54373.8	2.1483	-0.41014	1.7382	388.182	5.804	0.37355	5.804	5.6428	6.0163	0	17	4	5	0.00078257	1	1173	86.67	80.366	1	6867200
IFSECHKR	8	Malon(K)	_IFSECHK(ma)R_	IFSECHK(1)R		IFSECHK(123.35)R		0	1	0	YP_001420812.1	YP_001420812.1	YP_001420812.1	>gi|154685651|ref|YP_001420812.1| 6-phospho-beta-galactosidase [Bacillus amyloliquefaciens subsp. plantarum str. FZB42]	MULTI-MSMS	2	581.77	2	581.769	1161.52	43135.2	2.7682	-0.15508	2.6131	581.769	5.8037	0.37355	5.8037	5.6428	6.0163	4.7684e-07	9	4	3	1.4302e-06	1	1178	123.35	115.71	1	1809900
IIFSKYAGTEVK	12	Malon(K)	_IIFSK(ma)YAGTEVK_	IIFSK(1)YAGTEVK		IIFSK(76.76)YAGTEVK(-76.76)		0	1	0	YP_001420263.1	YP_001420263.1	YP_001420263.1	>gi|154685102|ref|YP_001420263.1| co-chaperonin GroES [Bacillus amyloliquefaciens subsp. plantarum str. FZB42]	MULTI-MSMS	2	721.38	2	721.382	1440.75	38997.7	3.1845	-1.4772	1.7072	721.382	17.628	0.45253	17.628	17.524	17.976	0	13	7	4	0.00072923	1	4911	76.759	76.426	1	2796500
IIFSKYAGTEVK	12	Malon(K)	_IIFSK(ma)YAGTEVK_	IIFSK(1)YAGTEVK		IIFSK(51.77)YAGTEVK(-51.77)		0	1	0	YP_001420263.1	YP_001420263.1	YP_001420263.1	>gi|154685102|ref|YP_001420263.1| co-chaperonin GroES [Bacillus amyloliquefaciens subsp. plantarum str. FZB42]	MULTI-MSMS	3	721.38	2	721.382	1440.75	41362.6	3.9018	0.53597	4.4377	721.383	17.673	0.3847	17.673	17.513	17.898	0	41	12	4	0.03697	1	4885	51.771	51.53	1	12785000
IILEPGTKYGPGGEGFMR	18	Malon(K)	_IILEPGTK(ma)YGPGGEGFMR_	IILEPGTK(1)YGPGGEGFMR		IILEPGTK(58.09)YGPGGEGFMR		0	1	0	YP_001422416.1	YP_001422416.1	YP_001422416.1	>gi|154687255|ref|YP_001422416.1| hypothetical protein RBAM_028540 [Bacillus amyloliquefaciens subsp. plantarum str. FZB42]	MULTI-MSMS	5	1005	2	1004.5	2006.98	35121.5	3.6145	0.29009	3.9046	1004.5	22.037	0.2884	22.037	21.918	22.206	1.9073e-06	26	9	5	0.018651	1	6317	58.093	57.074	1	1798900
IINESLSKSR	10	Malon(K)	_IINESLSK(ma)SR_	IINESLSK(1)SR		IINESLSK(105.65)SR		0	1	0	YP_001421119.1	YP_001421119.1	YP_001421119.1	>gi|154685958|ref|YP_001421119.1| hypothetical protein RBAM_015250 [Bacillus amyloliquefaciens subsp. plantarum str. FZB42]	MULTI-MSMS	7	616.83	2	616.828	1231.64	44255.7	4.1683	0.29617	4.4644	616.828	9.76	0.44258	9.76	9.6036	10.046	0	23	9	4	2.3931e-05	1	2599	105.65	97.783	1	9804000
IIQEGDPSPDGKGTIR	16	Malon(K)	_IIQEGDPSPDGK(ma)GTIR_	IIQEGDPSPDGK(1)GTIR		IIQEGDPSPDGK(49.77)GTIR		0	1	0	YP_001421235.1	YP_001421235.1	YP_001421235.1	>gi|154686074|ref|YP_001421235.1| prolyl-tRNA synthetase [Bacillus amyloliquefaciens subsp. plantarum str. FZB42]	MULTI-MSMS	7	884.94	2	884.939	1767.86	37009.4	3.8219	0.96795	4.7899	884.941	11.375	0.32255	11.375	11.225	11.548	0	16	6	4	0.038433	1	3188	49.768	47.84	1	1745200
IKANCNSIEDTIK	13	Malon(K)	_IK(ma)ANCNSIEDTIK_	IK(1)ANCNSIEDTIK		IK(88.31)ANCNSIEDTIK(-88.31)		0	1	0	YP_001420619.1	YP_001420619.1	YP_001420619.1	>gi|154685458|ref|YP_001420619.1| hypothetical protein RBAM_010240 [Bacillus amyloliquefaciens subsp. plantarum str. FZB42]	MULTI-MSMS	6	796.39	2	796.385	1590.76	39537	1.9674	1.5394	3.5068	796.387	13.416	0.28331	13.416	13.263	13.546	9.5367e-07	16	5	4	4.1145e-05	1	4036	88.311	85.133	1	3524700
IKEHLPNASYYPIR	14	Malon(K)	_IK(ma)EHLPNASYYPIR_	IK(1)EHLPNASYYPIR		IK(42.63)EHLPNASYYPIR		0	1	0	YP_001421294.1	YP_001421294.1	YP_001421294.1	>gi|154686133|ref|YP_001421294.1| BaeM [Bacillus amyloliquefaciens subsp. plantarum str. FZB42]	MULTI-MSMS	5	596.31	3	596.309	1785.9	45946.8	5.5459	0.58668	6.1326	596.309	15.746	0.55173	15.746	15.413	15.964	0	27	10	3	0.053808	1	4569	42.633	42.147	1	2575300
IKNQLSR	7	Malon(K)	_IK(ma)NQLSR_	IK(1)NQLSR		IK(77.06)NQLSR		0	1	0	YP_001422268.1	YP_001422268.1	YP_001422268.1	>gi|154687107|ref|YP_001422268.1| tyrosyl-tRNA synthetase [Bacillus amyloliquefaciens subsp. plantarum str. FZB42]	MULTI-MSMS	7	472.76	2	472.762	943.509	50615.7	2.6222	-0.2395	2.3827	472.762	5.9776	0.25595	5.9776	5.8242	6.0801	-4.7684e-07	9	4	3	0.0079209	1	1298	77.058	61.176	1	3249900
IKPENVVIIGAR	12	Malon(K)	_IK(ma)PENVVIIGAR_	IK(1)PENVVIIGAR		IK(41.22)PENVVIIGAR		0	1	0	YP_001423283.1	YP_001423283.1	YP_001423283.1	>gi|154688122|ref|YP_001423283.1| RocF [Bacillus amyloliquefaciens subsp. plantarum str. FZB42]	MULTI-MSMS	3	697.91	2	697.904	1393.79	43045	4.5976	-2.3637	2.2339	698.403	17.629	0.25962	17.629	17.513	17.773	0	23	10	3	0.065901	1	4906	41.218	40.334	1	825810
IKTPQVFGHEFSGIVAETGK	20	Malon(K)	_IK(ma)TPQVFGHEFSGIVAETGK_	IK(1)TPQVFGHEFSGIVAETGK		IK(44.16)TPQVFGHEFSGIVAETGK(-44.16)		0	1	0	YP_001421277.1	YP_001421277.1	YP_001421277.1	>gi|154686116|ref|YP_001421277.1| L-threonine 3-dehydrogenase [Bacillus amyloliquefaciens subsp. plantarum str. FZB42]	MULTI-MSMS	7	744.72	3	744.383	2230.13	37749.3	3.9781	-0.43751	3.5406	744.717	23.099	0.25837	23.099	22.959	23.217	1.9073e-06	11	4	4	0.06432	1	6747	44.158	43.813	1	2402400
IKVCVADDNR	10	Malon(K)	_IK(ma)VCVADDNR_	IK(1)VCVADDNR		IK(68)VCVADDNR		0	1	0	YP_001421847.1	YP_001421847.1	YP_001421847.1	>gi|154686686|ref|YP_001421847.1| Spo0A [Bacillus amyloliquefaciens subsp. plantarum str. FZB42]	MULTI-MSMS	2	638.81	2	638.304	1274.59	43558	2.9959	-0.18744	2.8084	638.303	9.9841	0.25332	9.9841	9.8537	10.107	0	8	3	3	0.0050705	1	2527	67.997	67.092	1	1720500
ILEIVDKNTPMLEAFR	16	Malon(K)	_ILEIVDK(ma)NTPMLEAFR_	ILEIVDK(1)NTPMLEAFR		ILEIVDK(52.18)NTPMLEAFR		0	1	0	YP_001421106.1	YP_001421106.1	YP_001421106.1	>gi|154685945|ref|YP_001421106.1| cell division protein FtsZ [Bacillus amyloliquefaciens subsp. plantarum str. FZB42]	MULTI-MSMS	2	988.52	2	988.014	1974.01	37813.8	3.2152	-2.2077	1.0075	988.012	28.694	0.20256	28.694	28.563	28.766	0	37	18	3	0.024532	1	7880	52.185	51.776	1	737240
ILKQAAESPDR	11	Malon(K)	_ILK(ma)QAAESPDR_	ILK(1)QAAESPDR		ILK(69.34)QAAESPDR		0	1	0	YP_001419996.1	YP_001419996.1	YP_001419996.1	>gi|154684835|ref|YP_001419996.1| SrfAB [Bacillus amyloliquefaciens subsp. plantarum str. FZB42]	MULTI-MSMS	5	657.34	2	657.338	1312.66	42955.2	4.3369	1.2085	5.5454	657.339	8.4279	0.30281	8.4279	8.2825	8.5853	0	18	7	3	0.0048137	1	2078	69.345	63.625	1	1770500
ILNFDIYKSSPK	12	Malon(K)	_ILNFDIYK(ma)SSPK_	ILNFDIYK(1)SSPK		ILNFDIYK(58.89)SSPK(-58.89)		0	1	0	YP_001421353.1	YP_001421353.1	YP_001421353.1	>gi|154686192|ref|YP_001421353.1| hypothetical protein RBAM_017590 [Bacillus amyloliquefaciens subsp. plantarum str. FZB42]	MULTI-MSMS	6	756.4	2	755.893	1509.77	39929.6	6.0082	1.2744	7.2826	756.394	21.159	0.65976	21.159	20.85	21.509	0	16	8	3	0.0092755	1	6433	58.885	58.196	1	1216200
ILNSGTLKNK	10	Malon(K)	_ILNSGTLK(ma)NK_	ILNSGTLK(1)NK		ILNSGTLK(63.09)NK(-63.09)		0	1	0	YP_001422212.1	YP_001422212.1	YP_001422212.1	>gi|154687051|ref|YP_001422212.1| pyruvate kinase [Bacillus amyloliquefaciens subsp. plantarum str. FZB42]	MULTI-MSMS	5	587.33	2	587.327	1172.64	45435.7	6.1772	0.062256	6.2394	587.327	9.4017	0.2899	9.4017	9.2097	9.4996	0	11	6	2	0.017886	1	2376	63.091	61.456	1	16050000
ILNSGTLKNK	10	Malon(K)	_ILNSGTLK(ma)NK_	ILNSGTLK(1)NK		ILNSGTLK(57.17)NK(-57.17)		0	1	0	YP_001422212.1	YP_001422212.1	YP_001422212.1	>gi|154687051|ref|YP_001422212.1| pyruvate kinase [Bacillus amyloliquefaciens subsp. plantarum str. FZB42]	MULTI-MSMS	6	587.33	2	587.327	1172.64	45620.9	6.7053	-0.61066	6.0947	587.327	9.2619	0.28767	9.2619	9.0994	9.387	0	17	6	4	0.035264	1	2500	57.175	54.696	1	11811000
IMAIDPLGKNR	11	Malon(K)	_IMAIDPLGK(ma)NR_	IMAIDPLGK(1)NR		IMAIDPLGK(78.32)NR		0	1	0	YP_001420814.1	YP_001420814.1	YP_001420814.1	>gi|154685653|ref|YP_001420814.1| Pgm [Bacillus amyloliquefaciens subsp. plantarum str. FZB42]	MULTI-MSMS	7	657.35	2	657.348	1312.68	42225	7.221	0.45548	7.6765	657.349	17.786	0.26175	17.786	17.653	17.915	0	11	3	4	0.0013457	1	5210	78.324	77.016	1	3940000
IMGAAPITEEEESEMKR	17	Malon(K)	_IMGAAPITEEEESEMK(ma)R_	IMGAAPITEEEESEMK(1)R		IMGAAPITEEEESEMK(85.94)R		0	1	0	YP_001421680.1	YP_001421680.1	YP_001421680.1	>gi|154686519|ref|YP_001421680.1| chorismate synthase [Bacillus amyloliquefaciens subsp. plantarum str. FZB42]	MULTI-MSMS	8	1003.96	2	1003.96	2005.9	35564.4	3.8754	-0.96764	2.9078	1004.46	16.772	0.26153	16.772	16.663	16.924	0	33	9	5	3.9608e-07	1	4970	85.937	81.033	1	5430800
IMLTKELDK	9	Malon(K)	_IMLTK(ma)ELDK_	IMLTK(1)ELDK		IMLTK(50.35)ELDK(-50.35)		0	1	0	YP_001422215.1	YP_001422215.1	YP_001422215.1	>gi|154687054|ref|YP_001422215.1| acetyl-CoA carboxylase subunit beta [Bacillus amyloliquefaciens subsp. plantarum str. FZB42]	MULTI-MSMS	2	588.82	2	588.813	1175.61	45790.7	5.2463	0.44156	5.6879	588.813	15.684	0.43778	15.684	15.435	15.872	0	18	7	3	0.044978	1	4334	50.354	45.255	1	1492600
INAVIKNSGLK	11	Malon(K)	_INAVIK(ma)NSGLK_	INAVIK(1)NSGLK		INAVIK(68.28)NSGLK(-68.28)		0	1	0	YP_001420698.1	YP_001420698.1	YP_001420698.1	>gi|154685537|ref|YP_001420698.1| nucleotide-binding protein [Bacillus amyloliquefaciens subsp. plantarum str. FZB42]	MULTI-MSMS	8	621.86	2	621.856	1241.7	44753.3	1.9807	1.3594	3.3401	621.857	11.829	0.14314	11.829	11.757	11.9	-9.5367e-07	8	3	3	0.0058837	1	3417	68.277	63.68	1	4867500
INVNTENQISSAKAVR	16	Malon(K)	_INVNTENQISSAK(ma)AVR_	INVNTENQISSAK(1)AVR		INVNTENQISSAK(153.21)AVR		0	1	0	YP_001422988.1	YP_001422988.1	YP_001422988.1	>gi|154687827|ref|YP_001422988.1| fructose-bisphosphate aldolase [Bacillus amyloliquefaciens subsp. plantarum str. FZB42]	MULTI-MSMS	8	915.48	2	915.471	1828.93	36756.8	2.4437	-0.0078665	2.4358	915.471	13.092	0.24167	13.092	12.917	13.159	9.5367e-07	8	4	3	2.1827e-28	1	3847	153.21	152.73	1	5675500
IPAVGGKLAATAER	14	Malon(K)	_IPAVGGK(ma)LAATAER_	IPAVGGK(1)LAATAER		IPAVGGK(41.51)LAATAER		0	1	0	YP_001421852.1	YP_001421852.1	YP_001421852.1	>gi|154686691|ref|YP_001421852.1| 1-deoxy-D-xylulose-5-phosphate synthase [Bacillus amyloliquefaciens subsp. plantarum str. FZB42]	MULTI-SECPEP	6	719.89	2	720.396	1438.78	39918.5	5.7712	1.3854	7.1567	720.397	15.291	0.18704	15.291	15.176	15.363	0	6	2	3	0.068888	1	4654	41.513	40.984	1	2084500
IPGGFIKR	8	Malon(K)	_IPGGFIK(ma)R_	IPGGFIK(1)R		IPGGFIK(56.43)R		0	1	0	YP_001421247.1	YP_001421247.1	YP_001421247.1	>gi|154686086|ref|YP_001421247.1| polynucleotide phosphorylase [Bacillus amyloliquefaciens subsp. plantarum str. FZB42]	MULTI-MSMS	7	487.28	2	487.277	972.539	50010.4	6.5409	-0.42091	6.12	487.276	12.75	0.85613	12.75	12.298	13.154	0	42	15	5	0.022954	1	3622	56.432	56.031	1	20353000
IPKDILR	7	Malon(K)	_IPK(ma)DILR_	IPK(1)DILR		IPK(46.92)DILR		0	1	0		REV__YP_001420852.1	REV__YP_001420852.1		MULTI-MSMS	1	470.78	2	470.777	939.539	52135.5	2.4112	-0.21133	2.1999	470.776	13.898	0.38891	13.898	13.644	14.033	0	14	7	3	0.067734	1	4536	46.921	40.658	1	1611600
IQYGGSVKPANIK	13	Malon(K)	_IQYGGSVK(ma)PANIK_	IQYGGSVK(1)PANIK		IQYGGSVK(56.87)PANIK(-56.87)		0	1	0	YP_001422690.1	YP_001422690.1	YP_001422690.1	>gi|154687529|ref|YP_001422690.1| triosephosphate isomerase [Bacillus amyloliquefaciens subsp. plantarum str. FZB42]	MULTI-MSMS	1	730.89	2	730.891	1459.77	41168.4	2.7955	0.36312	3.1586	730.891	11.993	0.3279	11.993	11.803	12.13	0	20	6	4	0.02219	1	3803	56.872	49.506	1	20931000
IQYGGSVKPANIK	13	Malon(K)	_IQYGGSVK(ma)PANIK_	IQYGGSVK(1)PANIK		IQYGGSVK(80.51)PANIK(-80.51)		0	1	0	YP_001422690.1	YP_001422690.1	YP_001422690.1	>gi|154687529|ref|YP_001422690.1| triosephosphate isomerase [Bacillus amyloliquefaciens subsp. plantarum str. FZB42]	MULTI-MSMS	2	730.89	2	730.891	1459.77	41053.2	4.6878	-0.54071	4.1471	730.891	12.227	0.35644	12.227	12.04	12.396	0	21	5	5	0.00020445	1	3266	80.507	67.701	1	31183000
IQYGGSVKPANIK	13	Malon(K)	_IQYGGSVK(ma)PANIK_	IQYGGSVK(1)PANIK		IQYGGSVK(46.16)PANIK(-46.16)		0	1	0	YP_001422690.1	YP_001422690.1	YP_001422690.1	>gi|154687529|ref|YP_001422690.1| triosephosphate isomerase [Bacillus amyloliquefaciens subsp. plantarum str. FZB42]	MULTI-MSMS	3	730.9	2	730.891	1459.77	39896.3	6.1655	-0.01147	6.154	730.891	12.167	0.28834	12.167	12.021	12.31	0	10	4	3	0.055152	1	3287	46.156	38.791	1	3952000
IQYGGSVKPANIK	13	Malon(K)	_IQYGGSVK(ma)PANIK_	IQYGGSVK(1)PANIK		IQYGGSVK(45.08)PANIK(-45.08)		0	1	0	YP_001422690.1	YP_001422690.1	YP_001422690.1	>gi|154687529|ref|YP_001422690.1| triosephosphate isomerase [Bacillus amyloliquefaciens subsp. plantarum str. FZB42]	MULTI-MSMS	8	730.89	2	730.891	1459.77	40117.8	5.3916	-0.052874	5.3387	730.891	12.094	0.27448	12.094	11.967	12.241	9.5367e-07	10	4	3	0.05845	1	3516	45.084	41.367	1	5285800
ISALNKDER	9	Malon(K)	_ISALNK(ma)DER_	ISALNK(1)DER		ISALNK(114.86)DER		0	1	0	YP_001422619.1	YP_001422619.1	YP_001422619.1	>gi|154687458|ref|YP_001422619.1| hypothetical protein RBAM_030570 [Bacillus amyloliquefaciens subsp. plantarum str. FZB42]	MULTI-MSMS	7	566.29	2	566.286	1130.56	45297.2	4.0182	0.62829	4.6464	566.286	8.7132	0.55465	8.7132	8.4355	8.9901	0	28	12	4	3.9731e-05	1	2201	114.86	109.97	1	13959000
ISELLSTDHKK	11	Malon(K)	_ISELLSTDHK(ma)K_	ISELLSTDHK(1)K		ISELLSTDHK(58.32)K(-58.32)		0	1	0	YP_001421031.1	YP_001421031.1	YP_001421031.1	>gi|154685870|ref|YP_001421031.1| MlnE [Bacillus amyloliquefaciens subsp. plantarum str. FZB42]	MULTI-MSMS	7	452.91	3	452.905	1355.69	51774.6	4.0601	0.50142	4.5615	452.905	9.1841	0.38774	9.1841	8.9901	9.3779	0	16	6	3	0.0046506	1	2381	58.32	56.932	1	10106000
ISELLSTDHKK	11	Malon(K)	_ISELLSTDHK(ma)K_	ISELLSTDHK(1)K		ISELLSTDHK(51.09)K(-51.09)		0	1	0	YP_001421031.1	YP_001421031.1	YP_001421031.1	>gi|154685870|ref|YP_001421031.1| MlnE [Bacillus amyloliquefaciens subsp. plantarum str. FZB42]	MULTI-MSMS	7	678.86	2	678.854	1355.69	41312.1	4.5969	0.021617	4.6185	678.854	9.1829	0.27749	9.1829	9.0423	9.3198	-9.5367e-07	12	4	4	0.012472	1	2407	51.092	50.981	1	3426800
ISGDAYGKDAVK	12	Malon(K)	_ISGDAYGK(ma)DAVK_	ISGDAYGK(1)DAVK		ISGDAYGK(42.31)DAVK(-42.31)		0	1	0	YP_001422042.1	YP_001422042.1	YP_001422042.1	>gi|154686881|ref|YP_001422042.1| alanyl-tRNA synthetase [Bacillus amyloliquefaciens subsp. plantarum str. FZB42]	MULTI-MSMS	7	655.32	2	655.317	1308.62	43448.1	4.2765	0.34161	4.6181	655.317	9.8253	0.45754	9.8253	9.6494	10.107	-9.5367e-07	18	8	3	0.06681	1	2609	42.314	40.754	1	2348300
ISGVPIVDNKDDQK	14	Malon(K)	_ISGVPIVDNK(ma)DDQK_	ISGVPIVDNK(1)DDQK		ISGVPIVDNK(53.26)DDQK(-53.26)		0	1	0	YP_001419688.1	YP_001419688.1	YP_001419688.1	>gi|154684527|ref|YP_001419688.1| inosine 5-monophosphate dehydrogenase [Bacillus amyloliquefaciens subsp. plantarum str. FZB42]	MULTI-MSMS	8	807.41	2	807.404	1612.79	37968.2	5.0742	1.0937	6.1678	807.405	13.874	0.57188	13.874	13.521	14.093	0	29	10	4	0.026659	1	4059	53.255	52.267	1	4176200
ISLEDGKVQEPDHGCVK	17	Malon(K)	_ISLEDGK(ma)VQEPDHGCVK_	ISLEDGK(1)VQEPDHGCVK		ISLEDGK(54.28)VQEPDHGCVK(-54.28)		0	1	0	YP_001419980.1	YP_001419980.1	YP_001419980.1	>gi|154684819|ref|YP_001419980.1| NasE [Bacillus amyloliquefaciens subsp. plantarum str. FZB42]	MULTI-MSMS	7	666.65	3	666.314	1995.92	42802.8	4.7165	0.66071	5.3772	666.649	11.918	0.26913	11.918	11.78	12.05	0	14	5	4	0.030243	1	3377	54.281	53.629	1	4360000
ISLQTLKETK	10	Malon(K)	_ISLQTLK(ma)ETK_	ISLQTLK(1)ETK		ISLQTLK(85.55)ETK(-85.55)		0	1	0	YP_001422554.1	YP_001422554.1	YP_001422554.1	>gi|154687393|ref|YP_001422554.1| hypothetical protein RBAM_029920 [Bacillus amyloliquefaciens subsp. plantarum str. FZB42]	MULTI-MSMS	6	623.85	2	623.848	1245.68	45610	2.2994	-1.9528	0.34659	623.847	16.512	0.25376	16.512	16.329	16.583	0	15	6	3	0.00054342	1	5042	85.554	79.605	1	4642500
ISNDSPIAKSLLGR	14	Malon(K)	_ISNDSPIAK(ma)SLLGR_	ISNDSPIAK(1)SLLGR		ISNDSPIAK(62.2)SLLGR		0	1	0	YP_001422033.1	YP_001422033.1	YP_001422033.1	>gi|154686872|ref|YP_001422033.1| transcription elongation factor GreA [Bacillus amyloliquefaciens subsp. plantarum str. FZB42]	MULTI-MSMS	7	779.42	2	778.918	1555.82	39901.9	3.3287	0.18684	3.5155	778.918	19.596	0.43499	19.596	19.39	19.825	0	53	16	4	0.013308	1	5733	62.203	62.077	1	4226100
ISPKEAAFLDPQER	14	Malon(K)	_ISPK(ma)EAAFLDPQER_	ISPK(1)EAAFLDPQER		ISPK(40.28)EAAFLDPQER		0	1	0	YP_001421033.1	YP_001421033.1	YP_001421033.1	>gi|154685872|ref|YP_001421033.1| MlnG [Bacillus amyloliquefaciens subsp. plantarum str. FZB42]	MULTI-MSMS	3	843.92	2	843.92	1685.83	38414.8	3.2764	0.65631	3.9327	843.921	19.225	0.32755	19.225	19.02	19.348	0	8	4	2	0.057338	1	5328	40.278	37.198	1	1408700
ISTDTEFNTKK	11	Malon(K)	_ISTDTEFNTK(ma)K_	ISTDTEFNTK(1)K		ISTDTEFNTK(120.84)K(-120.84)		0	1	0	YP_001422812.1	YP_001422812.1	YP_001422812.1	>gi|154687651|ref|YP_001422812.1| Hag [Bacillus amyloliquefaciens subsp. plantarum str. FZB42]	MULTI-MSMS	7	685.33	2	685.328	1368.64	42502.9	4.2882	0.95698	5.2452	685.328	10.058	0.4571	10.058	9.8076	10.265	0	18	7	4	1.1375e-10	1	2679	120.84	118.83	1	13662000
ISTDTEFNTKK	11	Malon(K)	_ISTDTEFNTK(ma)K_	ISTDTEFNTK(1)K		ISTDTEFNTK(115.34)K(-115.34)		0	1	0	YP_001422812.1	YP_001422812.1	YP_001422812.1	>gi|154687651|ref|YP_001422812.1| Hag [Bacillus amyloliquefaciens subsp. plantarum str. FZB42]	MULTI-MSMS	8	685.33	2	685.328	1368.64	41436.7	5.6482	1.5002	7.1484	685.329	10.209	0.35712	10.209	9.9855	10.343	0	20	8	3	5.3112e-08	1	2804	115.34	114.03	1	3547500
ITDEDISFSKR	11	Malon(K)	_ITDEDISFSK(ma)R_	ITDEDISFSK(1)R		ITDEDISFSK(54.09)R		0	1	0	YP_001422499.1	YP_001422499.1	YP_001422499.1	>gi|154687338|ref|YP_001422499.1| homoserine dehydrogenase [Bacillus amyloliquefaciens subsp. plantarum str. FZB42]	MULTI-MSMS	3	698.84	2	698.833	1395.65	36756.5	3.8935	2.1043	5.9978	698.836	14.523	0.53993	14.523	14.155	14.695	0	26	13	4	0.0080164	1	4017	54.09	50.971	1	1215900
ITYDKAIEFLK	11	Malon(K)	_ITYDK(ma)AIEFLK_	ITYDK(1)AIEFLK		ITYDK(47.77)AIEFLK(-47.77)		0	1	0	YP_001421644.1	YP_001421644.1	YP_001421644.1	>gi|154686483|ref|YP_001421644.1| asparaginyl-tRNA synthetase [Bacillus amyloliquefaciens subsp. plantarum str. FZB42]	MULTI-MSMS	6	714.38	2	713.877	1425.74	39908.6	4.3696	-1.816	2.5536	714.377	24.343	0.68662	24.343	24.035	24.722	0	26	11	3	0.04826	1	7348	47.774	40.318	1	2625400
IVHYIKQK	8	Malon(K)	_IVHYIK(ma)QK_	IVHYIK(1)QK		IVHYIK(47.96)QK(-47.96)		0	1	0	YP_001422508.1	YP_001422508.1	YP_001422508.1	>gi|154687347|ref|YP_001422508.1| hypothetical protein RBAM_029460 [Bacillus amyloliquefaciens subsp. plantarum str. FZB42]	MULTI-MSMS	3	557.82	2	557.816	1113.62	45755	4.599	1.0449	5.6439	557.816	6.1957	0.32164	6.1957	6.0354	6.357	0	17	6	3	0.051459	1	1315	47.96	41.958	1	1174800
IVKIDVDENQETAGK	15	Malon(K)	_IVK(ma)IDVDENQETAGK_	IVK(1)IDVDENQETAGK		IVK(173.06)IDVDENQETAGK(-173.06)		0	1	0	YP_001422145.1	YP_001422145.1	YP_001422145.1	>gi|154686984|ref|YP_001422145.1| hypothetical protein RBAM_025560 [Bacillus amyloliquefaciens subsp. plantarum str. FZB42]	MULTI-MSMS	8	872.94	2	872.934	1743.85	37603.2	3.2077	1.292	4.4997	872.935	13.042	0.33593	13.042	12.858	13.194	0	23	7	5	4.8383e-35	1	3803	173.06	167.85	1	19145000
IVNEVKHINR	10	Malon(K)	_IVNEVK(ma)HINR_	IVNEVK(1)HINR		IVNEVK(58.17)HINR		0	1	0	YP_001420292.1	YP_001420292.1	YP_001420292.1	>gi|154685131|ref|YP_001420292.1| GMP synthase [Bacillus amyloliquefaciens subsp. plantarum str. FZB42]	MULTI-MSMS	1	654.36	2	654.357	1306.7	44957.6	1.4732	-0.15555	1.3177	654.356	8.1299	0.23878	8.1299	8.0425	8.2813	0	8	6	2	0.022884	1	2152	58.172	54.832	1	1524700
IVNEVKHINR	10	Malon(K)	_IVNEVK(ma)HINR_	IVNEVK(1)HINR		IVNEVK(95.09)HINR		0	1	0	YP_001420292.1	YP_001420292.1	YP_001420292.1	>gi|154685131|ref|YP_001420292.1| GMP synthase [Bacillus amyloliquefaciens subsp. plantarum str. FZB42]	MULTI-MSMS	8	654.36	2	654.357	1306.7	43002.1	4.5068	-0.93054	3.5763	654.356	7.9546	0.24988	7.9546	7.8245	8.0743	0	11	4	3	0.00013547	1	2013	95.094	89.146	1	3334000
IVSINPADKEEVVGKVSK	18	Malon(K)	_IVSINPADKEEVVGK(ma)VSK_	IVSINPADKEEVVGK(1)VSK		IVSINPADK(-45.31)EEVVGK(45.31)VSK(-74.36)		0	1	0	YP_001419975.1	YP_001419975.1	YP_001419975.1	>gi|154684814|ref|YP_001419975.1| 1-pyrroline-5-carboxylate dehydrogenase [Bacillus amyloliquefaciens subsp. plantarum str. FZB42]	MULTI-MSMS	1	667.03	3	666.697	1997.07	43400.3	2.6094	0.43644	3.0458	666.697	14.262	0.31499	14.262	14.091	14.406	9.5367e-07	18	5	4	0.01326	1	4660	74.364	73.137	2	5009900
IVVKEGVAAR	10	Malon(K)	_IVVK(ma)EGVAAR_	IVVK(1)EGVAAR		IVVK(40.38)EGVAAR		0	1	0	YP_001422791.1	YP_001422791.1	YP_001422791.1	>gi|154687630|ref|YP_001422791.1| excinuclease ABC subunit A [Bacillus amyloliquefaciens subsp. plantarum str. FZB42]	MULTI-MSMS	4	564.33	2	564.325	1126.63	47033.8	4.2305	1.1191	5.3496	564.325	9.7444	0.2508	9.7444	9.5768	9.8276	0	10	4	3	0.073328	1	2949	40.377	38.342	1	3525300
IYAVEPADSPVLSGGKPGPHK	21	Malon(K)	_IYAVEPADSPVLSGGK(ma)PGPHK_	IYAVEPADSPVLSGGK(1)PGPHK		IYAVEPADSPVLSGGK(61.61)PGPHK(-61.61)		0	1	0	YP_001419753.1	YP_001419753.1	YP_001419753.1	>gi|154684592|ref|YP_001419753.1| hypothetical protein RBAM_000840 [Bacillus amyloliquefaciens subsp. plantarum str. FZB42]	MULTI-MSMS	8	736.05	3	735.711	2204.11	40671.8	2.1846	0.4724	2.657	736.045	15.137	0.32462	15.137	15.012	15.337	0	30	8	5	0.013423	1	4488	61.612	61.612	1	7567300
KAAETMGMK	9	Malon(K)	_K(ma)AAETMGMK_	K(1)AAETMGMK		K(83.36)AAETMGMK(-83.36)		0	1	0	YP_001421856.1	YP_001421856.1	YP_001421856.1	>gi|154686695|ref|YP_001421856.1| bifunctional 5,10-methylene-tetrahydrofolate dehydrogenase/ 5,10-methylene-tetrahydrofolate cyclohydrolase [Bacillus amyloliquefaciens subsp. plantarum str. FZB42]	MULTI-MSMS	8	526.74	2	526.741	1051.47	48427.6	3.1396	0.43063	3.5703	526.742	6.7606	0.25543	6.7606	6.615	6.8704	-4.7684e-07	14	5	4	0.00071524	1	1613	83.358	79.245	1	3938500
KAEAPAAVHVKR	12	Malon(K)	_KAEAPAAVHVK(ma)R_	KAEAPAAVHVK(1)R		K(-59.86)AEAPAAVHVK(59.86)R		0	1	0	YP_001421792.1	YP_001421792.1	YP_001421792.1	>gi|154686631|ref|YP_001421792.1| DfnG [Bacillus amyloliquefaciens subsp. plantarum str. FZB42]	MULTI-MSMS	8	454.92	3	454.921	1361.74	52708.7	5.0293	0.72162	5.7509	454.921	5.2021	0.60961	5.2021	5.0095	5.6191	0	23	10	4	0.056633	1	1039	61.409	61.409	2	3096700
KAIADEFGVDIPMDR	15	Malon(K)	_K(ma)AIADEFGVDIPMDR_	K(1)AIADEFGVDIPMDR		K(42.07)AIADEFGVDIPMDR		0	1	0	YP_001421412.1	YP_001421412.1	YP_001421412.1	>gi|154686251|ref|YP_001421412.1| BmyA [Bacillus amyloliquefaciens subsp. plantarum str. FZB42]	MULTI-MSMS	2	882.42	2	881.919	1761.82	37615.2	2.971	-1.1764	1.7946	882.42	24.5	0.33361	24.5	24.326	24.66	0	29	17	2	0.033388	1	6751	42.068	41.347	1	763010
KAIADEFGVDIPMDR	15	Malon(K)	_K(ma)AIADEFGVDIPMDR_	K(1)AIADEFGVDIPMDR		K(95.07)AIADEFGVDIPMDR		0	1	0	YP_001421412.1	YP_001421412.1	YP_001421412.1	>gi|154686251|ref|YP_001421412.1| BmyA [Bacillus amyloliquefaciens subsp. plantarum str. FZB42]	MULTI-MSMS	4	881.92	2	881.919	1761.82	36763.1	3.9704	-1.8115	2.1588	881.918	24.465	0.88153	24.465	24.115	24.996	0	67	16	7	4.9042e-09	2	8341	95.067	94.489	1	63152000
KAIADEFGVDIPMDR	15	Malon(K)	_K(ma)AIADEFGVDIPMDR_	K(1)AIADEFGVDIPMDR		K(56.72)AIADEFGVDIPMDR		0	1	0	YP_001421412.1	YP_001421412.1	YP_001421412.1	>gi|154686251|ref|YP_001421412.1| BmyA [Bacillus amyloliquefaciens subsp. plantarum str. FZB42]	MULTI-MSMS	4	588.62	3	588.282	1761.82	46655.9	3.8468	-0.63603	3.2108	588.282	24.479	0.50568	24.479	24.184	24.69	1.9073e-06	24	8	4	0.0036407	1	8395	56.719	56.14	1	1058800
KAIADEFGVDIPMDR	15	Malon(K)	_K(ma)AIADEFGVDIPMDR_	K(1)AIADEFGVDIPMDR		K(97.1)AIADEFGVDIPMDR		0	1	0	YP_001421412.1	YP_001421412.1	YP_001421412.1	>gi|154686251|ref|YP_001421412.1| BmyA [Bacillus amyloliquefaciens subsp. plantarum str. FZB42]	MULTI-MSMS	5	882.43	2	881.919	1761.82	37151.6	3.5986	-0.48304	3.1155	881.919	24.518	0.45568	24.518	24.302	24.758	1.9073e-06	82	19	5	4.2248e-09	2	6968	97.095	96.517	1	6978300
KAIADEFGVDIPMDR	15	Malon(K)	_K(ma)AIADEFGVDIPMDR_	K(1)AIADEFGVDIPMDR		K(92.47)AIADEFGVDIPMDR		0	1	0	YP_001421412.1	YP_001421412.1	YP_001421412.1	>gi|154686251|ref|YP_001421412.1| BmyA [Bacillus amyloliquefaciens subsp. plantarum str. FZB42]	MULTI-MSMS	6	881.92	2	881.919	1761.82	36815.6	4.5524	-1.0003	3.5521	881.919	24.37	0.68631	24.37	24.104	24.79	1.9073e-06	46	12	5	1.7833e-07	2	7342	92.474	91.849	1	14486000
KAIADEFGVDIPMDR	15	Malon(K)	_K(ma)AIADEFGVDIPMDR_	K(1)AIADEFGVDIPMDR		K(116.6)AIADEFGVDIPMDR		0	1	0	YP_001421412.1	YP_001421412.1	YP_001421412.1	>gi|154686251|ref|YP_001421412.1| BmyA [Bacillus amyloliquefaciens subsp. plantarum str. FZB42]	MULTI-MSMS	7	881.93	2	881.919	1761.82	36771.7	5.0519	-1.0479	4.0039	881.919	24.522	0.59788	24.522	24.234	24.832	0	32	7	5	4.001e-14	2	7092	116.6	116.03	1	14121000
KAIADEFGVDIPMDR	15	Malon(K)	_K(ma)AIADEFGVDIPMDR_	K(1)AIADEFGVDIPMDR		K(119.45)AIADEFGVDIPMDR		0	1	0	YP_001421412.1	YP_001421412.1	YP_001421412.1	>gi|154686251|ref|YP_001421412.1| BmyA [Bacillus amyloliquefaciens subsp. plantarum str. FZB42]	MULTI-MSMS	8	881.92	2	881.919	1761.82	36995.6	3.2417	-0.17719	3.0645	881.92	24.457	0.56846	24.457	24.233	24.801	0	50	12	5	2.8691e-14	2	7115	119.45	118.87	1	14053000
KAIADEFGVDIPMDR	15	Oxidation (M),Malon(K)	_K(ma)AIADEFGVDIPM(ox)DR_	K(1)AIADEFGVDIPMDR	KAIADEFGVDIPM(1)DR	K(58.69)AIADEFGVDIPMDR	KAIADEFGVDIPM(58.69)DR	0	1	1	YP_001421412.1	YP_001421412.1	YP_001421412.1	>gi|154686251|ref|YP_001421412.1| BmyA [Bacillus amyloliquefaciens subsp. plantarum str. FZB42]	MULTI-MSMS	4	890.42	2	889.917	1777.82	36105.4	2.1853	-1.9123	0.27292	889.916	21.652	0.93551	21.652	21.218	22.154	0	74	20	4	0.0084914	3	7479	58.693	58.003	1	57827000
KAIADEFGVDIPMDR	15	Oxidation (M),Malon(K)	_K(ma)AIADEFGVDIPM(ox)DR_	K(1)AIADEFGVDIPMDR	KAIADEFGVDIPM(1)DR	K(67.23)AIADEFGVDIPMDR	KAIADEFGVDIPM(67.23)DR	0	1	1	YP_001421412.1	YP_001421412.1	YP_001421412.1	>gi|154686251|ref|YP_001421412.1| BmyA [Bacillus amyloliquefaciens subsp. plantarum str. FZB42]	MULTI-MSMS	6	889.92	2	889.917	1777.82	35739.3	6.9772	-1.924	5.0533	889.916	21.497	0.68353	21.497	21.088	21.771	1.9073e-06	45	11	5	0.00039922	2	6465	67.227	65.605	1	8522800
KAIADEFGVDIPMDR	15	Oxidation (M),Malon(K)	_K(ma)AIADEFGVDIPM(ox)DR_	K(1)AIADEFGVDIPMDR	KAIADEFGVDIPM(1)DR	K(50.96)AIADEFGVDIPMDR	KAIADEFGVDIPM(50.96)DR	0	1	1	YP_001421412.1	YP_001421412.1	YP_001421412.1	>gi|154686251|ref|YP_001421412.1| BmyA [Bacillus amyloliquefaciens subsp. plantarum str. FZB42]	MULTI-MSMS	8	890.42	2	889.917	1777.82	35867.3	3.3209	-1.9945	1.3264	890.416	21.741	0.59685	21.741	21.315	21.912	0	57	18	5	0.01917	2	6377	50.957	50.237	1	3996900
KALNSLTGK	9	Malon(K)	_K(ma)ALNSLTGK_	K(1)ALNSLTGK		K(66.27)ALNSLTGK(-66.27)		0	1	0	YP_001419801.1	YP_001419801.1	YP_001419801.1	>gi|154684640|ref|YP_001419801.1| 30S ribosomal protein S3 [Bacillus amyloliquefaciens subsp. plantarum str. FZB42]	MULTI-MSMS	6	509.29	2	509.282	1016.55	48150.7	5.4048	-0.74996	4.6548	509.282	9.6919	0.6312	9.6919	9.4816	10.113	0	28	13	4	0.0048704	1	2656	66.267	46.81	1	10538000
KASPEPQAVQPAK	13	Malon(K)	_K(ma)ASPEPQAVQPAK_	K(1)ASPEPQAVQPAK		K(52.37)ASPEPQAVQPAK(-52.37)		0	1	0	YP_001421294.1	YP_001421294.1	YP_001421294.1	>gi|154686133|ref|YP_001421294.1| BaeM [Bacillus amyloliquefaciens subsp. plantarum str. FZB42]	MULTI-MSMS	6	718.88	2	718.873	1435.73	43087.3	4.4673	0.55341	5.0207	718.873	7.1473	0.37691	7.1473	6.9276	7.3045	4.7684e-07	24	9	4	0.014344	1	1731	52.372	52.208	1	1010300
KASPEPQAVQPAKPLR	16	Malon(K)	_K(ma)ASPEPQAVQPAKPLR_	K(1)ASPEPQAVQPAKPLR		K(46.35)ASPEPQAVQPAK(-46.35)PLR		0	1	0	YP_001421294.1	YP_001421294.1	YP_001421294.1	>gi|154686133|ref|YP_001421294.1| BaeM [Bacillus amyloliquefaciens subsp. plantarum str. FZB42]	MULTI-MSMS	5	601.67	3	601.663	1801.97	45354.4	7.3089	-0.68693	6.6219	601.663	9.0466	0.41255	9.0466	8.7972	9.2097	0	48	14	4	0.065211	1	2286	46.877	45.202	2	2771400
KAVKGQLPLFEK	12	Malon(K)	_KAVK(ma)GQLPLFEK_	K(0.349)AVK(0.651)GQLPLFEK		K(-2.71)AVK(2.71)GQLPLFEK(-63.68)		0	1	0	YP_001422552.1	YP_001422552.1	YP_001422552.1	>gi|154687391|ref|YP_001422552.1| hypothetical protein RBAM_029900 [Bacillus amyloliquefaciens subsp. plantarum str. FZB42]	MULTI-MSMS	7	722.42	2	722.414	1442.81	41777.2	3.6017	-0.52064	3.0811	722.414	14.542	0.41562	14.542	14.253	14.669	0	22	9	3	0.043408	1	4226	63.682	57.967	2	2522300
KDEVSNQVSIAAKHK	15	Malon(K)	_KDEVSNQVSIAAK(ma)HK_	KDEVSNQVSIAAK(1)HK		K(-55.2)DEVSNQVSIAAK(55.2)HK(-56.82)		0	1	0	YP_001421697.1	YP_001421697.1	YP_001421697.1	>gi|154686536|ref|YP_001421697.1| cytidylate kinase [Bacillus amyloliquefaciens subsp. plantarum str. FZB42]	MULTI-MSMS	5	580.64	3	580.636	1738.88	44293.7	4.605	0.70165	5.3067	580.636	7.4324	0.27976	7.4324	7.3049	7.5846	0	22	8	4	0.048771	1	1758	56.819	56.748	2	3186200
KDIVQQAR	8	Malon(K)	_K(ma)DIVQQAR_	K(1)DIVQQAR		K(46.13)DIVQQAR		0	1	0	YP_001421280.1	YP_001421280.1	YP_001421280.1	>gi|154686119|ref|YP_001421280.1| hypothetical protein RBAM_016860 [Bacillus amyloliquefaciens subsp. plantarum str. FZB42]	MULTI-MSMS	7	522.28	2	522.278	1042.54	47821.8	1.9744	1.3558	3.3302	522.278	6.8692	0.46204	6.8692	6.5666	7.0286	0	24	10	4	0.049577	1	1611	46.129	42.206	1	4542200
KDSVGEEQYEIFK	13	Malon(K)	_K(ma)DSVGEEQYEIFK_	K(1)DSVGEEQYEIFK		K(74.43)DSVGEEQYEIFK(-74.43)		0	1	0	YP_001419761.1	YP_001419761.1	YP_001419761.1	>gi|154684600|ref|YP_001419761.1| lysyl-tRNA synthetase [Bacillus amyloliquefaciens subsp. plantarum str. FZB42]	MULTI-MSMS	7	829.39	2	829.383	1656.75	38462.2	2.9131	0.89182	3.8049	829.384	18.582	0.40607	18.582	18.349	18.755	0	17	7	3	8.5297e-05	1	5433	74.428	70.049	1	14304000
KEQTFAGLLER	11	Malon(K)	_K(ma)EQTFAGLLER_	K(1)EQTFAGLLER		K(58.89)EQTFAGLLER		0	1	0	YP_001419996.1	YP_001419996.1	YP_001419996.1	>gi|154684835|ref|YP_001419996.1| SrfAB [Bacillus amyloliquefaciens subsp. plantarum str. FZB42]	MULTI-MSMS	5	689.86	2	689.354	1376.69	42807.7	2.9127	-0.11366	2.799	689.354	19.656	0.27253	19.656	19.488	19.761	0	18	11	3	0.0056539	1	5674	58.885	57.897	1	1102200
KEVVQLKK	8	Malon(K)	_KEVVQLK(ma)K_	KEVVQLK(1)K		K(-83.17)EVVQLK(83.17)K(-89.17)		0	1	0	YP_001421227.1	YP_001421227.1	YP_001421227.1	>gi|154686066|ref|YP_001421227.1| 30S ribosomal protein S2 [Bacillus amyloliquefaciens subsp. plantarum str. FZB42]	MULTI-MSMS	1	529.32	2	529.316	1056.62	49357.9	0.13251	0.65112	0.78362	529.317	5.8532	0.23659	5.8532	5.7266	5.9632	0	16	5	4	0.0049896	1	1259	89.171	71.772	2	10113000
KEYYVGLVLDR	11	Malon(K)	_K(ma)EYYVGLVLDR_	K(1)EYYVGLVLDR		K(47.04)EYYVGLVLDR		0	1	0	YP_001421186.1	YP_001421186.1	YP_001421186.1	>gi|154686025|ref|YP_001421186.1| succinyl-CoA synthetase subunit beta [Bacillus amyloliquefaciens subsp. plantarum str. FZB42]	MULTI-MSMS	2	720.87	2	720.872	1439.73	41564.7	3.4495	2.4219	5.8714	721.375	22.407	0.38821	22.407	22.223	22.611	0	30	18	2	0.021428	1	6169	47.037	46.049	1	386170
KFFNTSGMK	9	Malon(K)	_K(ma)FFNTSGMK_	K(1)FFNTSGMK		K(63.08)FFNTSGMK(-63.08)		0	1	0	YP_001422551.1	YP_001422551.1	YP_001422551.1	>gi|154687390|ref|YP_001422551.1| hypothetical protein RBAM_029890 [Bacillus amyloliquefaciens subsp. plantarum str. FZB42]	MULTI-MSMS	5	573.27	2	573.268	1144.52	45357.5	6.3583	-0.67069	5.6876	573.268	14.262	0.39486	14.262	14.061	14.456	0	21	6	4	0.0049133	1	4069	63.076	59.957	1	10014000
KFFNTSGMK	9	Malon(K)	_K(ma)FFNTSGMK_	K(1)FFNTSGMK		K(80.69)FFNTSGMK(-80.69)		0	1	0	YP_001422551.1	YP_001422551.1	YP_001422551.1	>gi|154687390|ref|YP_001422551.1| hypothetical protein RBAM_029890 [Bacillus amyloliquefaciens subsp. plantarum str. FZB42]	MULTI-MSMS	6	573.27	2	573.268	1144.52	44426.7	5.2554	-1.7904	3.465	573.268	14.204	0.32928	14.204	13.974	14.304	0	10	5	3	0.00073799	1	4315	80.688	78.801	1	3123600
KFPVLNTSIDDK	12	Malon(K)	_K(ma)FPVLNTSIDDK_	K(1)FPVLNTSIDDK		K(80.51)FPVLNTSIDDK(-80.51)		0	1	0	YP_001421038.1	YP_001421038.1	YP_001421038.1	>gi|154685877|ref|YP_001421038.1| branched-chain alpha-keto acid dehydrogenase subunit E2 [Bacillus amyloliquefaciens subsp. plantarum str. FZB42]	MULTI-MSMS	2	731.88	2	731.875	1461.74	40451.7	1.5762	1.0093	2.5855	731.876	18.321	0.4171	18.321	18.188	18.605	0	30	11	4	6.8972e-05	1	5087	80.507	75.864	1	6482200
KFPVLNTSIDDK	12	Malon(K)	_K(ma)FPVLNTSIDDK_	K(1)FPVLNTSIDDK		K(43.03)FPVLNTSIDDK(-43.03)		0	1	0	YP_001421038.1	YP_001421038.1	YP_001421038.1	>gi|154685877|ref|YP_001421038.1| branched-chain alpha-keto acid dehydrogenase subunit E2 [Bacillus amyloliquefaciens subsp. plantarum str. FZB42]	MULTI-MSMS	3	731.88	2	731.875	1461.74	40932.8	4.0513	-0.24315	3.8081	731.875	18.467	0.35229	18.467	18.259	18.612	1.9073e-06	17	8	4	0.039811	1	5151	43.03	40.556	1	908850
KFSVPEGTFYLR	12	Malon(K)	_K(ma)FSVPEGTFYLR_	K(1)FSVPEGTFYLR		K(68.28)FSVPEGTFYLR		0	1	0	YP_001421074.1	YP_001421074.1	YP_001421074.1	>gi|154685913|ref|YP_001421074.1| hypothetical protein RBAM_014800 [Bacillus amyloliquefaciens subsp. plantarum str. FZB42]	MULTI-MSMS	8	765.39	2	765.385	1528.76	40327.1	3.7388	2.1185	5.8573	765.387	23.117	0.24484	23.117	23.016	23.261	0	17	6	3	0.00033578	1	6756	68.283	67.594	1	1062500
KFVPEGIEGR	10	Malon(K)	_K(ma)FVPEGIEGR_	K(1)FVPEGIEGR		K(58.59)FVPEGIEGR		0	1	0	YP_001419688.1	YP_001419688.1	YP_001419688.1	>gi|154684527|ref|YP_001419688.1| inosine 5-monophosphate dehydrogenase [Bacillus amyloliquefaciens subsp. plantarum str. FZB42]	MULTI-MSMS	1	609.31	2	609.312	1216.61	44773.4	2.514	-0.16583	2.3481	609.311	13.982	0.60337	13.982	13.698	14.301	0	29	11	3	0.0070535	1	4523	58.592	56.226	1	16529000
KGSLAGVDGR	10	Malon(K)	_K(ma)GSLAGVDGR_	K(1)GSLAGVDGR		K(53.48)GSLAGVDGR		0	1	0	YP_001423355.1	YP_001423355.1	YP_001423355.1	>gi|154688194|ref|YP_001423355.1| hypothetical protein RBAM_037990 [Bacillus amyloliquefaciens subsp. plantarum str. FZB42]	MULTI-MSMS	8	523.27	2	523.267	1044.52	44680.4	4.2532	0.064665	4.3179	523.268	7.8247	0.49597	7.8247	7.632	8.128	4.7684e-07	14	10	2	0.032192	1	1975	53.479	50.069	1	2616800
KHFPAELPVTER	12	Malon(K)	_K(ma)HFPAELPVTER_	K(1)HFPAELPVTER		K(79.35)HFPAELPVTER		0	1	0	YP_001422685.1	YP_001422685.1	YP_001422685.1	>gi|154687524|ref|YP_001422685.1| SpsC1 [Bacillus amyloliquefaciens subsp. plantarum str. FZB42]	MULTI-MSMS	8	755.39	2	755.388	1508.76	40119.5	6.2842	-0.17132	6.1129	755.389	14.052	0.38157	14.052	13.854	14.236	0	27	7	5	6.979e-05	1	4156	79.346	71.038	1	3198800
KHGATIIADGGIK	13	Malon(K)	_K(ma)HGATIIADGGIK_	K(1)HGATIIADGGIK		K(45.36)HGATIIADGGIK(-45.36)		0	1	0	YP_001419688.1	YP_001419688.1	YP_001419688.1	>gi|154684527|ref|YP_001419688.1| inosine 5-monophosphate dehydrogenase [Bacillus amyloliquefaciens subsp. plantarum str. FZB42]	MULTI-SECPEP	5	683.01	2	683.87	1365.73	41748.9	6.109	-1.8334	4.2757	684.37	9.7203	0.28858	9.7203	9.5919	9.8805	0	11	5	3	0.053174	1	2503	45.357	44.871	1	2829400
KHLTDIVSLMSDQLTK	16	Malon(K)	_K(ma)HLTDIVSLMSDQLTK_	K(1)HLTDIVSLMSDQLTK		K(49.56)HLTDIVSLMSDQLTK(-49.56)		0	1	0	YP_001419765.1	YP_001419765.1	YP_001419765.1	>gi|154684604|ref|YP_001419765.1| ClpC [Bacillus amyloliquefaciens subsp. plantarum str. FZB42]	MULTI-MSMS	7	639.34	3	639	1913.98	42766.8	6.8455	0.3565	7.202	639.001	27.029	0.39974	27.029	26.779	27.179	0	14	4	4	0.012028	1	7812	49.559	48.413	1	1259700
KHLVSPAGNQGFGADAAEENK	21	Malon(K)	_K(ma)HLVSPAGNQGFGADAAEENK_	K(1)HLVSPAGNQGFGADAAEENK		K(63.89)HLVSPAGNQGFGADAAEENK(-63.89)		0	1	0	YP_001421374.1	YP_001421374.1	YP_001421374.1	>gi|154686213|ref|YP_001421374.1| aconitate hydratase [Bacillus amyloliquefaciens subsp. plantarum str. FZB42]	MULTI-MSMS	1	743.02	3	742.686	2225.03	39776.5	1.0094	-0.02893	0.98047	743.02	11.499	0.36248	11.499	11.255	11.617	0	14	8	2	0.00073933	1	3595	63.893	62.533	1	6178300
KHVSIAQLSGELK	13	Malon(K)	_K(ma)HVSIAQLSGELK_	K(1)HVSIAQLSGELK		K(43.37)HVSIAQLSGELK(-43.37)		0	1	0	YP_001421645.1	YP_001421645.1	YP_001421645.1	>gi|154686484|ref|YP_001421645.1| aspartate aminotransferase [Bacillus amyloliquefaciens subsp. plantarum str. FZB42]	MULTI-MSMS	6	499.28	3	499.275	1494.8	50346.5	5.0597	0.57009	5.6298	499.275	15.642	0.42489	15.642	15.425	15.85	9.5367e-07	17	6	4	0.028696	1	4795	43.37	37.829	1	2324100
KIAMEIEELKK	11	Malon(K)	_K(ma)IAMEIEELKK_	K(1)IAMEIEELKK		K(59.87)IAMEIEELK(-59.87)K(-61.42)		0	1	0	YP_001421119.1	YP_001421119.1	YP_001421119.1	>gi|154685958|ref|YP_001421119.1| hypothetical protein RBAM_015250 [Bacillus amyloliquefaciens subsp. plantarum str. FZB42]	MULTI-MSMS	7	473.26	3	473.258	1416.75	50203.9	3.4625	1.9189	5.3814	473.259	14.502	0.30459	14.502	14.311	14.616	0	11	5	3	0.049974	1	4222	61.423	60.816	2	3117600
KIETVPENNSNLPQLHEK	18	Malon(K)	_K(ma)IETVPENNSNLPQLHEK_	K(1)IETVPENNSNLPQLHEK		K(63.38)IETVPENNSNLPQLHEK(-63.38)		0	1	0	YP_001421031.1	YP_001421031.1	YP_001421031.1	>gi|154685870|ref|YP_001421031.1| MlnE [Bacillus amyloliquefaciens subsp. plantarum str. FZB42]	MULTI-MSMS	8	726.37	3	726.034	2175.08	41253.1	4.5542	1.5688	6.123	726.37	12.937	0.45445	12.937	12.639	13.093	9.5367e-07	24	7	5	0.00039283	1	3783	63.376	62.412	1	8090800
KIEYLHSLGVR	11	Malon(K)	_K(ma)IEYLHSLGVR_	K(1)IEYLHSLGVR		K(43.9)IEYLHSLGVR		0	1	0	YP_001421789.1	YP_001421789.1	YP_001421789.1	>gi|154686628|ref|YP_001421789.1| DfnJ [Bacillus amyloliquefaciens subsp. plantarum str. FZB42]	MULTI-MSMS	8	467.59	3	467.589	1399.75	51321.9	4.4045	1.5288	5.9333	467.59	15.89	0.3671	15.89	15.663	16.03	0	22	6	5	0.029422	1	4722	43.897	43.142	1	4990700
KIIAVPGK	8	Malon(K)	_K(ma)IIAVPGK_	K(1)IIAVPGK		K(69.28)IIAVPGK(-69.28)		0	1	0	YP_001422314.1	YP_001422314.1	YP_001422314.1	>gi|154687153|ref|YP_001422314.1| leucyl-tRNA synthetase [Bacillus amyloliquefaciens subsp. plantarum str. FZB42]	MULTI-MSMS	5	456.28	2	456.282	910.549	51191.7	4.7537	-0.74731	4.0064	456.282	11.341	0.61864	11.341	10.9	11.518	0	23	12	4	0.006392	1	3112	69.275	61.996	1	4200300
KIQTETQLLR	10	Malon(K)	_K(ma)IQTETQLLR_	K(1)IQTETQLLR		K(58.59)IQTETQLLR		0	1	0	YP_001421598.1	YP_001421598.1	YP_001421598.1	>gi|154686437|ref|YP_001421598.1| homoserine O-succinyltransferase [Bacillus amyloliquefaciens subsp. plantarum str. FZB42]	MULTI-MSMS	8	658.37	2	658.364	1314.71	44061.5	4.5058	0.014495	4.5203	658.364	12.956	0.45445	12.956	12.639	13.093	9.5367e-07	14	7	3	0.005977	1	3811	58.592	53.219	1	1667600
KISFSDSPFYVVR	13	Malon(K)	_K(ma)ISFSDSPFYVVR_	K(1)ISFSDSPFYVVR		K(55.75)ISFSDSPFYVVR		0	1	0	YP_001421795.1	YP_001421795.1	YP_001421795.1	>gi|154686634|ref|YP_001421795.1| DfnD [Bacillus amyloliquefaciens subsp. plantarum str. FZB42]	MULTI-MSMS	2	815.91	2	815.909	1629.8	38906.6	2.7316	-1.2681	1.4635	815.908	24.849	0.46179	24.849	24.598	25.06	0	70	31	3	0.0065011	1	6826	55.755	53.903	1	2566900
KKPLEELELDDLDIDEDDAAPK	22	Malon(K)	_K(ma)KPLEELELDDLDIDEDDAAPK_	K(0.5)K(0.5)PLEELELDDLDIDEDDAAPK		K(0)K(0)PLEELELDDLDIDEDDAAPK(-73.21)		0	1	0	YP_001422148.1	YP_001422148.1	YP_001422148.1	>gi|154686987|ref|YP_001422148.1| EtfB [Bacillus amyloliquefaciens subsp. plantarum str. FZB42]	MULTI-MSMS	6	866.76	3	866.417	2596.23	37604	6.0882	-1.992	4.0962	866.749	23.448	0.62667	23.448	23.141	23.768	0	63	15	6	0.0084224	1	7062	73.212	72.684	2	20192000
KKPLEELELDDLDIDEDDAAPK	22	Malon(K)	_K(ma)KPLEELELDDLDIDEDDAAPK_	K(0.5)K(0.5)PLEELELDDLDIDEDDAAPK		K(0)K(0)PLEELELDDLDIDEDDAAPK(-72.57)		0	1	0	YP_001422148.1	YP_001422148.1	YP_001422148.1	>gi|154686987|ref|YP_001422148.1| EtfB [Bacillus amyloliquefaciens subsp. plantarum str. FZB42]	MULTI-MSMS	7	866.76	3	866.417	2596.23	37343.2	6.0862	0.2459	6.3321	866.751	23.533	0.72367	23.533	23.295	24.019	0	35	12	6	0.0091163	1	6844	72.566	71.781	2	10322000
KLCFNGDMNELTK	13	Malon(K)	_K(ma)LCFNGDMNELTK_	K(1)LCFNGDMNELTK		K(60.49)LCFNGDMNELTK(-60.49)		0	1	0	YP_001421413.1	YP_001421413.1	YP_001421413.1	>gi|154686252|ref|YP_001421413.1| BmyD [Bacillus amyloliquefaciens subsp. plantarum str. FZB42]	MULTI-MSMS	7	828.38	2	828.374	1654.73	36264	3.337	-1.381	1.956	828.372	18.924	0.2141	18.924	18.817	19.031	0	8	3	3	0.0013002	1	5579	60.489	60.082	1	4952400
KLEQKNLDMIVANDVK	16	Malon(K)	_KLEQK(ma)NLDMIVANDVK_	K(0.198)LEQK(0.802)NLDMIVANDVK		K(-6.07)LEQK(6.07)NLDMIVANDVK(-73.29)		0	1	0	YP_001421147.1	YP_001421147.1	YP_001421147.1	>gi|154685986|ref|YP_001421147.1| hypothetical protein RBAM_015530 [Bacillus amyloliquefaciens subsp. plantarum str. FZB42]	MULTI-MSMS	2	648.68	3	648.675	1943	43183	4.1249	2.0853	6.2102	648.676	17.814	0.35404	17.814	17.622	17.976	0	12	4	4	0.012612	1	4965	73.294	72.808	2	3439100
KLLDYAEAGDNIGALLR	17	Malon(K)	_K(ma)LLDYAEAGDNIGALLR_	K(1)LLDYAEAGDNIGALLR		K(66.64)LLDYAEAGDNIGALLR		0	1	0	YP_001419792.1	YP_001419792.1	YP_001419792.1	>gi|154684631|ref|YP_001419792.1| elongation factor Tu [Bacillus amyloliquefaciens subsp. plantarum str. FZB42]	MULTI-MSMS	4	960.01	2	959.499	1916.98	36323.2	4.0381	0.77346	4.8115	959.5	28.6	0.27048	28.6	28.449	28.72	1.9073e-06	36	10	5	0.00045782	1	9495	66.636	65.539	1	2023700
KLSEYGLQLQEK	12	Malon(K)	_K(ma)LSEYGLQLQEK_	K(1)LSEYGLQLQEK		K(98.42)LSEYGLQLQEK(-98.42)		0	1	0	YP_001422248.1	YP_001422248.1	YP_001422248.1	>gi|154687087|ref|YP_001422248.1| 30S ribosomal protein S4 [Bacillus amyloliquefaciens subsp. plantarum str. FZB42]	MULTI-MSMS	3	761.4	2	761.393	1520.77	40206.9	1.0911	0.52112	1.6123	761.394	16.396	0.33752	16.396	16.201	16.538	0	22	9	3	5.6598e-08	1	4556	98.421	97.79	1	6424000
KMAILAR	7	Oxidation (M),Malon(K)	_K(ma)M(ox)AILAR_	K(1)MAILAR	KM(1)AILAR	K(40.1)MAILAR	KM(40.1)AILAR	0	1	1	YP_001422499.1	YP_001422499.1	YP_001422499.1	>gi|154687338|ref|YP_001422499.1| homoserine dehydrogenase [Bacillus amyloliquefaciens subsp. plantarum str. FZB42]	MULTI-MSMS	2	452.75	2	452.75	903.485	49960.4	3.7163	3.8891	7.6055	452.75	8.0656	0.65212	8.0656	7.7077	8.3598	9.5367e-07	35	15	3	0.073919	1	1825	40.103	31.358	1	1001600
KMTDSIR	7	Malon(K)	_K(ma)MTDSIR_	K(1)MTDSIR		K(60.97)MTDSIR		0	1	0	YP_001421791.1	YP_001421791.1	YP_001421791.1	>gi|154686630|ref|YP_001421791.1| DfnH [Bacillus amyloliquefaciens subsp. plantarum str. FZB42]	MULTI-MSMS	7	468.73	2	468.726	935.438	51342.2	2.3133	1.5411	3.8544	468.727	7.452	0.58372	7.452	7.2203	7.804	0	26	14	3	0.016167	1	1777	60.972	42.71	1	1597600
KNDVQNNQFNK	11	Malon(K)	_K(ma)NDVQNNQFNK_	K(1)NDVQNNQFNK		K(77.89)NDVQNNQFNK(-77.89)		0	1	0	YP_001421241.1	YP_001421241.1	YP_001421241.1	>gi|154686080|ref|YP_001421241.1| translation initiation factor IF-2 [Bacillus amyloliquefaciens subsp. plantarum str. FZB42]	MULTI-MSMS	5	717.84	2	717.834	1433.65	40313.1	5.7521	-0.94579	4.8063	717.835	6.3619	0.23105	6.3619	6.2347	6.4658	0	8	4	3	0.00022684	1	1424	77.894	76.906	1	822660
KPGSIVSSNTSGISVTKMAEGR	22	Malon(K)	_KPGSIVSSNTSGISVTK(ma)MAEGR_	KPGSIVSSNTSGISVTK(1)MAEGR		K(-91.31)PGSIVSSNTSGISVTK(91.31)MAEGR		0	1	0	YP_001422554.1	YP_001422554.1	YP_001422554.1	>gi|154687393|ref|YP_001422554.1| hypothetical protein RBAM_029920 [Bacillus amyloliquefaciens subsp. plantarum str. FZB42]	MULTI-MSMS	6	765.06	3	764.722	2291.14	39692.8	4.8369	0.62272	5.4596	765.056	15.207	0.29286	15.207	15.071	15.363	-9.5367e-07	16	4	5	1.7626e-05	1	4646	103.33	102.69	2	7681800
KPKAAQASEETSAPQGFNTLK	21	Malon(K)	_K(ma)PKAAQASEETSAPQGFNTLK_	K(0.782)PK(0.218)AAQASEETSAPQGFNTLK		K(5.55)PK(-5.55)AAQASEETSAPQGFNTLK(-132.09)		0	1	0	YP_001422411.1	YP_001422411.1	YP_001422411.1	>gi|154687250|ref|YP_001422411.1| general stress protein 13 [Bacillus amyloliquefaciens subsp. plantarum str. FZB42]	MULTI-MSMS	3	764.06	3	763.717	2288.13	39730.2	5.4358	-0.21511	5.2207	764.051	11.268	0.43233	11.268	11.034	11.467	0	35	7	6	4.0191e-13	1	2966	132.09	132.09	2	18659000
KPQFGGR	7	Malon(K)	_K(ma)PQFGGR_	K(1)PQFGGR		K(40.1)PQFGGR		0	1	0	YP_001422149.1	YP_001422149.1	YP_001422149.1	>gi|154686988|ref|YP_001422149.1| enoyl-CoA hydratase [Bacillus amyloliquefaciens subsp. plantarum str. FZB42]	MULTI-SECPEP	1	437.88	2	438.222	874.43	53557	0.96118	1.3235	2.2846	438.223	6.9455	0.28006	6.9455	6.7995	7.0795	4.7684e-07	12	6	3	0.063828	1	1695	40.103	28.382	1	1924500
KQFCAIGSVK	10	Malon(K)	_K(ma)QFCAIGSVK_	K(1)QFCAIGSVK		K(44.54)QFCAIGSVK(-44.54)		0	1	0	YP_001421412.1;YP_001421293.1	YP_001421412.1;YP_001421293.1	YP_001421412.1	>gi|154686251|ref|YP_001421412.1| BmyA [Bacillus amyloliquefaciens subsp. plantarum str. FZB42];>gi|154686132|ref|YP_001421293.1| BaeL [Bacillus amyloliquefaciens subsp. plantarum str. FZB42]	MULTI-MSMS	2	612.31	2	612.308	1222.6	43934.3	3.7912	-0.87554	2.9156	612.308	12.439	0.63075	12.439	12.04	12.67	9.5367e-07	23	11	4	0.051495	1	3372	44.543	43.103	1	5672400
KQFTFSQDEGVRPGTSADVLAK	22	Malon(K)	_K(ma)QFTFSQDEGVRPGTSADVLAK_	K(1)QFTFSQDEGVRPGTSADVLAK		K(57.48)QFTFSQDEGVRPGTSADVLAK(-57.48)		0	1	0	YP_001422553.1	YP_001422553.1	YP_001422553.1	>gi|154687392|ref|YP_001422553.1| acetyl-CoA acetyltransferase [Bacillus amyloliquefaciens subsp. plantarum str. FZB42]	MULTI-MSMS	6	823.41	3	823.075	2466.2	38930.7	3.3299	-1.8042	1.5257	823.408	17.41	0.43706	17.41	17.243	17.68	0	32	10	4	0.043655	1	5313	57.484	56.643	1	11639000
KQIFSLVDEYR	11	Malon(K)	_K(ma)QIFSLVDEYR_	K(1)QIFSLVDEYR		K(95.26)QIFSLVDEYR		0	1	0	YP_001422554.1	YP_001422554.1	YP_001422554.1	>gi|154687393|ref|YP_001422554.1| hypothetical protein RBAM_029920 [Bacillus amyloliquefaciens subsp. plantarum str. FZB42]	MULTI-MSMS	6	742.38	2	742.375	1482.74	39715.8	4.7317	0.42122	5.153	742.375	23.031	0.39129	23.031	22.889	23.281	-1.9073e-06	21	9	3	5.1499e-06	1	6970	95.264	87.22	1	1458300
KQLYADFMDR	10	Malon(K)	_K(ma)QLYADFMDR_	K(1)QLYADFMDR		K(46.35)QLYADFMDR		0	1	0	YP_001422794.1	YP_001422794.1	YP_001422794.1	>gi|154687633|ref|YP_001422794.1| hypothetical protein RBAM_032330 [Bacillus amyloliquefaciens subsp. plantarum str. FZB42]	MULTI-MSMS	8	686.82	2	686.814	1371.61	42362.1	2.3241	1.9238	4.2479	687.316	19.672	0.39764	19.672	19.476	19.873	0	54	18	4	0.029198	1	5781	46.352	44.913	1	3342000
KQPVQSNTTNFDILK	15	Malon(K)	_K(ma)QPVQSNTTNFDILK_	K(1)QPVQSNTTNFDILK		K(40.61)QPVQSNTTNFDILK(-40.61)		0	1	0	YP_001421626.1	YP_001421626.1	YP_001421626.1	>gi|154686465|ref|YP_001421626.1| cell division protein GpsB [Bacillus amyloliquefaciens subsp. plantarum str. FZB42]	MULTI-MSMS	3	910.47	2	909.965	1817.92	37058.8	3.6712	1.1809	4.8521	910.468	17.662	0.29262	17.662	17.526	17.818	0	30	10	4	0.033598	1	4905	40.614	40.152	1	1211600
KQVVPVLTDAIAE	13	Malon(K)	_K(ma)QVVPVLTDAIAE_	K(1)QVVPVLTDAIAE		K(51.03)QVVPVLTDAIAE		0	1	0	YP_001423319.1	YP_001423319.1	YP_001423319.1	>gi|154688158|ref|YP_001423319.1| manganese-dependent inorganic pyrophosphatase [Bacillus amyloliquefaciens subsp. plantarum str. FZB42]	MULTI-MSMS	8	734.9	2	734.898	1467.78	41499.2	4.0487	-0.25583	3.7929	734.898	25.09	0.40685	25.09	24.884	25.29	0	35	15	4	0.014902	1	7307	51.03	42.779	1	1703400
KSGLLGVSGFSSDLR	15	Malon(K)	_K(ma)SGLLGVSGFSSDLR_	K(1)SGLLGVSGFSSDLR		K(80.24)SGLLGVSGFSSDLR		0	1	0	YP_001422229.1	YP_001422229.1	YP_001422229.1	>gi|154687068|ref|YP_001422229.1| acetate kinase [Bacillus amyloliquefaciens subsp. plantarum str. FZB42]	MULTI-MSMS	7	804.92	2	804.915	1607.82	37243.4	5.8896	1.2674	7.157	804.916	22.399	0.38319	22.399	22.118	22.501	0	13	5	4	9.5733e-06	1	6535	80.236	77.849	1	2819000
KSISLGTAK	9	Malon(K)	_K(ma)SISLGTAK_	K(1)SISLGTAK		K(92.11)SISLGTAK(-92.11)		0	1	0	YP_001422988.1	YP_001422988.1	YP_001422988.1	>gi|154687827|ref|YP_001422988.1| fructose-bisphosphate aldolase [Bacillus amyloliquefaciens subsp. plantarum str. FZB42]	MULTI-MSMS	1	495.78	2	495.777	989.539	49415.1	2.2941	1.3685	3.6626	495.778	9.6961	0.64407	9.6961	9.3897	10.034	0	28	13	3	0.00033614	1	2742	92.112	82.331	1	16103000
KSVATIR	7	Malon(K)	_K(ma)SVATIR_	K(1)SVATIR		K(45.08)SVATIR		0	1	0	YP_001421363.1	YP_001421363.1	YP_001421363.1	>gi|154686202|ref|YP_001421363.1| Tkt [Bacillus amyloliquefaciens subsp. plantarum str. FZB42]	MULTI-MSMS	6	430.75	2	430.745	859.476	54777.6	4.8945	0.3086	5.2031	430.746	6.8716	0.35321	6.8716	6.6592	7.0124	-4.7684e-07	18	8	3	0.071945	1	1638	45.081	37.861	1	3698000
KSVHEPLQTGIK	12	Malon(K)	_K(ma)SVHEPLQTGIK_	K(1)SVHEPLQTGIK		K(48.4)SVHEPLQTGIK(-48.4)		0	1	0	YP_001422959.1	YP_001422959.1	YP_001422959.1	>gi|154687798|ref|YP_001422959.1| F0F1 ATP synthase subunit alpha [Bacillus amyloliquefaciens subsp. plantarum str. FZB42]	MULTI-MSMS	3	474.93	3	474.924	1421.75	49704.3	5.0526	-0.75384	4.2987	474.924	9.2547	0.50786	9.2547	8.9844	9.4923	0	28	16	2	0.015037	1	2275	48.405	45.631	1	1954600
KSVHEPLQTGIK	12	Malon(K)	_K(ma)SVHEPLQTGIK_	K(1)SVHEPLQTGIK		K(42.24)SVHEPLQTGIK(-42.24)		0	1	0	YP_001422959.1	YP_001422959.1	YP_001422959.1	>gi|154687798|ref|YP_001422959.1| F0F1 ATP synthase subunit alpha [Bacillus amyloliquefaciens subsp. plantarum str. FZB42]	MULTI-MSMS	3	711.89	2	711.883	1421.75	42200.9	4.6168	0.029726	4.6465	712.385	9.263	0.28399	9.263	9.1246	9.4086	0	12	7	2	0.04759	1	2302	42.242	36.543	1	469130
KTECCIVAVTGK	12	Malon(K)	_K(ma)TECCIVAVTGK_	K(1)TECCIVAVTGK		K(56.25)TECCIVAVTGK(-56.25)		0	1	0	YP_001423237.1	YP_001423237.1	YP_001423237.1	>gi|154688076|ref|YP_001423237.1| hypothetical protein RBAM_036770 [Bacillus amyloliquefaciens subsp. plantarum str. FZB42]	MULTI-MSMS	4	726.35	2	726.347	1450.68	40258.2	2.4401	-1.504	0.93617	726.348	11.504	0.28693	11.504	11.328	11.615	0	15	6	4	0.0076867	1	3770	56.25	52.84	1	4835600
KTEIEGCFR	9	Malon(K)	_K(ma)TEIEGCFR_	K(1)TEIEGCFR		K(60.4)TEIEGCFR		0	1	0	YP_001421791.1	YP_001421791.1	YP_001421791.1	>gi|154686630|ref|YP_001421791.1| DfnH [Bacillus amyloliquefaciens subsp. plantarum str. FZB42]	MULTI-MSMS	7	613.28	2	613.28	1224.54	43915.6	3.318	0.254	3.572	613.28	11.488	0.66524	11.488	10.972	11.637	0	22	13	3	0.0051849	1	3230	60.398	58.34	1	2147100
KTEYFFK	7	Malon(K)	_K(ma)TEYFFK_	K(1)TEYFFK		K(45.08)TEYFFK(-45.08)		0	1	0	YP_001421580.1	YP_001421580.1	YP_001421580.1	>gi|154686419|ref|YP_001421580.1| hypothetical protein RBAM_019870 [Bacillus amyloliquefaciens subsp. plantarum str. FZB42]	MULTI-MSMS	7	524.76	2	524.753	1047.49	47653.3	3.6383	1.8708	5.5091	524.754	15.104	0.3196	15.104	14.969	15.289	-9.5367e-07	14	4	4	0.057606	1	4399	45.081	43.037	1	6473600
KTEYFFK	7	Malon(K)	_K(ma)TEYFFK_	K(1)TEYFFK		K(56.12)TEYFFK(-56.12)		0	1	0	YP_001421580.1	YP_001421580.1	YP_001421580.1	>gi|154686419|ref|YP_001421580.1| hypothetical protein RBAM_019870 [Bacillus amyloliquefaciens subsp. plantarum str. FZB42]	MULTI-SECPEP	8	524.3	2	524.753	1047.49	48392.3	0.87351	1.9294	2.8029	524.754	15.061	0.21552	15.061	14.993	15.208	-9.5367e-07	13	7	2	0.02693	1	4490	56.122	51.134	1	3099900
KTSGVFIMAR	10	Malon(K)	_K(ma)TSGVFIMAR_	K(1)TSGVFIMAR		K(88.8)TSGVFIMAR		0	1	0	YP_001423045.1	YP_001423045.1	YP_001423045.1	>gi|154687884|ref|YP_001423045.1| phosphotransacetylase [Bacillus amyloliquefaciens subsp. plantarum str. FZB42]	MULTI-MSMS	7	598.31	2	598.311	1194.61	44756	5.2884	-0.32867	4.9598	598.311	15.374	0.46826	15.374	15.151	15.62	0	16	6	3	8.5456e-05	1	4475	88.803	87.05	1	10638000
KTVSFECAER	10	Malon(K)	_K(ma)TVSFECAER_	K(1)TVSFECAER		K(93.77)TVSFECAER		0	1	0	YP_001421294.1	YP_001421294.1	YP_001421294.1	>gi|154686133|ref|YP_001421294.1| BaeM [Bacillus amyloliquefaciens subsp. plantarum str. FZB42]	MULTI-MSMS	8	656.8	2	656.796	1311.58	43135.6	3.4646	-0.28063	3.184	656.796	11.579	0.32595	11.579	11.374	11.7	0	12	6	3	3.0587e-05	1	3311	93.766	74.634	1	2624700
KVAGTLR	7	Malon(K)	_K(ma)VAGTLR_	K(1)VAGTLR		K(94.41)VAGTLR		0	1	0	YP_001422959.1	YP_001422959.1	YP_001422959.1	>gi|154687798|ref|YP_001422959.1| F0F1 ATP synthase subunit alpha [Bacillus amyloliquefaciens subsp. plantarum str. FZB42]	MULTI-MSMS	8	415.74	2	415.74	829.466	54762.4	4.9424	-1.3991	3.5433	415.74	5.7239	0.47517	5.7239	5.4883	5.9635	-4.7684e-07	15	7	3	0.0019093	1	1202	94.407	35.426	1	4530100
KVEEAYNFTK	10	Malon(K)	_K(ma)VEEAYNFTK_	K(1)VEEAYNFTK		K(86.88)VEEAYNFTK(-86.88)		0	1	0	YP_001421227.1	YP_001421227.1	YP_001421227.1	>gi|154686066|ref|YP_001421227.1| 30S ribosomal protein S2 [Bacillus amyloliquefaciens subsp. plantarum str. FZB42]	MSMS	5	657.82	2	657.814	1313.61	NaN	NaN	NaN	NaN	NaN	12.206	1	12.206	11.706	12.706	9.5367e-07				4.0023e-05	1	3406	86.879	85.795	1
KVEEAYNFTK	10	Malon(K)	_K(ma)VEEAYNFTK_	K(1)VEEAYNFTK		K(79.66)VEEAYNFTK(-79.66)		0	1	0	YP_001421227.1	YP_001421227.1	YP_001421227.1	>gi|154686066|ref|YP_001421227.1| 30S ribosomal protein S2 [Bacillus amyloliquefaciens subsp. plantarum str. FZB42]	MULTI-MSMS	6	657.82	2	657.814	1313.61	42878.9	5.4062	0.5243	5.9305	657.815	12.134	0.43283	12.134	11.979	12.412	0	23	7	5	0.00041399	1	3587	79.659	74.354	1	24737000
KVIELSMDEAR	11	Malon(K)	_K(ma)VIELSMDEAR_	K(1)VIELSMDEAR		K(47.71)VIELSMDEAR		0	1	0	YP_001419765.1	YP_001419765.1	YP_001419765.1	>gi|154684604|ref|YP_001419765.1| ClpC [Bacillus amyloliquefaciens subsp. plantarum str. FZB42]	MULTI-MSMS	5	688.84	2	688.84	1375.67	40803.9	3.6795	4.7535	8.433	689.345	16.763	0.3208	16.763	16.644	16.965	0	21	8	3	0.02522	1	4839	47.712	47.305	1	2127400
KVQLVGDDLFVTNTK	15	Malon(K)	_K(ma)VQLVGDDLFVTNTK_	K(1)VQLVGDDLFVTNTK		K(85.94)VQLVGDDLFVTNTK(-85.94)		0	1	0	YP_001422688.1	YP_001422688.1	YP_001422688.1	>gi|154687527|ref|YP_001422688.1| phosphopyruvate hydratase [Bacillus amyloliquefaciens subsp. plantarum str. FZB42]	MULTI-MSMS	7	881.97	2	881.965	1761.91	36684.6	3.6905	0.87475	4.5652	881.965	22.215	0.49228	22.215	22.009	22.501	0	26	8	5	4.0313e-06	1	6472	85.937	85.11	1	6005600
KVVAESFSQETADK	14	Malon(K)	_K(ma)VVAESFSQETADK_	K(1)VVAESFSQETADK		K(106.28)VVAESFSQETADK(-106.28)		0	1	0	YP_001422690.1	YP_001422690.1	YP_001422690.1	>gi|154687529|ref|YP_001422690.1| triosephosphate isomerase [Bacillus amyloliquefaciens subsp. plantarum str. FZB42]	MULTI-MSMS	6	812.9	2	812.889	1623.76	38118.4	4.01	1.8745	5.8845	812.89	11.87	0.35681	11.87	11.678	12.035	-9.5367e-07	19	7	5	1.1803e-09	1	3487	106.28	102.5	1	9406600
KVVAMSDDELMTEAK	15	Malon(K)	_K(ma)VVAMSDDELMTEAK_	K(1)VVAMSDDELMTEAK		K(56.72)VVAMSDDELMTEAK(-56.72)		0	1	0	YP_001419690.1	YP_001419690.1	YP_001419690.1	>gi|154684529|ref|YP_001419690.1| pyridoxal biosynthesis lyase PdxS [Bacillus amyloliquefaciens subsp. plantarum str. FZB42]	MULTI-MSMS	6	877.41	2	876.905	1751.8	37669	4.236	-2.6544	1.5815	876.904	17.315	0.16829	17.315	17.203	17.371	0	7	3	3	0.0053502	1	5288	56.719	53.414	1	2241300
KVVVEEIASK	10	Malon(K)	_K(ma)VVVEEIASK_	K(1)VVVEEIASK		K(56.55)VVVEEIASK(-56.55)		0	1	0	YP_001419783.1	YP_001419783.1	YP_001419783.1	>gi|154684622|ref|YP_001419783.1| 50S ribosomal protein L10 [Bacillus amyloliquefaciens subsp. plantarum str. FZB42]	MULTI-MSMS	2	594.33	2	594.33	1186.64	45631.9	4.8136	0.76611	5.5797	594.33	12.099	0.57853	12.099	11.878	12.456	0	25	9	5	0.0083156	1	3223	56.551	54.883	1	10971000
KYASVPSEQAK	11	Malon(K)	_K(ma)YASVPSEQAK_	K(1)YASVPSEQAK		K(60.94)YASVPSEQAK(-60.94)		0	1	0	YP_001422215.1	YP_001422215.1	YP_001422215.1	>gi|154687054|ref|YP_001422215.1| acetyl-CoA carboxylase subunit beta [Bacillus amyloliquefaciens subsp. plantarum str. FZB42]	MULTI-MSMS	7	647.32	2	647.32	1292.62	43931.5	2.9787	1.2622	4.2409	647.32	8.1724	0.37598	8.1724	7.9792	8.3552	0	30	12	3	0.0056355	1	2013	60.937	57.045	1	1715400
KYHPDINK	8	Malon(K)	_K(ma)YHPDINK_	K(1)YHPDINK		K(63.62)YHPDINK(-63.62)		0	1	0	YP_001421967.1	YP_001421967.1	YP_001421967.1	>gi|154686806|ref|YP_001421967.1| molecular chaperone DnaJ [Bacillus amyloliquefaciens subsp. plantarum str. FZB42]	MULTI-MSMS	7	367.52	3	367.517	1099.53	57721.9	3.1271	-0.79868	2.3284	367.517	5.8391	0.38934	5.8391	5.6589	6.0482	-4.7684e-07	22	6	5	0.0051059	1	1232	63.624	59.702	1	13993000
KYHPDINK	8	Malon(K)	_K(ma)YHPDINK_	K(1)YHPDINK		K(82.95)YHPDINK(-82.95)		0	1	0	YP_001421967.1	YP_001421967.1	YP_001421967.1	>gi|154686806|ref|YP_001421967.1| molecular chaperone DnaJ [Bacillus amyloliquefaciens subsp. plantarum str. FZB42]	MULTI-MSMS	7	550.77	2	550.772	1099.53	47613.7	3.2905	-0.99928	2.2912	550.772	5.8419	0.37297	5.8419	5.6186	5.9916	0	11	4	4	0.0015372	1	1243	82.954	78.013	1	4074600
KYLGPAR	7	Malon(K)	_K(ma)YLGPAR_	K(1)YLGPAR		K(52.3)YLGPAR		0	1	0	YP_001422988.1	YP_001422988.1	YP_001422988.1	>gi|154687827|ref|YP_001422988.1| fructose-bisphosphate aldolase [Bacillus amyloliquefaciens subsp. plantarum str. FZB42]	MULTI-MSMS	5	445.74	2	445.74	889.466	51807.2	4.9908	0.1003	5.0911	445.74	7.9807	0.96076	7.9807	7.6539	8.6146	0	80	30	5	0.046855	1	1933	52.299	47.311	1	50563000
LAEGIKNGVGNSILIK	16	Malon(K)	_LAEGIK(ma)NGVGNSILIK_	LAEGIK(1)NGVGNSILIK		LAEGIK(49.59)NGVGNSILIK(-49.59)		0	1	0	YP_001422688.1	YP_001422688.1	YP_001422688.1	>gi|154687527|ref|YP_001422688.1| phosphopyruvate hydratase [Bacillus amyloliquefaciens subsp. plantarum str. FZB42]	MULTI-MSMS	8	856.98	2	856.483	1710.95	37789.3	1.8092	-1.3569	0.45232	856.483	19.421	0.29692	19.421	19.344	19.641	0	44	22	3	0.041339	1	5719	49.595	48.905	1	4955400
LAHKEGLTLK	10	Malon(K)	_LAHK(ma)EGLTLK_	LAHK(1)EGLTLK		LAHK(57.11)EGLTLK(-57.11)		0	1	0	YP_001422578.1	YP_001422578.1	YP_001422578.1	>gi|154687417|ref|YP_001422578.1| fumarate hydratase [Bacillus amyloliquefaciens subsp. plantarum str. FZB42]	MULTI-MSMS	3	399.23	3	399.228	1194.66	54708.7	4.4111	1.4977	5.9088	399.228	9.6807	1.0268	9.6807	9.1858	10.213	0	50	26	5	0.041158	1	2389	57.106	48.406	1	6332700
LAHKEGLTLK	10	Malon(K)	_LAHK(ma)EGLTLK_	LAHK(1)EGLTLK		LAHK(64.1)EGLTLK(-64.1)		0	1	0	YP_001422578.1	YP_001422578.1	YP_001422578.1	>gi|154687417|ref|YP_001422578.1| fumarate hydratase [Bacillus amyloliquefaciens subsp. plantarum str. FZB42]	MULTI-MSMS	3	598.34	2	598.338	1194.66	46024.3	4.5205	0.087587	4.6081	598.338	9.6343	0.21463	9.6343	9.4923	9.7069	9.5367e-07	16	5	4	0.01336	1	2403	64.104	59.588	1	1957300
LAIAGKNLQNVLQLGR	16	Malon(K)	_LAIAGK(ma)NLQNVLQLGR_	LAIAGK(1)NLQNVLQLGR		LAIAGK(56.82)NLQNVLQLGR		0	1	0	YP_001421256.1	YP_001421256.1	YP_001421256.1	>gi|154686095|ref|YP_001421256.1| hypothetical protein RBAM_016620 [Bacillus amyloliquefaciens subsp. plantarum str. FZB42]	MULTI-MSMS	7	897.52	2	897.515	1793.02	37520.7	5.0949	2.5267	7.6216	897.518	26.299	0.25068	26.299	26.148	26.399	0	8	3	3	0.023988	1	7619	56.817	51.522	1	2703500
LALKAIEGGADK	12	Malon(K)	_LALK(ma)AIEGGADK_	LALK(1)AIEGGADK		LALK(43.59)AIEGGADK(-43.59)		0	1	0	YP_001421929.1	YP_001421929.1	YP_001421929.1	>gi|154686768|ref|YP_001421929.1| 4-hydroxy-3-methylbut-2-en-1-yl diphosphate synthase [Bacillus amyloliquefaciens subsp. plantarum str. FZB42]	MULTI-MSMS	7	636.35	2	636.346	1270.68	42850.7	0.69784	1.6055	2.3034	636.347	14.842	0.18498	14.842	14.714	14.899	9.5367e-07	6	3	2	0.066457	1	4351	43.592	39.876	1	1410200
LALPQASEEKPER	13	Malon(K)	_LALPQASEEK(ma)PER_	LALPQASEEK(1)PER		LALPQASEEK(74.3)PER		0	1	0	YP_001421795.1	YP_001421795.1	YP_001421795.1	>gi|154686634|ref|YP_001421795.1| DfnD [Bacillus amyloliquefaciens subsp. plantarum str. FZB42]	MULTI-MSMS	5	777.4	2	777.394	1552.77	42891.5	3.6085	-1.0798	2.5288	777.392	13.119	0.40055	13.119	12.793	13.194	9.5367e-07	15	8	3	0.00067338	1	3730	74.296	72.209	1	1811100
LAMDAASSEFYNKEDGK	17	Malon(K)	_LAMDAASSEFYNK(ma)EDGK_	LAMDAASSEFYNK(1)EDGK		LAMDAASSEFYNK(43.7)EDGK(-43.7)		0	1	0	YP_001422688.1	YP_001422688.1	YP_001422688.1	>gi|154687527|ref|YP_001422688.1| phosphopyruvate hydratase [Bacillus amyloliquefaciens subsp. plantarum str. FZB42]	MULTI-MSMS	3	981.93	2	981.425	1960.84	36481.1	3.1751	-1.3394	1.8357	981.925	18.055	0.29568	18.055	17.818	18.114	0	10	6	2	0.048025	1	5015	43.696	43.696	1	586670
LANFYKK	7	Malon(K)	_LANFYK(ma)K_	LANFYK(1)K		LANFYK(51.86)K(-51.86)		0	1	0	YP_001420327.1	YP_001420327.1	YP_001420327.1	>gi|154685166|ref|YP_001420327.1| SwrC [Bacillus amyloliquefaciens subsp. plantarum str. FZB42]	MULTI-MSMS	4	485.26	2	485.256	968.497	51423.4	4.9306	1.3323	6.2629	485.256	10.587	0.29739	10.587	10.398	10.695	0	14	5	3	0.042267	1	3299	51.864	46.957	1	3838000
LATSMSKK	8	Malon(K)	_LATSMSK(ma)K_	LATSMSK(1)K		LATSMSK(58.7)K(-58.7)		0	1	0	YP_001421103.1	YP_001421103.1	YP_001421103.1	>gi|154685942|ref|YP_001421103.1| UDP-N-acetylenolpyruvoylglucosamine reductase [Bacillus amyloliquefaciens subsp. plantarum str. FZB42]	MULTI-MSMS	5	476.25	2	476.244	950.474	49019.6	5.1426	-1.7051	3.4374	476.244	5.8989	0.36391	5.8989	5.6494	6.0133	4.7684e-07	14	6	4	0.017589	1	1251	58.699	25.436	1	5253600
LDGIVHSAGIIKDNYMVK	18	Malon(K)	_LDGIVHSAGIIK(ma)DNYMVK_	LDGIVHSAGIIK(1)DNYMVK		LDGIVHSAGIIK(52.77)DNYMVK(-52.77)		0	1	0	YP_001421295.1	YP_001421295.1	YP_001421295.1	>gi|154686134|ref|YP_001421295.1| BaeN [Bacillus amyloliquefaciens subsp. plantarum str. FZB42]	MULTI-MSMS	6	687.36	3	687.022	2058.05	42370.1	4.8701	-2.5637	2.3063	687.354	20.134	0.30853	20.134	19.992	20.3	0	12	4	4	0.036263	1	6112	52.769	52.035	1	4889500
LDIEKLLIR	9	Malon(K)	_LDIEK(ma)LLIR_	LDIEK(1)LLIR		LDIEK(44.85)LLIR		0	1	0	YP_001420360.1	YP_001420360.1	YP_001420360.1	>gi|154685199|ref|YP_001420360.1| hypothetical protein RBAM_007440 [Bacillus amyloliquefaciens subsp. plantarum str. FZB42]	MULTI-MSMS	8	599.86	2	599.856	1197.7	47697.3	4.8197	-2.5452	2.2745	599.854	27.38	0.18602	27.38	27.242	27.428	0	9	7	2	0.055209	1	7963	44.847	44.847	1	659700
LDKDLFR	7	Malon(K)	_LDK(ma)DLFR_	LDK(1)DLFR		LDK(72.04)DLFR		0	1	0	YP_001420303.1	YP_001420303.1	YP_001420303.1	>gi|154685142|ref|YP_001420303.1| phosphoribosylaminoimidazole-succinocarboxamide synthase [Bacillus amyloliquefaciens subsp. plantarum str. FZB42]	MULTI-MSMS	6	496.75	2	496.756	991.497	51053.5	3.6428	-1.5344	2.1084	496.755	16.642	0.61975	16.642	16.468	17.088	0	41	13	5	0.0094402	3	5068	72.042	66.26	1	23571000
LDKDLFR	7	Malon(K)	_LDK(ma)DLFR_	LDK(1)DLFR		LDK(91.87)DLFR		0	1	0	YP_001420303.1	YP_001420303.1	YP_001420303.1	>gi|154685142|ref|YP_001420303.1| phosphoribosylaminoimidazole-succinocarboxamide synthase [Bacillus amyloliquefaciens subsp. plantarum str. FZB42]	MULTI-MSMS	7	496.76	2	496.756	991.497	49949.6	4.0524	0.68865	4.7411	496.756	16.866	0.35086	16.866	16.712	17.063	0	14	6	4	0.002577	1	4926	91.867	84.647	1	11171000
LDLVDKVQK	9	Malon(K)	_LDLVDK(ma)VQK_	LDLVDK(1)VQK		LDLVDK(44.54)VQK(-44.54)		0	1	0	YP_001421961.1	YP_001421961.1	YP_001421961.1	>gi|154686800|ref|YP_001421961.1| hypothetical protein RBAM_023700 [Bacillus amyloliquefaciens subsp. plantarum str. FZB42]	MULTI-MSMS	4	572.32	2	572.316	1142.62	48165.2	3.4126	-0.92624	2.4864	572.316	15.751	0.38884	15.751	15.494	15.883	0	14	6	3	0.058519	1	5546	44.543	40.426	1	3220200
LEEYNGNLKR	10	Malon(K)	_LEEYNGNLK(ma)R_	LEEYNGNLK(1)R		LEEYNGNLK(87.18)R		0	1	0	YP_001421192.1	YP_001421192.1	YP_001421192.1	>gi|154686031|ref|YP_001421192.1| ATP-dependent protease peptidase subunit [Bacillus amyloliquefaciens subsp. plantarum str. FZB42]	MULTI-MSMS	8	662.32	2	661.323	1320.63	41283	6.095	-1.2288	4.8662	661.322	10.506	0.33046	10.506	10.343	10.673	0	12	6	3	4.9906e-05	1	2903	87.184	85.431	1	4157200
LEGTNVDLGKK	11	Malon(K)	_LEGTNVDLGK(ma)K_	LEGTNVDLGK(1)K		LEGTNVDLGK(55.72)K(-55.72)		0	1	0	YP_001421186.1	YP_001421186.1	YP_001421186.1	>gi|154686025|ref|YP_001421186.1| succinyl-CoA synthetase subunit beta [Bacillus amyloliquefaciens subsp. plantarum str. FZB42]	MULTI-MSMS	3	630.33	2	630.328	1258.64	44251.8	4.9621	-0.33356	4.6286	630.327	10.748	0.31739	10.748	10.55	10.867	0	9	5	2	0.008917	1	2804	55.724	50.336	1	1902100
LEKGGYAR	8	Malon(K)	_LEK(ma)GGYAR_	LEK(1)GGYAR		LEK(64.65)GGYAR		0	1	0	YP_001422601.1	YP_001422601.1	YP_001422601.1	>gi|154687440|ref|YP_001422601.1| OxdC [Bacillus amyloliquefaciens subsp. plantarum str. FZB42]	MULTI-MSMS	6	490.25	2	490.246	978.477	48894.2	4.3843	0.92101	5.3053	490.246	7.0115	0.32692	7.0115	6.8639	7.1908	0	18	8	4	0.022059	1	1674	64.654	54.624	1	5260300
LEKYFGR	7	Malon(K)	_LEK(ma)YFGR_	LEK(1)YFGR		LEK(55.37)YFGR		0	1	0	YP_001421031.1	YP_001421031.1	YP_001421031.1	>gi|154685870|ref|YP_001421031.1| MlnE [Bacillus amyloliquefaciens subsp. plantarum str. FZB42]	MULTI-MSMS	7	499.75	2	499.751	997.487	49936.9	6.7124	-1.2813	5.4311	499.75	12.613	0.51396	12.613	12.298	12.812	9.5367e-07	21	7	4	0.04513	1	3605	55.37	53.767	1	1794100
LEQELEQLKTVK	12	Malon(K)	_LEQELEQLK(ma)TVK_	LEQELEQLK(1)TVK		LEQELEQLK(125.97)TVK(-125.97)		0	1	0	YP_001422033.1	YP_001422033.1	YP_001422033.1	>gi|154686872|ref|YP_001422033.1| transcription elongation factor GreA [Bacillus amyloliquefaciens subsp. plantarum str. FZB42]	MULTI-MSMS	8	772.42	2	772.414	1542.81	38728.7	3.9956	-1.6586	2.337	772.413	17.523	0.31385	17.523	17.418	17.732	0	17	6	4	4.4133e-12	1	5202	125.97	120.76	1	2917000
LEQIKAPFPR	10	Malon(K)	_LEQIK(ma)APFPR_	LEQIK(1)APFPR		LEQIK(50.27)APFPR		0	1	0	YP_001421644.1	YP_001421644.1	YP_001421644.1	>gi|154686483|ref|YP_001421644.1| asparaginyl-tRNA synthetase [Bacillus amyloliquefaciens subsp. plantarum str. FZB42]	MULTI-MSMS	8	642.85	2	642.851	1283.69	42942.2	0.63247	1.7248	2.3573	642.852	16.452	0.28059	16.452	16.269	16.55	0	13	6	3	0.047703	1	4906	50.275	40.354	1	1636300
LESILKTMETIK	12	Malon(K)	_LESILK(ma)TMETIK_	LESILK(1)TMETIK		LESILK(51.77)TMETIK(-51.77)		0	1	0	YP_001421268.1	YP_001421268.1	YP_001421268.1	>gi|154686107|ref|YP_001421268.1| hypothetical protein RBAM_016740 [Bacillus amyloliquefaciens subsp. plantarum str. FZB42]	MULTI-MSMS	7	746.41	2	746.402	1490.79	41498.2	5.7532	-1.0425	4.7107	746.401	25.356	0.40129	25.356	25.091	25.493	0	18	7	4	0.033178	1	7363	51.771	49.495	1	1347100
LETFLQGTKK	10	Malon(K)	_LETFLQGTK(ma)K_	LETFLQGTK(1)K		LETFLQGTK(88.02)K(-88.02)		0	1	0	YP_001421499.1	YP_001421499.1	YP_001421499.1	>gi|154686338|ref|YP_001421499.1| DhaS [Bacillus amyloliquefaciens subsp. plantarum str. FZB42]	MULTI-MSMS	8	625.84	2	625.835	1249.66	42529.3	6.285	0.43846	6.7235	625.835	13.994	0.27305	13.994	13.854	14.127	-9.5367e-07	15	5	4	5.7288e-05	1	4136	88.021	82.02	1	2164200
LETKGLIR	8	Malon(K)	_LETK(ma)GLIR_	LETK(1)GLIR		LETK(61.78)GLIR		0	1	0	YP_001421359.1	YP_001421359.1	YP_001421359.1	>gi|154686198|ref|YP_001421359.1| LexA repressor [Bacillus amyloliquefaciens subsp. plantarum str. FZB42]	MULTI-MSMS	2	508.3	2	508.293	1014.57	49937.4	4.188	1.325	5.513	508.293	12.372	0.81538	12.372	11.915	12.73	0	26	14	3	0.026458	1	3291	61.78	47.106	1	2138500
LETVFPASMEKTVVK	15	Malon(K)	_LETVFPASMEK(ma)TVVK_	LETVFPASMEK(1)TVVK		LETVFPASMEK(54.1)TVVK(-54.1)		0	1	0	YP_001421939.1	YP_001421939.1	YP_001421939.1	>gi|154686778|ref|YP_001421939.1| hypothetical protein RBAM_023480 [Bacillus amyloliquefaciens subsp. plantarum str. FZB42]	MULTI-MSMS	6	883.46	2	882.958	1763.9	36973.2	7.32	0.29231	7.6123	883.46	21.293	0.67246	21.293	20.952	21.624	0	31	9	4	0.022191	1	6448	54.103	52.717	1	2452200
LETYIIPGKR	10	Malon(K)	_LETYIIPGK(ma)R_	LETYIIPGK(1)R		LETYIIPGK(66.27)R		0	1	0	YP_001421649.1	YP_001421649.1	YP_001421649.1	>gi|154686488|ref|YP_001421649.1| aspartate alpha-decarboxylase [Bacillus amyloliquefaciens subsp. plantarum str. FZB42]	MULTI-MSMS	6	638.35	2	638.351	1274.69	44007.9	2.8765	1.2113	4.0878	638.351	16.179	0.25798	16.179	16.071	16.329	0	10	4	3	0.0029073	1	4962	66.267	56.262	1	2703700
LFAKYYK	7	Malon(K)	_LFAK(ma)YYK_	LFAK(1)YYK		LFAK(45.68)YYK(-45.68)		0	1	0	YP_001422109.1	YP_001422109.1	YP_001422109.1	>gi|154686948|ref|YP_001422109.1| glutamate-1-semialdehyde aminotransferase [Bacillus amyloliquefaciens subsp. plantarum str. FZB42]	MULTI-MSMS	5	509.77	2	509.766	1017.52	50437.9	7.233	-0.87596	6.3571	509.766	14.211	0.52366	14.211	13.869	14.393	9.5367e-07	11	8	2	0.06628	1	4073	45.68	43.156	1	1181900
LFCELKR	7	Malon(K)	_LFCELK(ma)R_	LFCELK(1)R		LFCELK(66.35)R		0	1	0	YP_001422918.1	YP_001422918.1	YP_001422918.1	>gi|154687757|ref|YP_001422918.1| RapD [Bacillus amyloliquefaciens subsp. plantarum str. FZB42]	MULTI-MSMS	2	526.27	2	526.266	1050.52	46760.1	4.45	-1.0285	3.4215	526.265	13.664	0.58155	13.664	13.42	14.001	0	24	9	5	0.0095781	1	3728	66.351	64.197	1	19796000
LFESEKAVSR	10	Malon(K)	_LFESEK(ma)AVSR_	LFESEK(1)AVSR		LFESEK(63.09)AVSR		0	1	0	YP_001420979.1	YP_001420979.1	YP_001420979.1	>gi|154685818|ref|YP_001420979.1| short chain dehydrogenase [Bacillus amyloliquefaciens subsp. plantarum str. FZB42]	MULTI-MSMS	8	626.31	2	626.314	1250.61	44017.8	1.4551	0.4314	1.8865	626.315	11.8	0.20014	11.8	11.7	11.9	0	18	6	4	0.012389	1	3387	63.091	60.469	1	16059000
LFGSVTSKQIAEALQK	16	Malon(K)	_LFGSVTSK(ma)QIAEALQK_	LFGSVTSK(1)QIAEALQK		LFGSVTSK(82.88)QIAEALQK(-82.88)		0	1	0	YP_001423314.1	YP_001423314.1	YP_001423314.1	>gi|154688153|ref|YP_001423314.1| 50S ribosomal protein L9 [Bacillus amyloliquefaciens subsp. plantarum str. FZB42]	MULTI-MSMS	7	903.49	2	903.486	1804.96	37432.7	3.7162	-1.0397	2.6764	903.484	24.009	0.2592	24.009	23.897	24.156	0	11	4	3	0.00013087	1	6992	82.877	78.119	1	3415700
LIAKNINK	8	Malon(K)	_LIAK(ma)NINK_	LIAK(1)NINK		LIAK(47.96)NINK(-47.96)		0	1	0	YP_001423242.1	YP_001423242.1	YP_001423242.1	>gi|154688081|ref|YP_001423242.1| heat shock protein 90 [Bacillus amyloliquefaciens subsp. plantarum str. FZB42]	MULTI-MSMS	1	500.3	2	500.295	998.576	49752.8	3.1929	-0.13703	3.0559	500.295	8.6248	0.51492	8.6248	8.3918	8.9068	0	30	11	4	0.057457	1	2319	47.96	40.56	1	11534000
LIEKQGGTAVVR	12	Malon(K)	_LIEK(ma)QGGTAVVR_	LIEK(1)QGGTAVVR		LIEK(51.94)QGGTAVVR		0	1	0	YP_001420825.1	YP_001420825.1	YP_001420825.1	>gi|154685664|ref|YP_001420825.1| uroporphyrinogen-III synthase [Bacillus amyloliquefaciens subsp. plantarum str. FZB42]	MULTI-MSMS	2	678.88	2	678.878	1355.74	43055.7	4.1689	-1.9753	2.1936	678.877	10.39	0.50172	10.39	10.04	10.542	0	24	11	3	0.042883	1	2661	51.939	43.895	1	1088800
LIQDITKEQLR	11	Malon(K)	_LIQDITK(ma)EQLR_	LIQDITK(1)EQLR		LIQDITK(43.32)EQLR		0	1	0	YP_001421181.1	YP_001421181.1	YP_001421181.1	>gi|154686020|ref|YP_001421181.1| 50S ribosomal protein L19 [Bacillus amyloliquefaciens subsp. plantarum str. FZB42]	MULTI-SECPEP	1	722.35	2	721.896	1441.78	41290.3	3.9629	-1.7917	2.1712	721.895	15.54	0.46662	15.54	15.229	15.695	0	13	7	2	0.060274	1	5150	43.316	41.293	1	2979200
LIVTSTFLKK	10	Malon(K)	_LIVTSTFLK(ma)K_	LIVTSTFLK(1)K		LIVTSTFLK(40.77)K(-40.77)		0	1	0	YP_001422552.1	YP_001422552.1	YP_001422552.1	>gi|154687391|ref|YP_001422552.1| hypothetical protein RBAM_029900 [Bacillus amyloliquefaciens subsp. plantarum str. FZB42]	MULTI-MSMS	3	618.37	2	618.366	1234.72	45485	3.711	0.77142	4.4824	618.366	18.537	0.33421	18.537	18.34	18.674	0	24	8	4	0.065921	1	5122	40.767	25.181	1	5337100
LIVTSTFLKK	10	Malon(K)	_LIVTSTFLK(ma)K_	LIVTSTFLK(1)K		LIVTSTFLK(40.48)K(-40.48)		0	1	0	YP_001422552.1	YP_001422552.1	YP_001422552.1	>gi|154687391|ref|YP_001422552.1| hypothetical protein RBAM_029900 [Bacillus amyloliquefaciens subsp. plantarum str. FZB42]	MULTI-MSMS	4	618.37	2	618.366	1234.72	45073	5.3134	-0.20378	5.1096	618.366	18.3	0.44648	18.3	18.127	18.574	0	24	7	5	0.067129	1	6459	40.475	39.036	1	32464000
LIVTSTFLKK	10	Malon(K)	_LIVTSTFLK(ma)K_	LIVTSTFLK(1)K		LIVTSTFLK(40.48)K(-40.48)		0	1	0	YP_001422552.1	YP_001422552.1	YP_001422552.1	>gi|154687391|ref|YP_001422552.1| hypothetical protein RBAM_029900 [Bacillus amyloliquefaciens subsp. plantarum str. FZB42]	MULTI-MSMS	5	618.37	2	618.366	1234.72	45018.8	3.9685	0.21646	4.185	618.366	18.431	0.76548	18.431	18.227	18.993	0	26	13	4	0.067129	1	5338	40.475	37.95	1	48163000
LIWSGEKLPAEK	12	Malon(K)	_LIWSGEK(ma)LPAEK_	LIWSGEK(1)LPAEK		LIWSGEK(53.01)LPAEK(-53.01)		0	1	0	YP_001420607.1	YP_001420607.1	YP_001420607.1	>gi|154685446|ref|YP_001420607.1| enoyl-CoA hydratase [Bacillus amyloliquefaciens subsp. plantarum str. FZB42]	MULTI-MSMS	8	728.89	2	728.888	1455.76	40258.8	2.1896	1.6814	3.8711	728.888	18.39	0.35579	18.39	18.176	18.532	-1.9073e-06	19	6	4	0.031925	1	5428	53.008	51.913	1	5035000
LKAAAGQLADFVQTGDTPSLR	21	Malon(K)	_LK(ma)AAAGQLADFVQTGDTPSLR_	LK(1)AAAGQLADFVQTGDTPSLR		LK(52.37)AAAGQLADFVQTGDTPSLR		0	1	0	YP_001421296.1	YP_001421296.1	YP_001421296.1	>gi|154686135|ref|YP_001421296.1| BaeR [Bacillus amyloliquefaciens subsp. plantarum str. FZB42]	MULTI-MSMS	7	749.39	3	749.053	2244.14	38725.3	4.0944	0.2707	4.3651	749.387	24.189	0.41629	24.189	23.977	24.393	0	15	5	4	0.036571	1	7049	52.366	48.494	1	1330900
LKDELAEVK	9	Malon(K)	_LK(ma)DELAEVK_	LK(1)DELAEVK		LK(51.36)DELAEVK(-51.36)		0	1	0	YP_001420807.1	YP_001420807.1	YP_001420807.1	>gi|154685646|ref|YP_001420807.1| galactose-1-phosphate uridylyltransferase [Bacillus amyloliquefaciens subsp. plantarum str. FZB42]	MULTI-MSMS	5	565.8	2	565.801	1129.59	42890	6.5382	0.50885	7.047	565.801	12.638	0.29357	12.638	12.5	12.793	0	13	5	3	0.045215	1	3556	51.359	49.418	1	1893200
LKEQAKQLK	9	Malon(K)	_LKEQAK(ma)QLK_	LKEQAK(1)QLK		LK(-53.8)EQAK(53.8)QLK(-87.67)		0	1	0	YP_001421295.1	YP_001421295.1	YP_001421295.1	>gi|154686134|ref|YP_001421295.1| BaeN [Bacillus amyloliquefaciens subsp. plantarum str. FZB42]	MULTI-MSMS	2	586.34	2	586.338	1170.66	46676.3	4.294	0.64886	4.9428	586.338	5.2725	0.17131	5.2725	5.1838	5.3551	-4.7684e-07	8	3	3	0.0034307	1	1037	87.667	83.324	2	1136000
LKGEGLLCK	9	Malon(K)	_LK(ma)GEGLLCK_	LK(1)GEGLLCK		LK(43.6)GEGLLCK(-43.6)		0	1	0	YP_001423285.1	YP_001423285.1	YP_001423285.1	>gi|154688124|ref|YP_001423285.1| ornithine--oxo-acid transaminase [Bacillus amyloliquefaciens subsp. plantarum str. FZB42]	MULTI-MSMS	1	552.29	2	552.292	1102.57	44988.6	2.916	-0.72659	2.1894	552.292	12.849	0.33554	12.849	12.677	13.013	0	16	5	4	0.062385	1	4126	43.604	39.682	1	6100700
LKGVLGSLGK	10	Malon(K)	_LK(ma)GVLGSLGK_	LK(1)GVLGSLGK		LK(44.51)GVLGSLGK(-44.51)		0	1	0	YP_001422493.1	YP_001422493.1	YP_001422493.1	>gi|154687332|ref|YP_001422493.1| hypothetical protein RBAM_029310 [Bacillus amyloliquefaciens subsp. plantarum str. FZB42]	MULTI-MSMS	7	529.32	2	529.316	1056.62	47632.1	3.772	-3.4962	0.27579	529.315	16.723	0.33494	16.723	16.545	16.879	0	15	8	2	0.0694	1	4886	44.511	37.492	1	2762800
LKQQGYETTVR	11	Malon(K)	_LK(ma)QQGYETTVR_	LK(1)QQGYETTVR		LK(78.81)QQGYETTVR		0	1	0	YP_001421439.1	YP_001421439.1	YP_001421439.1	>gi|154686278|ref|YP_001421439.1| FenB [Bacillus amyloliquefaciens subsp. plantarum str. FZB42]	MULTI-MSMS	3	704.86	2	704.857	1407.7	40590.2	5.2571	1.0622	6.3194	704.858	8.9594	0.37889	8.9594	8.7457	9.1246	0	20	9	3	0.00043138	1	2184	78.814	72.337	1	1226100
LKSIIQYTGVSDCK	14	Malon(K)	_LK(ma)SIIQYTGVSDCK_	LK(1)SIIQYTGVSDCK		LK(69.19)SIIQYTGVSDCK(-69.19)		0	1	0	YP_001420325.1	YP_001420325.1	YP_001420325.1	>gi|154685164|ref|YP_001420325.1| aspartyl/glutamyl-tRNA amidotransferase subunit B [Bacillus amyloliquefaciens subsp. plantarum str. FZB42]	MULTI-MSMS	8	849.43	2	849.424	1696.83	38122	2.3613	0.2624	2.6237	849.423	18.609	0.2297	18.609	18.468	18.698	0	16	6	3	0.0026644	1	5520	69.188	68.363	1	2903500
LKVEGDLR	8	Malon(K)	_LK(ma)VEGDLR_	LK(1)VEGDLR		LK(49.3)VEGDLR		0	1	0	YP_001419820.1	YP_001419820.1	YP_001419820.1	>gi|154684659|ref|YP_001419820.1| 30S ribosomal protein S13 [Bacillus amyloliquefaciens subsp. plantarum str. FZB42]	MULTI-MSMS	7	508.28	2	508.275	1014.53	47731.5	5.0696	0.68104	5.7506	508.275	10.943	0.35329	10.943	10.718	11.071	9.5367e-07	11	6	2	0.053712	1	3028	49.3	37.707	1	8350600
LKYVLNAEDIR	11	Malon(K)	_LK(ma)YVLNAEDIR_	LK(1)YVLNAEDIR		LK(109)YVLNAEDIR		0	1	0	YP_001421947.1	YP_001421947.1	YP_001421947.1	>gi|154686786|ref|YP_001421947.1| glycyl-tRNA synthetase subunit beta [Bacillus amyloliquefaciens subsp. plantarum str. FZB42]	MULTI-MSMS	8	710.38	2	710.378	1418.74	40774.4	4.145	-0.082515	4.0625	710.378	18.891	0.39392	18.891	18.619	19.013	0	20	9	3	2.6604e-06	1	5588	109	105.28	1	5099500
LLCQEKK	7	Malon(K)	_LLCQEK(ma)K_	LLCQEK(1)K		LLCQEK(68.22)K(-68.22)		0	1	0	YP_001421293.1	YP_001421293.1	YP_001421293.1	>gi|154686132|ref|YP_001421293.1| BaeL [Bacillus amyloliquefaciens subsp. plantarum str. FZB42]	MULTI-MSMS	3	502.76	2	502.758	1003.5	48251.8	4.8053	-1.6213	3.184	502.757	5.923	0.30029	5.923	5.7982	6.0985	0	13	4	4	0.0091658	1	1223	68.224	64.331	1	9843700
LLEAKQEDITK	11	Malon(K)	_LLEAK(ma)QEDITK_	LLEAK(1)QEDITK		LLEAK(78.81)QEDITK(-78.81)		0	1	0	YP_001421045.1	YP_001421045.1	YP_001421045.1	>gi|154685884|ref|YP_001421045.1| hypothetical protein RBAM_014510 [Bacillus amyloliquefaciens subsp. plantarum str. FZB42]	MULTI-MSMS	7	687.37	2	687.362	1372.71	42325	6.0194	-0.70361	5.3158	687.361	12.151	0.62943	12.151	11.935	12.564	-9.5367e-07	29	9	4	0.0006001	1	3438	78.814	77.347	1	4367800
LLEKMYETEGFK	12	Malon(K)	_LLEK(ma)MYETEGFK_	LLEK(1)MYETEGFK		LLEK(68.04)MYETEGFK(-68.04)		0	1	0	YP_001423301.1	YP_001423301.1	YP_001423301.1	>gi|154688140|ref|YP_001423301.1| adenylosuccinate synthetase [Bacillus amyloliquefaciens subsp. plantarum str. FZB42]	MULTI-MSMS	6	787.38	2	787.376	1572.74	39304	5.3346	0.3538	5.6884	787.376	19.865	0.28095	19.865	19.711	19.992	0	7	4	2	0.003556	1	6037	68.044	65.655	1	1716300
LLEKMYETEGFK	12	Malon(K)	_LLEK(ma)MYETEGFK_	LLEK(1)MYETEGFK		LLEK(51.77)MYETEGFK(-51.77)		0	1	0	YP_001423301.1	YP_001423301.1	YP_001423301.1	>gi|154688140|ref|YP_001423301.1| adenylosuccinate synthetase [Bacillus amyloliquefaciens subsp. plantarum str. FZB42]	MULTI-MSMS	7	787.38	2	787.376	1572.74	37390.6	3.8159	4.2495	8.0654	787.379	19.846	0.32247	19.846	19.664	19.987	0	14	6	3	0.026968	1	5827	51.771	47.921	1	1479900
LLIEEGCDIKK	11	Malon(K)	_LLIEEGCDIK(ma)K_	LLIEEGCDIK(1)K		LLIEEGCDIK(82.07)K(-82.07)		0	1	0	YP_001421186.1	YP_001421186.1	YP_001421186.1	>gi|154686025|ref|YP_001421186.1| succinyl-CoA synthetase subunit beta [Bacillus amyloliquefaciens subsp. plantarum str. FZB42]	MULTI-MSMS	5	702.36	2	702.358	1402.7	41704.1	1.9426	-0.4106	1.532	702.358	14.717	0.38654	14.717	14.573	14.959	0	37	10	5	0.00010464	2	4224	82.069	77.917	1	56367000
LLIEEGCDIKK	11	Malon(K)	_LLIEEGCDIK(ma)K_	LLIEEGCDIK(1)K		LLIEEGCDIK(66.99)K(-66.99)		0	1	0	YP_001421186.1	YP_001421186.1	YP_001421186.1	>gi|154686025|ref|YP_001421186.1| succinyl-CoA synthetase subunit beta [Bacillus amyloliquefaciens subsp. plantarum str. FZB42]	MULTI-MSMS	6	702.86	2	702.358	1402.7	40657.1	1.7891	-0.39251	1.3966	702.359	14.711	0.17949	14.711	14.654	14.834	-9.5367e-07	15	6	3	0.00090315	1	4491	66.989	66.2	1	4410900
LLITKAAVEK	10	Malon(K)	_LLITK(ma)AAVEK_	LLITK(1)AAVEK		LLITK(61.11)AAVEK(-61.11)		0	1	0	YP_001419796.1	YP_001419796.1	YP_001419796.1	>gi|154684635|ref|YP_001419796.1| 50S ribosomal protein L4 [Bacillus amyloliquefaciens subsp. plantarum str. FZB42]	MULTI-MSMS	3	586.35	2	586.35	1170.69	46277.2	1.6984	1.8686	3.567	586.351	14.768	0.24802	14.768	14.646	14.894	0	16	7	3	0.023842	1	4091	61.11	44.439	1	5903000
LLKTDDK	7	Malon(K)	_LLK(ma)TDDK_	LLK(1)TDDK		LLK(78.15)TDDK(-78.15)		0	1	0	YP_001422140.1	YP_001422140.1	YP_001422140.1	>gi|154686979|ref|YP_001422140.1| succinate dehydrogenase flavoprotein subunit [Bacillus amyloliquefaciens subsp. plantarum str. FZB42]	MULTI-MSMS	8	459.74	2	459.743	917.471	48725.6	3.3616	1.3923	4.7539	459.744	5.9996	0.36463	5.9996	5.7976	6.1622	-4.7684e-07	21	6	4	0.0077375	1	1285	78.149	66.789	1	7506400
LLKVLTDHNFR	11	Malon(K)	_LLK(ma)VLTDHNFR_	LLK(1)VLTDHNFR		LLK(46.8)VLTDHNFR		0	1	0	YP_001419709.1	YP_001419709.1	YP_001419709.1	>gi|154684548|ref|YP_001419709.1| hypothetical protein RBAM_000380 [Bacillus amyloliquefaciens subsp. plantarum str. FZB42]	MULTI-MSMS	6	481.26	3	481.265	1440.77	57008	2.4942	-3.1813	-0.68709	481.264	16.526	0.46914	16.526	16.191	16.66	0	22	10	3	0.060905	1	5076	46.796	42.601	1	6528700
LLMNPVEETKQLR	13	Malon(K)	_LLMNPVEETK(ma)QLR_	LLMNPVEETK(1)QLR		LLMNPVEETK(67.33)QLR		0	1	0	YP_001422743.1	YP_001422743.1	YP_001422743.1	>gi|154687582|ref|YP_001422743.1| hypothetical protein RBAM_031820 [Bacillus amyloliquefaciens subsp. plantarum str. FZB42]	MULTI-MSMS	7	829.44	2	828.935	1655.86	38987.7	5.0661	2.9526	8.0187	828.938	20.092	0.48995	20.092	19.774	20.264	1.9073e-06	15	7	3	0.0037849	1	5885	67.326	66.129	1	841390
LLQEEGHTVKSAVMIDTPYSEK	22	Malon(K)	_LLQEEGHTVK(ma)SAVMIDTPYSEK_	LLQEEGHTVK(1)SAVMIDTPYSEK		LLQEEGHTVK(68.66)SAVMIDTPYSEK(-68.66)		0	1	0	YP_001421296.1	YP_001421296.1	YP_001421296.1	>gi|154686135|ref|YP_001421296.1| BaeR [Bacillus amyloliquefaciens subsp. plantarum str. FZB42]	MULTI-MSMS	6	854.76	3	854.419	2560.24	39437.2	3.2061	-1.8059	1.4002	854.752	19.322	0.49384	19.322	18.974	19.468	0	29	12	4	0.00018656	1	5877	68.657	67.787	1	8869900
LLTSKMADAILEAK	14	Malon(K)	_LLTSK(ma)MADAILEAK_	LLTSK(1)MADAILEAK		LLTSK(62.2)MADAILEAK(-62.2)		0	1	0	YP_001421227.1	YP_001421227.1	YP_001421227.1	>gi|154686066|ref|YP_001421227.1| 30S ribosomal protein S2 [Bacillus amyloliquefaciens subsp. plantarum str. FZB42]	MULTI-MSMS	7	795.93	2	795.426	1588.84	39710.8	5.0966	-1.5701	3.5265	795.426	25.929	0.5464	25.929	25.493	26.039	0	13	6	4	0.012495	1	7507	62.203	57.148	1	5501100
LLTSKMADAILEAK	14	Oxidation (M),Malon(K)	_LLTSK(ma)M(ox)ADAILEAK_	LLTSK(1)MADAILEAK	LLTSKM(1)ADAILEAK	LLTSK(56.57)MADAILEAK(-56.57)	LLTSKM(56.57)ADAILEAK	0	1	1	YP_001421227.1	YP_001421227.1	YP_001421227.1	>gi|154686066|ref|YP_001421227.1| 30S ribosomal protein S2 [Bacillus amyloliquefaciens subsp. plantarum str. FZB42]	MULTI-MSMS	7	803.43	2	803.424	1604.83	38638.1	6.3461	0.23068	6.5768	803.425	28.194	0.81494	28.194	27.638	28.453	1.9073e-06	27	13	3	0.033665	1	8118	56.569	53.811	1	1716800
LNIVGTLAKR	10	Malon(K)	_LNIVGTLAK(ma)R_	LNIVGTLAK(1)R		LNIVGTLAK(122.7)R		0	1	0	YP_001423136.1	YP_001423136.1	YP_001423136.1	>gi|154687975|ref|YP_001423136.1| LicH [Bacillus amyloliquefaciens subsp. plantarum str. FZB42]	MULTI-MSMS	7	585.85	2	585.846	1169.68	45385.1	4.5966	-1.3752	3.2215	585.845	17.336	0.42594	17.336	17.182	17.608	0	9	7	2	5.9464e-08	1	5076	122.7	117.29	1	3240100
LNSALQTKR	9	Malon(K)	_LNSALQTK(ma)R_	LNSALQTK(1)R		LNSALQTK(95.62)R		0	1	0	YP_001422686.1	YP_001422686.1	YP_001422686.1	>gi|154687525|ref|YP_001422686.1| hypothetical protein RBAM_031240 [Bacillus amyloliquefaciens subsp. plantarum str. FZB42]	MULTI-MSMS	2	558.81	2	558.804	1115.59	46316.8	3.6202	0.32881	3.949	558.804	7.4917	0.44	7.4917	7.3147	7.7547	0	28	12	3	0.00016474	1	1680	95.618	73.279	1	2483100
LNYASPITVKK	11	Malon(K)	_LNYASPITVK(ma)K_	LNYASPITVK(1)K		LNYASPITVK(65.04)K(-65.04)		0	1	0	YP_001421296.1	YP_001421296.1	YP_001421296.1	>gi|154686135|ref|YP_001421296.1| BaeR [Bacillus amyloliquefaciens subsp. plantarum str. FZB42]	MULTI-MSMS	4	660.87	2	660.364	1318.71	44219.5	3.9114	0.193	4.1044	660.364	14.167	0.23767	14.167	14.02	14.258	0	11	4	3	0.0030595	1	4937	65.043	60.702	1	3128800
LPGSIGKR	8	Malon(K)	_LPGSIGK(ma)R_	LPGSIGK(1)R		LPGSIGK(44.39)R		0	1	0		REV__YP_001421664.1	REV__YP_001421664.1		MULTI-MSMS	4	457.26	2	457.259	912.503	51655	3.5524	-1.0929	2.4595	457.258	8.8506	0.35678	8.8506	8.6811	9.0379	-9.5367e-07	16	8	4	0.064541	1	2505	44.395	33.529	1	39819000
LPNKTELAELK	11	Malon(K)	_LPNK(ma)TELAELK_	LPNK(1)TELAELK		LPNK(101.43)TELAELK(-101.43)		0	1	0	YP_001422207.1	YP_001422207.1	YP_001422207.1	>gi|154687046|ref|YP_001422207.1| citrate synthase [Bacillus amyloliquefaciens subsp. plantarum str. FZB42]	MULTI-MSMS	5	671.37	2	671.367	1340.72	43846.7	4.8525	-2.0736	2.7789	671.366	17.356	0.69005	17.356	16.826	17.516	1.9073e-06	41	18	3	1.0495e-05	1	5015	101.43	96.915	1	5798500
LPVGKIDAK	9	Malon(K)	_LPVGK(ma)IDAK_	LPVGK(1)IDAK		LPVGK(43.5)IDAK(-43.5)		0	1	0	YP_001421293.1	YP_001421293.1	YP_001421293.1	>gi|154686132|ref|YP_001421293.1| BaeL [Bacillus amyloliquefaciens subsp. plantarum str. FZB42]	MULTI-MSMS	2	513.8	2	513.795	1025.58	48662.2	5.407	-0.012984	5.394	513.795	11.111	0.42295	11.111	10.945	11.368	-9.5367e-07	14	7	2	0.066353	1	2893	43.502	37.199	1	5870400
LPVTFEDKK	9	Malon(K)	_LPVTFEDK(ma)K_	LPVTFEDK(1)K		LPVTFEDK(46.13)K(-46.13)		0	1	0	CON__ENSEMBL:ENSBTAP00000001528	CON__ENSEMBL:ENSBTAP00000001528	CON__ENSEMBL:ENSBTAP00000001528	>ENSEMBL:ENSBTAP00000001528 (Bos taurus) similar to intersectin long isoform 4	MULTI-MSMS	4	581.8	2	581.803	1161.59	43432	3.1967	-0.78536	2.4114	581.803	15.196	0.40401	15.196	14.919	15.323	0	21	8	4	0.041666	1	5341	46.129	30.499	1	8345600
LQKLLSNAELK	11	Malon(K)	_LQK(ma)LLSNAELK_	LQK(1)LLSNAELK		LQK(62.08)LLSNAELK(-62.08)		0	1	0	YP_001421034.1	YP_001421034.1	YP_001421034.1	>gi|154685873|ref|YP_001421034.1| MlnH [Bacillus amyloliquefaciens subsp. plantarum str. FZB42]	MULTI-MSMS	6	671.89	2	671.882	1341.75	42749.2	4.316	1.2996	5.6156	671.883	15.783	0.32182	15.783	15.602	15.924	0	16	4	4	0.0099262	1	4817	62.081	53.085	1	8417900
LRPAFSKTGTVTAGNSSQTSDGAAAVMLMDR	31	Malon(K)	_LRPAFSK(ma)TGTVTAGNSSQTSDGAAAVMLMDR_	LRPAFSK(1)TGTVTAGNSSQTSDGAAAVMLMDR		LRPAFSK(92.37)TGTVTAGNSSQTSDGAAAVMLMDR		0	1	0	YP_001422553.1	YP_001422553.1	YP_001422553.1	>gi|154687392|ref|YP_001422553.1| acetyl-CoA acetyltransferase [Bacillus amyloliquefaciens subsp. plantarum str. FZB42]	MULTI-MSMS	7	1076.86	3	1076.19	3225.54	34362.9	2.7931	-1.5651	1.2279	1076.85	20.842	0.4885	20.842	20.658	21.147	0	40	10	5	0.0074822	1	6104	92.372	92.307	1	11919000
LSGAINKSK	9	Malon(K)	_LSGAINK(ma)SK_	LSGAINK(1)SK		LSGAINK(56.2)SK(-56.2)		0	1	0	YP_001421272.1	YP_001421272.1	YP_001421272.1	>gi|154686111|ref|YP_001421272.1| recombinase A [Bacillus amyloliquefaciens subsp. plantarum str. FZB42]	MULTI-MSMS	5	502.28	2	502.275	1002.53	50358.2	5.1771	-0.57805	4.5991	502.274	5.8936	0.55858	5.8936	5.5095	6.068	0	16	9	3	0.040914	1	1252	56.205	53.266	1	3966900
LSKEVQDEMLK	11	Malon(K)	_LSK(ma)EVQDEMLK_	LSK(1)EVQDEMLK		LSK(72.68)EVQDEMLK(-72.68)		0	1	0	YP_001421168.1	YP_001421168.1	YP_001421168.1	>gi|154686007|ref|YP_001421168.1| hypothetical protein RBAM_015740 [Bacillus amyloliquefaciens subsp. plantarum str. FZB42]	MULTI-MSMS	8	703.35	2	703.348	1404.68	40424.6	6.3225	-3.0104	3.312	703.345	14.04	0.50563	14.04	13.73	14.236	0	22	9	3	0.0026723	1	4160	72.681	70.12	1	3073600
LSNLEKHVFGSK	12	Malon(K)	_LSNLEK(ma)HVFGSK_	LSNLEK(1)HVFGSK		LSNLEK(61.26)HVFGSK(-61.26)		0	1	0	YP_001421626.1	YP_001421626.1	YP_001421626.1	>gi|154686465|ref|YP_001421626.1| cell division protein GpsB [Bacillus amyloliquefaciens subsp. plantarum str. FZB42]	MULTI-MSMS	5	722.88	2	722.875	1443.74	40317.4	4.1049	-0.73039	3.3745	722.875	13.072	0.23876	13.072	12.92	13.159	9.5367e-07	10	4	3	0.0085888	1	3700	61.265	59.79	1	2998100
LSPTIDEHDFNTKLR	15	Malon(K)	_LSPTIDEHDFNTK(ma)LR_	LSPTIDEHDFNTK(1)LR		LSPTIDEHDFNTK(47.68)LR		0	1	0	YP_001422182.1	YP_001422182.1	YP_001422182.1	>gi|154687021|ref|YP_001422182.1| translation initiation factor IF-3 [Bacillus amyloliquefaciens subsp. plantarum str. FZB42]	MULTI-MSMS	8	624.64	3	624.643	1870.91	44721.7	0.3824	0.29201	0.6744	624.643	16.532	0.4079	16.532	16.269	16.677	0	57	19	5	0.036487	1	4901	47.68	47.413	1	10486000
LSQFITGDKHADLYR	15	Malon(K)	_LSQFITGDK(ma)HADLYR_	LSQFITGDK(1)HADLYR		LSQFITGDK(46.49)HADLYR		0	1	0	YP_001421295.1	YP_001421295.1	YP_001421295.1	>gi|154686134|ref|YP_001421295.1| BaeN [Bacillus amyloliquefaciens subsp. plantarum str. FZB42]	MULTI-MSMS	4	617.64	3	617.307	1848.9	44787.9	1.9239	-0.92005	1.0038	617.641	16.027	0.37427	16.027	15.821	16.195	0	29	7	5	0.041365	1	5623	46.494	42.632	1	17993000
LTAEETIKTAK	11	Malon(K)	_LTAEETIK(ma)TAK_	LTAEETIK(1)TAK		LTAEETIK(68.97)TAK(-68.97)		0	1	0	YP_001423230.1	YP_001423230.1	YP_001423230.1	>gi|154688069|ref|YP_001423230.1| hypothetical protein RBAM_036700 [Bacillus amyloliquefaciens subsp. plantarum str. FZB42]	MULTI-MSMS	8	645.85	2	645.843	1289.67	41596.9	5.6138	1.0001	6.6139	645.843	11.04	0.43333	11.04	10.876	11.309	9.5367e-07	18	8	3	0.0051707	1	3104	68.972	67.889	1	4960800
LTDEAPMVSKR	11	Malon(K)	_LTDEAPMVSK(ma)R_	LTDEAPMVSK(1)R		LTDEAPMVSK(67.64)R		0	1	0	YP_001420122.1	YP_001420122.1	YP_001420122.1	>gi|154684961|ref|YP_001420122.1| hypothetical protein RBAM_004920 [Bacillus amyloliquefaciens subsp. plantarum str. FZB42]	MULTI-MSMS	4	666.83	2	666.827	1331.64	41609.9	3.2976	-0.59312	2.7044	666.827	11.044	0.26841	11.044	10.883	11.152	0	16	6	4	0.0014756	1	3537	67.643	22.72	1	9946300
LTDKIYYR	8	Malon(K)	_LTDK(ma)IYYR_	LTDK(1)IYYR		LTDK(58.7)IYYR		0	1	0	YP_001419828.1	YP_001419828.1	YP_001419828.1	>gi|154684667|ref|YP_001419828.1| 50S ribosomal protein L13 [Bacillus amyloliquefaciens subsp. plantarum str. FZB42]	MSMS	6	579.3	2	579.295	1156.58	NaN	NaN	NaN	NaN	NaN	13.04	1	13.04	12.54	13.54	0				0.02106	1	3913	58.699	54.358	1
LTECDLSSLKPFTFIDK	17	Malon(K)	_LTECDLSSLK(ma)PFTFIDK_	LTECDLSSLK(1)PFTFIDK		LTECDLSSLK(81)PFTFIDK(-81)		0	1	0	YP_001421881.1	YP_001421881.1	YP_001421881.1	>gi|154686720|ref|YP_001421881.1| glycine cleavage system aminomethyltransferase T [Bacillus amyloliquefaciens subsp. plantarum str. FZB42]	MULTI-MSMS	7	1051.02	2	1050.51	2099.01	34261.9	5.4501	-1.5848	3.8653	1051.01	29.33	0.25138	29.33	29.193	29.444	-1.9073e-06	9	4	3	4.1729e-06	1	8423	81.003	80.658	1	2413200
LTIQKEPEPVQAK	13	Malon(K)	_LTIQK(ma)EPEPVQAK_	LTIQK(1)EPEPVQAK		LTIQK(57.57)EPEPVQAK(-57.57)		0	1	0	YP_001421293.1	YP_001421293.1	YP_001421293.1	>gi|154686132|ref|YP_001421293.1| BaeL [Bacillus amyloliquefaciens subsp. plantarum str. FZB42]	MULTI-MSMS	3	783.93	2	783.922	1565.83	40749.2	5.7764	-0.65341	5.123	783.921	12.32	0.31006	12.32	12.187	12.497	0	12	4	4	0.012221	1	3332	57.567	55.371	1	2786800
LVIIPKQIAK	10	Malon(K)	_LVIIPK(ma)QIAK_	LVIIPK(1)QIAK		LVIIPK(43.68)QIAK(-43.68)		0	1	0	YP_001421410.1	YP_001421410.1	YP_001421410.1	>gi|154686249|ref|YP_001421410.1| BmyC [Bacillus amyloliquefaciens subsp. plantarum str. FZB42]	MULTI-MSMS	1	604.89	2	604.884	1207.75	45815.4	2.0032	1.4593	3.4625	604.885	17.716	0.46352	17.716	17.419	17.883	-1.9073e-06	25	9	4	0.064922	1	5843	43.68	42.207	1	3993100
LVKDLQESGVLFK	13	Malon(K)	_LVK(ma)DLQESGVLFK_	LVK(1)DLQESGVLFK		LVK(76.82)DLQESGVLFK(-76.82)		0	1	0	YP_001422105.1	YP_001422105.1	YP_001422105.1	>gi|154686944|ref|YP_001422105.1| valyl-tRNA synthetase [Bacillus amyloliquefaciens subsp. plantarum str. FZB42]	MULTI-MSMS	6	781.43	2	781.427	1560.84	38445.5	2.9651	-1.9864	0.97866	781.425	20.739	0.30656	20.739	20.645	20.952	0	42	15	3	0.00022328	1	6297	76.82	71.765	1	5896600
LVKNEVR	7	Malon(K)	_LVK(ma)NEVR_	LVK(1)NEVR		LVK(65.22)NEVR		0	1	0	YP_001421247.1	YP_001421247.1	YP_001421247.1	>gi|154686086|ref|YP_001421247.1| polynucleotide phosphorylase [Bacillus amyloliquefaciens subsp. plantarum str. FZB42]	MULTI-MSMS	2	472.26	2	472.264	942.513	51310.5	2.6735	-0.066756	2.6068	472.264	6.5335	0.39919	6.5335	6.2722	6.6714	0	8	5	3	0.02612	1	1393	65.224	53.177	1	6268400
LVKNEVR	7	Malon(K)	_LVK(ma)NEVR_	LVK(1)NEVR		LVK(64.65)NEVR		0	1	0	YP_001421247.1	YP_001421247.1	YP_001421247.1	>gi|154686086|ref|YP_001421247.1| polynucleotide phosphorylase [Bacillus amyloliquefaciens subsp. plantarum str. FZB42]	MULTI-MSMS	3	472.27	2	472.264	942.513	49874.8	5.0608	-0.4939	4.5669	472.264	6.3774	0.23572	6.3774	6.2465	6.4822	4.7684e-07	8	3	3	0.027392	1	1374	64.654	51.276	1	1764500
LVKTLEELGIGR	12	Malon(K)	_LVK(ma)TLEELGIGR_	LVK(1)TLEELGIGR		LVK(41.24)TLEELGIGR		0	1	0	YP_001421189.1	YP_001421189.1	YP_001421189.1	>gi|154686028|ref|YP_001421189.1| DNA topoisomerase I [Bacillus amyloliquefaciens subsp. plantarum str. FZB42]	MULTI-MSMS	8	707.41	2	707.401	1412.79	41486.6	6.9619	0.91685	7.8787	707.401	22.379	0.24421	22.379	22.26	22.504	0	7	3	3	0.065441	1	6563	41.242	40.453	1	1610700
LVNEENVKYIR	11	Malon(K)	_LVNEENVK(ma)YIR_	LVNEENVK(1)YIR		LVNEENVK(105.65)YIR		0	1	0	YP_001421320.1	YP_001421320.1	YP_001421320.1	>gi|154686159|ref|YP_001421320.1| hypothetical protein RBAM_017260 [Bacillus amyloliquefaciens subsp. plantarum str. FZB42]	MULTI-MSMS	6	732.39	2	731.88	1461.75	41736.9	4.2941	1.8195	6.1136	732.383	13.549	0.25995	13.549	13.404	13.664	-9.5367e-07	8	4	2	4.5828e-06	1	4096	105.65	101.31	1	1222100
LVPMADKNR	9	Malon(K)	_LVPMADK(ma)NR_	LVPMADK(1)NR		LVPMADK(47.84)NR		0	1	0	YP_001421791.1	YP_001421791.1	YP_001421791.1	>gi|154686630|ref|YP_001421791.1| DfnH [Bacillus amyloliquefaciens subsp. plantarum str. FZB42]	MULTI-MSMS	6	565.29	2	565.287	1128.56	46164	6.6825	-0.44726	6.2352	565.287	9.3391	0.27796	9.3391	9.2037	9.4816	0	12	5	3	0.052486	1	2540	47.844	46.647	1	5557400
LVQGIDKDNAK	11	Malon(K)	_LVQGIDK(ma)DNAK_	LVQGIDK(1)DNAK		LVQGIDK(62.53)DNAK(-62.53)		0	1	0	YP_001420698.1	YP_001420698.1	YP_001420698.1	>gi|154685537|ref|YP_001420698.1| nucleotide-binding protein [Bacillus amyloliquefaciens subsp. plantarum str. FZB42]	MULTI-MSMS	5	644.34	2	643.833	1285.65	42364.8	6.8586	0.083824	6.9424	643.833	9.1719	0.29111	9.1719	9.0159	9.307	0	20	7	3	0.012731	1	2313	62.528	59.878	1	7033300
LVTIVGHGAEDVKK	14	Malon(K)	_LVTIVGHGAEDVK(ma)K_	LVTIVGHGAEDVK(1)K		LVTIVGHGAEDVK(48.71)K(-48.71)		0	1	0	YP_001419730.1	YP_001419730.1	YP_001419730.1	>gi|154684569|ref|YP_001419730.1| bifunctional N-acetylglucosamine-1-phosphate uridyltransferase/glucosamine-1-phosphate acetyltransferase [Bacillus amyloliquefaciens subsp. plantarum str. FZB42]	MULTI-SECPEP	5	776.34	2	776.422	1550.83	39909.9	7.3387	-2.2271	5.1116	776.921	10.96	0.25923	10.96	10.8	11.059	-9.5367e-07	12	5	3	0.034405	1	2990	48.711	46.146	1	931410
LVTPDDLAYVIYTSGSTGKPK	21	Malon(K)	_LVTPDDLAYVIYTSGSTGK(ma)PK_	LVTPDDLAYVIYTSGSTGK(1)PK		LVTPDDLAYVIYTSGSTGK(50.78)PK(-50.78)		0	1	0	YP_001421292.1	YP_001421292.1	YP_001421292.1	>gi|154686131|ref|YP_001421292.1| BaeJ [Bacillus amyloliquefaciens subsp. plantarum str. FZB42]	MULTI-MSMS	7	771.4	3	771.062	2310.16	39034.2	6.7927	0.065245	6.858	771.396	28.694	0.40916	28.694	28.453	28.862	0	31	6	7	0.036566	1	8247	50.783	50.441	1	2009800
LVVSIAKR	8	Malon(K)	_LVVSIAK(ma)R_	LVVSIAK(1)R		LVVSIAK(45.37)R		0	1	0	YP_001421942.1	YP_001421942.1	YP_001421942.1	>gi|154686781|ref|YP_001421942.1| RNA polymerase sigma factor RpoD [Bacillus amyloliquefaciens subsp. plantarum str. FZB42]	MULTI-MSMS	2	486.3	2	486.298	970.581	49739.9	3.5571	0.060007	3.6171	486.298	12.461	0.46084	12.461	12.269	12.73	0	22	8	4	0.057258	1	3388	45.368	31.789	1	7036700
LYEKGTPR	8	Malon(K)	_LYEK(ma)GTPR_	LYEK(1)GTPR		LYEK(54.07)GTPR		0	1	0	YP_001421292.1	YP_001421292.1	YP_001421292.1	>gi|154686131|ref|YP_001421292.1| BaeJ [Bacillus amyloliquefaciens subsp. plantarum str. FZB42]	MULTI-MSMS	3	525.27	2	525.267	1048.52	48852.4	3.3172	1.0875	4.4047	525.267	7.3108	0.59362	7.3108	7.1142	7.7078	-4.7684e-07	54	25	3	0.04157	1	1613	54.066	44.708	1	996510
MAAQIGAQFLEKPK	14	Malon(K)	_MAAQIGAQFLEK(ma)PK_	MAAQIGAQFLEK(1)PK		MAAQIGAQFLEK(47.55)PK(-47.55)		0	1	0	YP_001422460.1	YP_001422460.1	YP_001422460.1	>gi|154687299|ref|YP_001422460.1| hypothetical protein RBAM_028980 [Bacillus amyloliquefaciens subsp. plantarum str. FZB42]	MULTI-MSMS	7	809.42	2	809.419	1616.82	40463.6	3.1528	-0.75664	2.3961	809.418	19.521	0.24223	19.521	19.39	19.632	0	21	10	3	0.041995	1	5739	47.548	46.589	1	1121800
MDAKLLK	7	Malon(K)	_MDAK(ma)LLK_	MDAK(1)LLK		MDAK(62.55)LLK(-62.55)		0	1	0	YP_001420809.1	YP_001420809.1	YP_001420809.1	>gi|154685648|ref|YP_001420809.1| GalK1 [Bacillus amyloliquefaciens subsp. plantarum str. FZB42]	MULTI-MSMS	5	452.75	2	452.744	903.474	50887	4.5374	0.56068	5.0981	452.744	11.361	0.7131	11.361	10.841	11.554	0	21	15	3	0.034172	1	3118	62.546	45.306	1	4495000
MEKAVAAYSR	10	Malon(K)	_MEK(ma)AVAAYSR_	MEK(1)AVAAYSR		MEK(99.84)AVAAYSR		0	1	0	YP_001421230.1	YP_001421230.1	YP_001421230.1	>gi|154686069|ref|YP_001421230.1| ribosome recycling factor [Bacillus amyloliquefaciens subsp. plantarum str. FZB42]	MULTI-MSMS	8	606.29	2	606.29	1210.57	42220.8	5.6454	-0.16575	5.4796	606.29	10.32	0.24968	10.32	10.148	10.398	-9.5367e-07	10	4	3	4.4898e-05	1	2841	99.844	94.746	1	7299100
MFLKDLIR	8	Malon(K)	_MFLK(ma)DLIR_	MFLK(1)DLIR		MFLK(42.72)DLIR		0	1	0	YP_001422335.1	YP_001422335.1	YP_001422335.1	>gi|154687174|ref|YP_001422335.1| NrsB [Bacillus amyloliquefaciens subsp. plantarum str. FZB42]	MULTI-MSMS	7	561.31	2	561.305	1120.6	47932.3	5.9102	-1.1346	4.7756	561.304	25.357	0.49832	25.357	25.154	25.653	0	17	7	3	0.062482	1	7353	42.718	37.497	1	1421500
MFLKDLIR	8	Malon(K)	_MFLK(ma)DLIR_	MFLK(1)DLIR		MFLK(51.44)DLIR		0	1	0	YP_001422335.1	YP_001422335.1	YP_001422335.1	>gi|154687174|ref|YP_001422335.1| NrsB [Bacillus amyloliquefaciens subsp. plantarum str. FZB42]	MULTI-MSMS	8	561.31	2	561.305	1120.6	46673.5	3.8692	-0.12618	3.7431	561.305	25.236	0.40934	25.236	25.041	25.451	0	33	9	5	0.043542	1	7344	51.436	43.787	1	7510000
MFLKDLIR	8	Oxidation (M),Malon(K)	_M(ox)FLK(ma)DLIR_	MFLK(1)DLIR	M(1)FLKDLIR	MFLK(44.86)DLIR	M(44.86)FLKDLIR	0	1	1	YP_001422335.1	YP_001422335.1	YP_001422335.1	>gi|154687174|ref|YP_001422335.1| NrsB [Bacillus amyloliquefaciens subsp. plantarum str. FZB42]	MULTI-MSMS	8	569.31	2	569.302	1136.59	45472.9	3.8023	0.54164	4.3439	569.302	21.691	0.42764	21.691	21.396	21.824	0	14	8	2	0.06828	1	6339	44.863	42.164	1	9243400
MHFLKSENK	9	Oxidation (M),Malon(K)	_M(ox)HFLK(ma)SENK_	MHFLK(1)SENK	M(1)HFLKSENK	MHFLK(52.94)SENK(-52.94)	M(52.94)HFLKSENK	0	1	1	YP_001422847.1	YP_001422847.1	YP_001422847.1	>gi|154687686|ref|YP_001422847.1| minor teichoic acid biosynthesis protein ggaA like protein [Bacillus amyloliquefaciens subsp. plantarum str. FZB42]	MULTI-MSMS	1	412.53	3	412.529	1234.57	54179.2	1.1648	-0.29012	0.87467	412.529	5.9486	0.31443	5.9486	5.8077	6.1222	0	17	6	4	0.049155	1	1314	52.937	47.596	1	5172500
MHFLKSENK	9	Oxidation (M),Malon(K)	_M(ox)HFLK(ma)SENK_	MHFLK(1)SENK	M(1)HFLKSENK	MHFLK(61.21)SENK(-61.21)	M(61.21)HFLKSENK	0	1	1	YP_001422847.1	YP_001422847.1	YP_001422847.1	>gi|154687686|ref|YP_001422847.1| minor teichoic acid biosynthesis protein ggaA like protein [Bacillus amyloliquefaciens subsp. plantarum str. FZB42]	MULTI-MSMS	1	618.79	2	618.29	1234.57	41661	1.3759	-0.4893	0.88663	618.289	5.9518	0.26422	5.9518	5.8077	6.072	0	8	5	2	0.029212	1	1317	61.213	54.194	1	4073300
MIESICEKLPFPLER	15	Malon(K)	_MIESICEK(ma)LPFPLER_	MIESICEK(1)LPFPLER		MIESICEK(50.18)LPFPLER		0	1	0	YP_001420635.1	YP_001420635.1	YP_001420635.1	>gi|154685474|ref|YP_001420635.1| 3-oxoacyl-ACP synthase [Bacillus amyloliquefaciens subsp. plantarum str. FZB42]	MULTI-MSMS	7	974.49	2	974.481	1946.95	34424.8	6.3175	1.4423	7.7598	974.984	27.821	0.31768	27.821	27.638	27.955	0	18	4	5	0.021545	1	8006	50.178	49.692	1	2408700
MIESICEKLPFPLER	15	Malon(K)	_MIESICEK(ma)LPFPLER_	MIESICEK(1)LPFPLER		MIESICEK(59.25)LPFPLER		0	1	0	YP_001420635.1	YP_001420635.1	YP_001420635.1	>gi|154685474|ref|YP_001420635.1| 3-oxoacyl-ACP synthase [Bacillus amyloliquefaciens subsp. plantarum str. FZB42]	MULTI-MSMS	7	650.33	3	649.99	1946.95	42270.3	6.3242	1.5473	7.8715	650.325	27.812	0.38222	27.812	27.573	27.955	0	20	5	5	0.010952	1	8014	59.248	58.538	1	3056200
MIESICEKLPFPLER	15	Malon(K)	_MIESICEK(ma)LPFPLER_	MIESICEK(1)LPFPLER		MIESICEK(64.45)LPFPLER		0	1	0	YP_001420635.1	YP_001420635.1	YP_001420635.1	>gi|154685474|ref|YP_001420635.1| 3-oxoacyl-ACP synthase [Bacillus amyloliquefaciens subsp. plantarum str. FZB42]	MULTI-MSMS	8	974.99	2	974.481	1946.95	35109.5	4.764	0.75085	5.5149	974.984	27.719	0.30476	27.719	27.567	27.872	0	26	9	4	0.0018364	1	8061	64.454	63.968	1	983530
MKALIYSDDR	10	Malon(K)	_MK(ma)ALIYSDDR_	MK(1)ALIYSDDR		MK(102.87)ALIYSDDR		0	1	0	YP_001422554.1	YP_001422554.1	YP_001422554.1	>gi|154687393|ref|YP_001422554.1| hypothetical protein RBAM_029920 [Bacillus amyloliquefaciens subsp. plantarum str. FZB42]	MULTI-MSMS	7	649.31	2	649.308	1296.6	42150.5	1.0596	-0.34568	0.71396	649.309	14.781	0.22955	14.781	14.669	14.899	0	14	5	4	2.6553e-05	1	4319	102.87	101.12	1	3398700
MKALIYSDDR	10	Malon(K)	_MK(ma)ALIYSDDR_	MK(1)ALIYSDDR		MK(88.1)ALIYSDDR		0	1	0	YP_001422554.1	YP_001422554.1	YP_001422554.1	>gi|154687393|ref|YP_001422554.1| hypothetical protein RBAM_029920 [Bacillus amyloliquefaciens subsp. plantarum str. FZB42]	MULTI-MSMS	8	649.31	2	649.308	1296.6	41913.7	1.2773	0.041637	1.3189	649.308	14.837	0.25301	14.837	14.71	14.963	0	16	6	4	0.0004037	1	4410	88.101	87.456	1	11401000
MKCINEFLR	9	Malon(K)	_MK(ma)CINEFLR_	MK(1)CINEFLR		MK(67.38)CINEFLR		0	1	0	YP_001421795.1	YP_001421795.1	YP_001421795.1	>gi|154686634|ref|YP_001421795.1| DfnD [Bacillus amyloliquefaciens subsp. plantarum str. FZB42]	MULTI-MSMS	5	648.81	2	648.807	1295.6	43097.3	4.1116	0.87815	4.9897	648.808	20.158	0.34614	20.158	19.926	20.273	0	11	6	3	0.004266	1	5798	67.385	62.287	1	1162100
MKLALDPSMYR	11	Malon(K)	_MK(ma)LALDPSMYR_	MK(1)LALDPSMYR		MK(51.94)LALDPSMYR		0	1	0	YP_001423231.1	YP_001423231.1	YP_001423231.1	>gi|154688070|ref|YP_001423231.1| hypothetical protein RBAM_036710 [Bacillus amyloliquefaciens subsp. plantarum str. FZB42]	MULTI-MSMS	6	705.84	2	705.841	1409.67	39101.2	4.7232	-2.47	2.2532	705.839	21.655	0.42978	21.655	21.374	21.803	0	19	10	4	0.036474	1	6575	51.939	50.749	1	3999900
MKLTDFLDPR	10	Malon(K)	_MK(ma)LTDFLDPR_	MK(1)LTDFLDPR		MK(55.26)LTDFLDPR		0	1	0	YP_001421118.1	YP_001421118.1	YP_001421118.1	>gi|154685957|ref|YP_001421118.1| hypothetical protein RBAM_015240 [Bacillus amyloliquefaciens subsp. plantarum str. FZB42]	MULTI-MSMS	7	661.33	2	661.326	1320.64	42758.1	6.7576	-2.2236	4.534	661.325	27.516	0.86689	27.516	26.937	27.803	0	33	12	4	0.030452	1	7947	55.261	53.794	1	4427900
MKQETVNVK	9	Oxidation (M),Malon(K)	_M(ox)K(ma)QETVNVK_	MK(1)QETVNVK	M(1)KQETVNVK	MK(76.93)QETVNVK(-76.93)	M(76.93)KQETVNVK	0	1	1	YP_001422552.1	YP_001422552.1	YP_001422552.1	>gi|154687391|ref|YP_001422552.1| hypothetical protein RBAM_029900 [Bacillus amyloliquefaciens subsp. plantarum str. FZB42]	MULTI-MSMS	7	589.79	2	589.79	1177.56	45432.4	2.8368	0.30368	3.1405	589.79	5.9358	0.22543	5.9358	5.7662	5.9916	0	9	3	4	0.0039839	1	1279	76.927	66.853	1	3388500
MKQETVNVK	9	Malon(K)	_MK(ma)QETVNVK_	MK(1)QETVNVK		MK(76.06)QETVNVK(-76.06)		0	1	0	YP_001422552.1	YP_001422552.1	YP_001422552.1	>gi|154687391|ref|YP_001422552.1| hypothetical protein RBAM_029900 [Bacillus amyloliquefaciens subsp. plantarum str. FZB42]	MULTI-MSMS	7	581.79	2	581.792	1161.57	46351.6	0.90322	-1.35	-0.44673	581.791	7.1778	0.64547	7.1778	7.0286	7.6741	0	65	20	4	0.0028758	1	1680	76.064	66.852	1	21922000
MKQTLSNPAFDMK	13	Malon(K)	_MK(ma)QTLSNPAFDMK_	MK(1)QTLSNPAFDMK		MK(59.73)QTLSNPAFDMK(-59.73)		0	1	0	YP_001421035.1	YP_001421035.1	YP_001421035.1	>gi|154685874|ref|YP_001421035.1| MlnI [Bacillus amyloliquefaciens subsp. plantarum str. FZB42]	MULTI-MSMS	5	798.88	2	798.873	1595.73	38044.6	3.8213	1.5783	5.3996	798.876	16.877	0.28216	16.877	16.729	17.012	0	15	5	4	0.010041	1	4891	59.728	58.264	1	1778100
MKSADFWDK	9	Oxidation (M),Malon(K)	_M(ox)K(ma)SADFWDK_	MK(1)SADFWDK	M(1)KSADFWDK	MK(51.44)SADFWDK(-51.44)	M(51.44)KSADFWDK	0	1	1	YP_001421090.1	YP_001421090.1	YP_001421090.1	>gi|154685929|ref|YP_001421090.1| hypothetical protein RBAM_014960 [Bacillus amyloliquefaciens subsp. plantarum str. FZB42]	MULTI-MSMS	7	615.26	2	615.261	1228.51	44490.1	4.0627	0.82344	4.8861	615.261	15.196	0.57762	15.196	14.969	15.547	0	22	8	4	0.0512	1	4419	51.436	48.317	1	9617600
MKSTGIVR	8	Malon(K)	_MK(ma)STGIVR_	MK(1)STGIVR		MK(77.66)STGIVR		0	1	0	YP_001419717.1	YP_001419717.1	YP_001419717.1	>gi|154684556|ref|YP_001419717.1| hypothetical protein RBAM_000460 [Bacillus amyloliquefaciens subsp. plantarum str. FZB42]	MULTI-MSMS	6	489.26	2	489.258	976.501	49739.1	4.5646	-1.5778	2.9868	489.258	8.0148	0.41547	8.0148	7.7673	8.1828	0	51	13	5	0.0048328	1	2021	77.662	67.432	1	10403000
MKYTFNEEK	9	Malon(K)	_MK(ma)YTFNEEK_	MK(1)YTFNEEK		MK(89.27)YTFNEEK(-89.27)		0	1	0	YP_001423236.1	YP_001423236.1	YP_001423236.1	>gi|154688075|ref|YP_001423236.1| hypothetical protein RBAM_036760 [Bacillus amyloliquefaciens subsp. plantarum str. FZB42]	MULTI-MSMS	3	638.29	2	638.282	1274.55	43118	5.7735	-0.75659	5.0169	638.282	12.394	0.43274	12.394	12.187	12.619	0	17	6	4	0.00049777	1	3350	89.266	84.286	1	3404600
MLKEFEQR	8	Malon(K)	_MLK(ma)EFEQR_	MLK(1)EFEQR		MLK(87.26)EFEQR		0	1	0	YP_001422120.1	YP_001422120.1	YP_001422120.1	>gi|154686959|ref|YP_001422120.1| trigger factor [Bacillus amyloliquefaciens subsp. plantarum str. FZB42]	MULTI-MSMS	1	583.78	2	583.779	1165.54	44840.6	2.2766	1.2944	3.5709	583.78	12.535	0.39149	12.535	12.286	12.677	9.5367e-07	20	8	3	0.0014307	1	3994	87.258	82.562	1	4504400
MLKEFEQR	8	Malon(K)	_MLK(ma)EFEQR_	MLK(1)EFEQR		MLK(48.28)EFEQR		0	1	0	YP_001422120.1	YP_001422120.1	YP_001422120.1	>gi|154686959|ref|YP_001422120.1| trigger factor [Bacillus amyloliquefaciens subsp. plantarum str. FZB42]	MULTI-MSMS	8	583.78	2	583.779	1165.54	44607.5	6.7065	-0.55574	6.1508	583.779	12.652	0.35786	12.652	12.445	12.803	0	13	7	2	0.048047	1	3705	48.284	44.583	1	1520100
MLKPLGDR	8	Malon(K)	_MLK(ma)PLGDR_	MLK(1)PLGDR		MLK(45.16)PLGDR		0	1	0	YP_001420263.1	YP_001420263.1	YP_001420263.1	>gi|154685102|ref|YP_001420263.1| co-chaperonin GroES [Bacillus amyloliquefaciens subsp. plantarum str. FZB42]	MULTI-MSMS	5	508.27	2	508.266	1014.52	47718.7	3.7873	1.3451	5.1324	508.266	11.834	0.3869	11.834	11.708	12.094	0	13	8	2	0.062711	1	3268	45.158	44.528	1	1777800
MLKPLGDR	8	Malon(K)	_MLK(ma)PLGDR_	MLK(1)PLGDR		MLK(78.56)PLGDR		0	1	0	YP_001420263.1	YP_001420263.1	YP_001420263.1	>gi|154685102|ref|YP_001420263.1| co-chaperonin GroES [Bacillus amyloliquefaciens subsp. plantarum str. FZB42]	MULTI-MSMS	6	508.27	2	508.266	1014.52	48733.7	3.4377	0.72105	4.1588	508.266	11.756	0.27455	11.756	11.653	11.927	0	19	6	4	0.0043109	1	3441	78.556	75.877	1	13626000
MLSKDGTCK	9	Malon(K)	_MLSK(ma)DGTCK_	MLSK(1)DGTCK		MLSK(57.4)DGTCK(-57.4)		0	1	0	YP_001421794.1	YP_001421794.1	YP_001421794.1	>gi|154686633|ref|YP_001421794.1| DfnE [Bacillus amyloliquefaciens subsp. plantarum str. FZB42]	MULTI-MSMS	2	563.25	2	563.249	1124.48	45245.2	2.4355	-1.0146	1.4209	563.249	6.7227	0.27431	6.7227	6.5401	6.8144	-4.7684e-07	10	4	3	0.031042	1	1457	57.401	54.563	1	2164900
MMKQMQK	7	Malon(K)	_MMK(ma)QMQK_	MMK(1)QMQK		MMK(56.66)QMQK(-56.66)		0	1	0	YP_001419700.1	YP_001419700.1	YP_001419700.1	>gi|154684539|ref|YP_001419700.1| hypothetical protein RBAM_000260 [Bacillus amyloliquefaciens subsp. plantarum str. FZB42]	MULTI-MSMS	7	505.73	2	505.727	1009.44	48608.5	3.5422	-1.2078	2.3344	505.727	6.1491	0.38671	6.1491	5.9916	6.3783	0	32	10	5	0.04162	1	1337	56.659	55.331	1	6706700
MNDAAKELNR	10	Malon(K)	_MNDAAK(ma)ELNR_	MNDAAK(1)ELNR		MNDAAK(43.76)ELNR		0	1	0	YP_001420000.1	YP_001420000.1	YP_001420000.1	>gi|154684839|ref|YP_001420000.1| hypothetical protein RBAM_003700 [Bacillus amyloliquefaciens subsp. plantarum str. FZB42]	MULTI-MSMS	1	624.29	2	624.288	1246.56	44638.6	3.0857	0.924	4.0097	624.289	8.9911	0.65891	8.9911	8.6452	9.3041	0	29	16	4	0.0633	1	2493	43.761	43.151	1	8173100
MQHMLVKGK	9	Oxidation (M),Malon(K)	_M(ox)QHMLVK(ma)GK_	MQHMLVK(1)GK	M(0.993)QHM(0.007)LVKGK	MQHMLVK(53.24)GK(-53.24)	M(21.64)QHM(-21.64)LVKGK	0	1	1	YP_001422554.1	YP_001422554.1	YP_001422554.1	>gi|154687393|ref|YP_001422554.1| hypothetical protein RBAM_029920 [Bacillus amyloliquefaciens subsp. plantarum str. FZB42]	MULTI-MSMS	6	587.3	2	587.291	1172.57	44132.4	5.7582	0.45773	6.216	587.292	5.7823	0.29902	5.7823	5.6038	5.9028	0	7	4	2	0.050289	1	1262	53.237	51.35	2	1005100
MQHMLVKGK	9	Malon(K)	_MQHMLVK(ma)GK_	MQHMLVK(1)GK		MQHMLVK(49)GK(-49)		0	1	0	YP_001422554.1	YP_001422554.1	YP_001422554.1	>gi|154687393|ref|YP_001422554.1| hypothetical protein RBAM_029920 [Bacillus amyloliquefaciens subsp. plantarum str. FZB42]	MULTI-MSMS	7	386.53	3	386.532	1156.57	53934.1	-0.057262	-1.1076	-1.1649	386.532	7.0365	0.55094	7.0365	6.8588	7.4098	0	51	20	5	0.059189	1	1646	48.998	46.653	1	29858000
MQHMLVKGK	9	Malon(K)	_MQHMLVK(ma)GK_	MQHMLVK(1)GK		MQHMLVK(45.43)GK(-45.43)		0	1	0	YP_001422554.1	YP_001422554.1	YP_001422554.1	>gi|154687393|ref|YP_001422554.1| hypothetical protein RBAM_029920 [Bacillus amyloliquefaciens subsp. plantarum str. FZB42]	MULTI-MSMS	7	579.29	2	579.294	1156.57	46527.4	0.40206	-2.2999	-1.8979	579.293	6.9972	0.65677	6.9972	6.519	7.1758	0	48	18	5	0.056025	1	1647	45.433	44.061	1	11825000
MQIGEKLTR	9	Malon(K)	_MQIGEK(ma)LTR_	MQIGEK(1)LTR		MQIGEK(83.08)LTR		0	1	0	YP_001421106.1	YP_001421106.1	YP_001421106.1	>gi|154685945|ref|YP_001421106.1| cell division protein FtsZ [Bacillus amyloliquefaciens subsp. plantarum str. FZB42]	MULTI-MSMS	3	581.3	2	581.3	1160.59	45445	4.6552	-1.8733	2.7819	581.299	13.476	0.38734	13.476	13.319	13.706	9.5367e-07	17	8	4	0.0010959	1	3682	83.081	76.645	1	7011100
MQKLIQDITK	10	Malon(K)	_MQK(ma)LIQDITK_	MQK(1)LIQDITK		MQK(48.47)LIQDITK(-48.47)		0	1	0	YP_001421181.1	YP_001421181.1	YP_001421181.1	>gi|154686020|ref|YP_001421181.1| 50S ribosomal protein L19 [Bacillus amyloliquefaciens subsp. plantarum str. FZB42]	MULTI-MSMS	2	652.35	2	652.35	1302.69	43579.9	2.6494	0.97706	3.6264	652.351	16.796	0.3235	16.796	16.645	16.968	0	18	8	4	0.051675	1	4680	48.467	43.951	1	2755500
MTDSKNVIYFGNLK	14	Malon(K)	_MTDSK(ma)NVIYFGNLK_	MTDSK(1)NVIYFGNLK		MTDSK(79.46)NVIYFGNLK(-79.46)		0	1	0	YP_001419945.1	YP_001419945.1	YP_001419945.1	>gi|154684784|ref|YP_001419945.1| hypothetical protein RBAM_003150 [Bacillus amyloliquefaciens subsp. plantarum str. FZB42]	MULTI-MSMS	6	858.92	2	858.419	1714.82	35738.9	4.0919	-1.5423	2.5496	858.919	20.545	0.2492	20.545	20.363	20.612	0	11	3	4	0.00017726	1	6247	79.462	78.352	1	5711900
MVKASLQNEAIK	12	Malon(K)	_MVK(ma)ASLQNEAIK_	MVK(1)ASLQNEAIK		MVK(75.76)ASLQNEAIK(-75.76)		0	1	0	YP_001421961.1	YP_001421961.1	YP_001421961.1	>gi|154686800|ref|YP_001421961.1| hypothetical protein RBAM_023700 [Bacillus amyloliquefaciens subsp. plantarum str. FZB42]	MULTI-MSMS	2	709.37	2	709.371	1416.73	41327.1	3.5875	-0.89097	2.6965	709.371	12.502	0.40092	12.502	12.329	12.73	0	20	7	4	0.0015302	1	3373	75.764	64.529	1	3373700
MVKASLQNEAIK	12	Malon(K)	_MVK(ma)ASLQNEAIK_	MVK(1)ASLQNEAIK		MVK(91.81)ASLQNEAIK(-91.81)		0	1	0	YP_001421961.1	YP_001421961.1	YP_001421961.1	>gi|154686800|ref|YP_001421961.1| hypothetical protein RBAM_023700 [Bacillus amyloliquefaciens subsp. plantarum str. FZB42]	MULTI-MSMS	3	709.37	2	709.371	1416.73	40511.5	5.7682	-1.1203	4.6479	709.371	12.442	0.43611	12.442	12.249	12.685	0	22	6	5	6.2769e-05	1	3370	91.812	82.685	1	5416200
MVQVVSVDELTKEPK	15	Malon(K)	_MVQVVSVDELTK(ma)EPK_	MVQVVSVDELTK(1)EPK		MVQVVSVDELTK(48.29)EPK(-48.29)		0	1	0	YP_001421665.1	YP_001421665.1	YP_001421665.1	>gi|154686504|ref|YP_001421665.1| QcrA [Bacillus amyloliquefaciens subsp. plantarum str. FZB42]	MULTI-MSMS	5	894.46	2	894.458	1786.9	36518.4	2.2235	1.8856	4.1091	894.46	19.575	0.24527	19.575	19.474	19.719	-1.9073e-06	17	9	4	0.033365	1	5653	48.288	47.684	1	1045400
MYLKEIGR	8	Malon(K)	_MYLK(ma)EIGR_	MYLK(1)EIGR		MYLK(59.91)EIGR		0	1	0	YP_001421942.1	YP_001421942.1	YP_001421942.1	>gi|154686781|ref|YP_001421942.1| RNA polymerase sigma factor RpoD [Bacillus amyloliquefaciens subsp. plantarum str. FZB42]	MULTI-MSMS	1	548.28	2	548.279	1094.54	45983.8	2.0195	-0.64472	1.3748	548.279	15.134	0.34496	15.134	14.942	15.287	9.5367e-07	13	6	3	0.026354	1	4985	59.908	58.772	1	4987200
NAIPYDPEKPFVTSGIR	17	Malon(K)	_NAIPYDPEK(ma)PFVTSGIR_	NAIPYDPEK(1)PFVTSGIR		NAIPYDPEK(94.96)PFVTSGIR		0	1	0	YP_001422966.1	YP_001422966.1	YP_001422966.1	>gi|154687805|ref|YP_001422966.1| serine hydroxymethyltransferase [Bacillus amyloliquefaciens subsp. plantarum str. FZB42]	MULTI-MSMS	4	996	2	995.499	1988.98	34855.7	2.9132	1.4754	4.3886	996.002	22.169	0.39294	22.169	21.976	22.368	0	23	5	6	9.5838e-07	1	7712	94.958	93.596	1	9138800
NAIPYDPEKPFVTSGIR	17	Malon(K)	_NAIPYDPEK(ma)PFVTSGIR_	NAIPYDPEK(1)PFVTSGIR		NAIPYDPEK(48.62)PFVTSGIR		0	1	0	YP_001422966.1	YP_001422966.1	YP_001422966.1	>gi|154687805|ref|YP_001422966.1| serine hydroxymethyltransferase [Bacillus amyloliquefaciens subsp. plantarum str. FZB42]	MULTI-MSMS	7	996.01	2	995.499	1988.98	35268.4	4.3647	1.4382	5.8029	996.002	22.254	0.3467	22.254	22.074	22.421	0	15	5	4	0.038889	1	6502	48.616	47.254	1	1249900
NAKIIEDDGGSNVVGLGK	18	Malon(K)	_NAK(ma)IIEDDGGSNVVGLGK_	NAK(1)IIEDDGGSNVVGLGK		NAK(90.46)IIEDDGGSNVVGLGK(-90.46)		0	1	0	YP_001422033.1	YP_001422033.1	YP_001422033.1	>gi|154686872|ref|YP_001422033.1| transcription elongation factor GreA [Bacillus amyloliquefaciens subsp. plantarum str. FZB42]	MULTI-MSMS	4	936.97	2	936.471	1870.93	37433.5	2.2267	-1.3752	0.85148	936.469	16.529	0.32161	16.529	16.418	16.74	-1.9073e-06	17	7	3	3.7454e-06	1	5827	90.464	90.377	1	9677000
NASVKEVLQPNR	12	Malon(K)	_NASVK(ma)EVLQPNR_	NASVK(1)EVLQPNR		NASVK(72.32)EVLQPNR		0	1	0	YP_001421790.1	YP_001421790.1	YP_001421790.1	>gi|154686629|ref|YP_001421790.1| DfnI [Bacillus amyloliquefaciens subsp. plantarum str. FZB42]	MULTI-MSMS	2	720.88	2	720.876	1439.74	41853	0.93665	-1.3429	-0.40628	720.874	13.371	0.5308	13.371	13.061	13.592	9.5367e-07	35	14	3	0.0030032	1	3624	72.321	72.321	1	6824100
NAVSKCNPVLLEPIMK	16	Oxidation (M),Malon(K)	_NAVSK(ma)CNPVLLEPIM(ox)K_	NAVSK(1)CNPVLLEPIMK	NAVSKCNPVLLEPIM(1)K	NAVSK(54.28)CNPVLLEPIMK(-54.28)	NAVSKCNPVLLEPIM(54.28)K	0	1	1	YP_001419791.1	YP_001419791.1	YP_001419791.1	>gi|154684630|ref|YP_001419791.1| elongation factor G [Bacillus amyloliquefaciens subsp. plantarum str. FZB42]	MULTI-MSMS	5	958.49	2	957.987	1913.96	36434.2	3.8283	-1.4175	2.4108	958.487	18.214	0.43896	18.214	18.107	18.546	0	34	12	5	0.033763	1	5255	54.281	48.816	1	5215600
NAVSKCNPVLLEPIMK	16	Malon(K)	_NAVSK(ma)CNPVLLEPIMK_	NAVSK(1)CNPVLLEPIMK		NAVSK(62.06)CNPVLLEPIMK(-62.06)		0	1	0	YP_001419791.1	YP_001419791.1	YP_001419791.1	>gi|154684630|ref|YP_001419791.1| elongation factor G [Bacillus amyloliquefaciens subsp. plantarum str. FZB42]	MULTI-MSMS	5	949.99	2	949.989	1897.96	35802.1	4.3786	-1.7906	2.588	950.489	21.73	0.4924	21.73	21.371	21.863	-1.9073e-06	64	17	5	0.0093427	2	6190	62.055	62.047	1	14863000
NAVSKCNPVLLEPIMK	16	Malon(K)	_NAVSK(ma)CNPVLLEPIMK_	NAVSK(1)CNPVLLEPIMK		NAVSK(44.79)CNPVLLEPIMK(-44.79)		0	1	0	YP_001419791.1	YP_001419791.1	YP_001419791.1	>gi|154684630|ref|YP_001419791.1| elongation factor G [Bacillus amyloliquefaciens subsp. plantarum str. FZB42]	MULTI-MSMS	5	633.67	3	633.662	1897.96	42346.4	4.7519	-2.2208	2.5312	633.995	21.704	0.62103	21.704	21.201	21.822	0	40	15	4	0.0509	1	6206	44.788	44.396	1	4732800
NAVSKCNPVLLEPIMK	16	Malon(K)	_NAVSK(ma)CNPVLLEPIMK_	NAVSK(1)CNPVLLEPIMK		NAVSK(62.86)CNPVLLEPIMK(-62.86)		0	1	0	YP_001419791.1	YP_001419791.1	YP_001419791.1	>gi|154684630|ref|YP_001419791.1| elongation factor G [Bacillus amyloliquefaciens subsp. plantarum str. FZB42]	MULTI-MSMS	6	949.99	2	949.989	1897.96	36649.1	6.7707	-0.2976	6.4731	949.989	21.523	0.36323	21.523	21.301	21.665	0	15	5	4	0.0078215	1	6539	62.861	61.351	1	1305000
NAVSKCNPVLLEPIMK	16	Malon(K)	_NAVSK(ma)CNPVLLEPIMK_	NAVSK(1)CNPVLLEPIMK		NAVSK(57.97)CNPVLLEPIMK(-57.97)		0	1	0	YP_001419791.1	YP_001419791.1	YP_001419791.1	>gi|154684630|ref|YP_001419791.1| elongation factor G [Bacillus amyloliquefaciens subsp. plantarum str. FZB42]	MULTI-MSMS	7	950.5	2	949.989	1897.96	36088.6	5.5537	1.1296	6.6832	949.991	21.741	0.30475	21.741	21.531	21.836	0	11	3	4	0.01705	1	6343	57.973	56.525	1	1414900
NDQAHFQGEQFKENIK	16	Malon(K)	_NDQAHFQGEQFK(ma)ENIK_	NDQAHFQGEQFK(1)ENIK		NDQAHFQGEQFK(90.9)ENIK(-90.9)		0	1	0	YP_001423240.1	YP_001423240.1	YP_001423240.1	>gi|154688079|ref|YP_001423240.1| hypothetical protein RBAM_036800 [Bacillus amyloliquefaciens subsp. plantarum str. FZB42]	MULTI-MSMS	7	673.65	3	673.645	2017.91	42367.4	2.2186	-0.61748	1.6011	673.979	13.339	0.21308	13.339	13.267	13.48	0	13	4	4	3.0129e-06	1	3828	90.896	89.582	1	13575000
NDVQNNQFNKNK	12	Malon(K)	_NDVQNNQFNK(ma)NK_	NDVQNNQFNK(1)NK		NDVQNNQFNK(49.3)NK(-49.3)		0	1	0	YP_001421241.1	YP_001421241.1	YP_001421241.1	>gi|154686080|ref|YP_001421241.1| translation initiation factor IF-2 [Bacillus amyloliquefaciens subsp. plantarum str. FZB42]	MULTI-MSMS	5	774.86	2	774.856	1547.7	39573.8	5.388	0.31927	5.7073	774.856	6.841	0.31811	6.841	6.7035	7.0216	0	22	10	3	0.036673	1	1568	49.298	49.298	1	748990
NEVAKFTNQDR	11	Malon(K)	_NEVAK(ma)FTNQDR_	NEVAK(1)FTNQDR		NEVAK(56.53)FTNQDR		0	1	0	YP_001422216.1	YP_001422216.1	YP_001422216.1	>gi|154687055|ref|YP_001422216.1| hypothetical protein RBAM_026270 [Bacillus amyloliquefaciens subsp. plantarum str. FZB42]	MULTI-MSMS	7	704.33	2	704.329	1406.64	40291.8	3.9677	-1.8908	2.0769	704.327	11.419	0.36907	11.419	11.225	11.595	0	13	7	2	0.022389	1	3184	56.527	55.774	1	3526700
NEVSQQVAVLKR	12	Malon(K)	_NEVSQQVAVLK(ma)R_	NEVSQQVAVLK(1)R		NEVSQQVAVLK(166.48)R		0	1	0	YP_001419692.1	YP_001419692.1	YP_001419692.1	>gi|154684531|ref|YP_001419692.1| seryl-tRNA synthetase [Bacillus amyloliquefaciens subsp. plantarum str. FZB42]	MULTI-MSMS	7	728.9	2	728.891	1455.77	40966.9	4.8649	0.76305	5.628	728.892	14.249	0.616	14.249	13.92	14.536	9.5367e-07	30	11	4	1.7607e-24	1	4131	166.48	154.77	1	7794900
NFGKEYMGIER	11	Malon(K)	_NFGK(ma)EYMGIER_	NFGK(1)EYMGIER		NFGK(85.84)EYMGIER		0	1	0	YP_001420496.1	YP_001420496.1	YP_001420496.1	>gi|154685335|ref|YP_001420496.1| hypothetical protein RBAM_008810 [Bacillus amyloliquefaciens subsp. plantarum str. FZB42]	MULTI-MSMS	5	715.33	2	715.324	1428.63	41076.3	5.9909	-0.087582	5.9033	715.325	17.191	0.35807	17.191	17.012	17.37	0	21	6	5	0.00024123	1	4974	85.837	82.259	1	5510000
NIMPVLEVKAR	11	Malon(K)	_NIMPVLEVK(ma)AR_	NIMPVLEVK(1)AR		NIMPVLEVK(53.87)AR		0	1	0	YP_001419790.1	YP_001419790.1	YP_001419790.1	>gi|154684629|ref|YP_001419790.1| 30S ribosomal protein S7 [Bacillus amyloliquefaciens subsp. plantarum str. FZB42]	MULTI-MSMS	5	678.38	2	678.371	1354.73	41726.7	3.6067	-1.8884	1.7183	678.371	19.397	0.32633	19.397	19.214	19.54	0	40	17	4	0.034567	1	5578	53.869	51.449	1	5300000
NIVVMGVANKR	11	Malon(K)	_NIVVMGVANK(ma)R_	NIVVMGVANK(1)R		NIVVMGVANK(95.09)R		0	1	0	YP_001420768.1	YP_001420768.1	YP_001420768.1	>gi|154685607|ref|YP_001420768.1| enoyl-(acyl carrier protein) reductase [Bacillus amyloliquefaciens subsp. plantarum str. FZB42]	MULTI-MSMS	7	643.85	2	643.848	1285.68	43315.3	5.0732	-0.068965	5.0042	643.848	13.966	0.30886	13.966	13.785	14.094	0	10	4	3	1.0882e-05	1	4048	95.094	90.753	1	5390000
NKELAESGIHFIGTGVSGGEEGALK	25	Malon(K)	_NK(ma)ELAESGIHFIGTGVSGGEEGALK_	NK(1)ELAESGIHFIGTGVSGGEEGALK		NK(53.54)ELAESGIHFIGTGVSGGEEGALK(-53.54)		0	1	0	YP_001421809.1	YP_001421809.1	YP_001421809.1	>gi|154686648|ref|YP_001421809.1| 6-phosphogluconate dehydrogenase [Bacillus amyloliquefaciens subsp. plantarum str. FZB42]	MULTI-MSMS	7	863.1	3	862.761	2585.26	36622.1	8.0034	0.91418	8.9175	863.096	21.392	0.53946	21.392	21.147	21.686	0	24	6	5	0.027451	1	6246	53.545	52.786	1	3675900
NKLEAPAPIDR	11	Malon(K)	_NK(ma)LEAPAPIDR_	NK(1)LEAPAPIDR		NK(88.09)LEAPAPIDR		0	1	0	YP_001421320.1	YP_001421320.1	YP_001421320.1	>gi|154686159|ref|YP_001421320.1| hypothetical protein RBAM_017260 [Bacillus amyloliquefaciens subsp. plantarum str. FZB42]	MULTI-MSMS	7	655.34	2	655.341	1308.67	42954.8	6.3743	-0.3581	6.0162	655.341	12.585	0.68301	12.585	12.298	12.981	0	28	11	4	0.000257	1	3566	88.092	80.309	1	7213600
NKSGLFLGDLER	12	Malon(K)	_NK(ma)SGLFLGDLER_	NK(1)SGLFLGDLER		NK(49.59)SGLFLGDLER		0	1	0	YP_001421296.1	YP_001421296.1	YP_001421296.1	>gi|154686135|ref|YP_001421296.1| BaeR [Bacillus amyloliquefaciens subsp. plantarum str. FZB42]	MULTI-MSMS	5	717.87	2	717.865	1433.72	40895.3	4.377	-1.0484	3.3287	717.864	21.995	0.35832	21.995	21.895	22.253	1.9073e-06	33	14	4	0.044375	1	6293	49.595	47.319	1	4176300
NLLLIKGNVPGAR	13	Malon(K)	_NLLLIK(ma)GNVPGAR_	NLLLIK(1)GNVPGAR		NLLLIK(53.3)GNVPGAR		0	1	0	YP_001419795.1	YP_001419795.1	YP_001419795.1	>gi|154684634|ref|YP_001419795.1| 50S ribosomal protein L3 [Bacillus amyloliquefaciens subsp. plantarum str. FZB42]	MULTI-SECPEP	7	725.36	2	725.922	1449.83	41072.6	5.6817	1.1753	6.857	725.925	20.126	0.3479	20.126	19.916	20.264	0	10	4	3	0.053922	1	5900	53.3	49.722	1	774670
NLTVFPENMKR	11	Malon(K)	_NLTVFPENMK(ma)R_	NLTVFPENMK(1)R		NLTVFPENMK(73.93)R		0	1	0	YP_001420302.1	YP_001420302.1	YP_001420302.1	>gi|154685141|ref|YP_001420302.1| adenylosuccinate lyase [Bacillus amyloliquefaciens subsp. plantarum str. FZB42]	MULTI-MSMS	6	717.86	2	717.856	1433.7	39247.6	6.4894	-0.024868	6.4645	717.857	17.882	0.33677	17.882	17.68	18.017	0	9	4	3	0.00036808	1	5467	73.927	59.684	1	3224600
NMSIEQQAEHVDKVK	15	Malon(K)	_NMSIEQQAEHVDK(ma)VK_	NMSIEQQAEHVDK(1)VK		NMSIEQQAEHVDK(69.08)VK(-69.08)		0	1	0	YP_001419688.1	YP_001419688.1	YP_001419688.1	>gi|154684527|ref|YP_001419688.1| inosine 5-monophosphate dehydrogenase [Bacillus amyloliquefaciens subsp. plantarum str. FZB42]	MULTI-MSMS	6	614.63	3	614.628	1840.86	43948.8	5.3055	-0.69659	4.6089	614.962	12.403	0.5166	12.403	12.14	12.656	0	26	8	6	0.00053918	1	3682	69.081	67.084	1	11529000
NPESVLEFKETEPDTGSR	18	Malon(K)	_NPESVLEFK(ma)ETEPDTGSR_	NPESVLEFK(1)ETEPDTGSR		NPESVLEFK(128.67)ETEPDTGSR		0	1	0	YP_001421795.1	YP_001421795.1	YP_001421795.1	>gi|154686634|ref|YP_001421795.1| DfnD [Bacillus amyloliquefaciens subsp. plantarum str. FZB42]	MULTI-MSMS	6	1061.49	2	1060.98	2119.95	34432.2	4.221	-0.086622	4.1344	1061.49	19.042	0.46975	19.042	18.844	19.313	0	11	6	3	2.3346e-15	1	5804	128.67	128.38	1	2291800
NPESVLEFKETEPDTGSR	18	Malon(K)	_NPESVLEFK(ma)ETEPDTGSR_	NPESVLEFK(1)ETEPDTGSR		NPESVLEFK(59.37)ETEPDTGSR		0	1	0	YP_001421795.1	YP_001421795.1	YP_001421795.1	>gi|154686634|ref|YP_001421795.1| DfnD [Bacillus amyloliquefaciens subsp. plantarum str. FZB42]	MULTI-MSMS	6	707.66	3	707.659	2119.95	41766.4	4.202	-0.16516	4.0368	707.659	19.036	0.33174	19.036	18.844	19.175	0	12	4	3	0.0093678	1	5808	59.372	59.265	1	1934200
NPQTGEEIEIPASKVPAFKPGK	22	Malon(K)	_NPQTGEEIEIPASK(ma)VPAFKPGK_	NPQTGEEIEIPASK(0.996)VPAFK(0.004)PGK		NPQTGEEIEIPASK(24.53)VPAFK(-24.53)PGK(-69.28)		0	1	0	YP_001421688.1	YP_001421688.1	YP_001421688.1	>gi|154686527|ref|YP_001421688.1| hypothetical protein RBAM_020950 [Bacillus amyloliquefaciens subsp. plantarum str. FZB42]	MULTI-MSMS	8	808.76	3	808.42	2422.24	38979.5	3.0345	1.4561	4.4906	808.756	18.695	0.37539	18.695	18.51	18.886	1.9073e-06	34	10	6	0.017129	1	5529	69.284	69.273	2	8020600
NQYQQKPLKPK	11	Malon(K)	_NQYQQK(ma)PLKPK_	NQYQQK(0.97)PLK(0.03)PK		NQYQQK(15.09)PLK(-15.09)PK(-76.33)		0	1	0	YP_001421241.1	YP_001421241.1	YP_001421241.1	>gi|154686080|ref|YP_001421241.1| translation initiation factor IF-2 [Bacillus amyloliquefaciens subsp. plantarum str. FZB42]	MULTI-SECPEP	6	729.83	2	729.391	1456.77	41527.8	4.9057	-0.25151	4.6542	729.391	6.2184	0.20863	6.2184	6.0979	6.3065	0	8	3	3	0.022376	1	1406	76.326	75.537	2	833480
NVICIGKNYR	10	Malon(K)	_NVICIGK(ma)NYR_	NVICIGK(1)NYR		NVICIGK(88.6)NYR		0	1	0	YP_001420686.1	YP_001420686.1	YP_001420686.1	>gi|154685525|ref|YP_001420686.1| hypothetical protein RBAM_010910 [Bacillus amyloliquefaciens subsp. plantarum str. FZB42]	MULTI-MSMS	2	661.83	2	661.83	1321.64	43080.1	5.0087	-0.004627	5.0041	661.83	14.029	0.30399	14.029	13.888	14.192	9.5367e-07	15	4	4	0.00036306	1	3866	88.596	83.193	1	4107400
NVIYFGNLKSR	11	Malon(K)	_NVIYFGNLK(ma)SR_	NVIYFGNLK(1)SR		NVIYFGNLK(79.87)SR		0	1	0	YP_001419945.1	YP_001419945.1	YP_001419945.1	>gi|154684784|ref|YP_001419945.1| hypothetical protein RBAM_003150 [Bacillus amyloliquefaciens subsp. plantarum str. FZB42]	MULTI-MSMS	4	698.87	2	698.865	1395.71	42047.5	3.4273	1.9728	5.4001	698.865	18.862	0.28941	18.862	18.71	19	0	10	4	3	0.00041184	1	6682	79.875	72.745	1	4270800
NVTSPSGKTVSK	12	Malon(K)	_NVTSPSGK(ma)TVSK_	NVTSPSGK(1)TVSK		NVTSPSGK(71.08)TVSK(-71.08)		0	1	0	YP_001421294.1	YP_001421294.1	YP_001421294.1	>gi|154686133|ref|YP_001421294.1| BaeM [Bacillus amyloliquefaciens subsp. plantarum str. FZB42]	MULTI-MSMS	7	645.83	2	645.83	1289.65	44087.4	2.7372	-0.57565	2.1616	645.83	6.015	0.37177	6.015	5.8242	6.1959	0	18	7	3	0.0054715	1	1308	71.08	70.784	1	3367700
NYLLKETDANK	11	Malon(K)	_NYLLK(ma)ETDANK_	NYLLK(1)ETDANK		NYLLK(69.35)ETDANK(-69.35)		0	1	0	YP_001420445.1	YP_001420445.1	YP_001420445.1	>gi|154685284|ref|YP_001420445.1| hypothetical protein RBAM_008300 [Bacillus amyloliquefaciens subsp. plantarum str. FZB42]	MULTI-MSMS	2	697.85	2	697.844	1393.67	40940.7	3.5962	1.347	4.9432	697.845	13.085	0.47135	13.085	12.73	13.201	0	13	6	3	0.0040625	1	3557	69.346	66.248	1	3031400
NYPGVSTGPEEKK	13	Malon(K)	_NYPGVSTGPEEK(ma)K_	NYPGVSTGPEEK(1)K		NYPGVSTGPEEK(86.78)K(-86.78)		0	1	0	YP_001422552.1	YP_001422552.1	YP_001422552.1	>gi|154687391|ref|YP_001422552.1| hypothetical protein RBAM_029900 [Bacillus amyloliquefaciens subsp. plantarum str. FZB42]	MULTI-MSMS	5	746.36	2	746.352	1490.69	39752.9	5.6187	-0.31796	5.3007	746.352	9.6101	0.2788	9.6101	9.4502	9.729	0	17	5	4	2.1483e-06	1	2471	86.777	80.695	1	10995000
PAAIKQLETLGK	12	Malon(K)	_PAAIK(ma)QLETLGK_	PAAIK(1)QLETLGK		PAAIK(75.76)QLETLGK(-75.76)		0	1	0	YP_001421175.1	YP_001421175.1	YP_001421175.1	>gi|154686014|ref|YP_001421175.1| hypothetical protein RBAM_015810 [Bacillus amyloliquefaciens subsp. plantarum str. FZB42]	MULTI-MSMS	3	677.89	2	677.882	1353.75	46781.2	4.417	-1.7176	2.6994	677.881	18.628	0.23202	18.628	18.457	18.689	0	16	6	3	0.0023004	1	5156	75.764	68.86	1	955540
PAEKPLQTER	10	Malon(K)	_PAEK(ma)PLQTER_	PAEK(1)PLQTER		PAEK(46.36)PLQTER		0	1	0	YP_001421789.1	YP_001421789.1	YP_001421789.1	>gi|154686628|ref|YP_001421789.1| DfnJ [Bacillus amyloliquefaciens subsp. plantarum str. FZB42]	MULTI-MSMS	5	627.82	2	627.82	1253.63	45176.5	4.8959	-0.43265	4.4632	627.819	7.7439	0.26671	7.7439	7.6172	7.8839	0	31	14	3	0.05887	1	1855	46.358	45.223	1	599710
PAFHVFDKR	9	Malon(K)	_PAFHVFDK(ma)R_	PAFHVFDK(1)R		PAFHVFDK(74.53)R		0	1	0	YP_001421293.1	YP_001421293.1	YP_001421293.1	>gi|154686132|ref|YP_001421293.1| BaeL [Bacillus amyloliquefaciens subsp. plantarum str. FZB42]	MULTI-MSMS	7	401.54	3	401.537	1201.59	54894.8	1.7141	-0.50665	1.2074	401.536	13.326	0.45175	13.326	13.217	13.669	9.5367e-07	39	12	5	0.00073654	1	3812	74.533	71.584	1	20330000
PAFHVFDKR	9	Malon(K)	_PAFHVFDK(ma)R_	PAFHVFDK(1)R		PAFHVFDK(77.74)R		0	1	0	YP_001421293.1	YP_001421293.1	YP_001421293.1	>gi|154686132|ref|YP_001421293.1| BaeL [Bacillus amyloliquefaciens subsp. plantarum str. FZB42]	MULTI-MSMS	7	601.8	2	601.801	1201.59	45184.2	2.265	-1.2401	1.0249	601.801	13.348	0.55712	13.348	13.228	13.785	-9.5367e-07	21	13	3	0.00082013	1	3822	77.744	73.738	1	5079500
PAGMNAVKNEVAK	13	Malon(K)	_PAGMNAVK(ma)NEVAK_	PAGMNAVK(1)NEVAK		PAGMNAVK(102.15)NEVAK(-102.15)		0	1	0	YP_001422216.1	YP_001422216.1	YP_001422216.1	>gi|154687055|ref|YP_001422216.1| hypothetical protein RBAM_026270 [Bacillus amyloliquefaciens subsp. plantarum str. FZB42]	MULTI-MSMS	5	707.86	2	707.853	1413.69	41484.3	4.9492	0.33552	5.2847	707.854	12.03	0.25306	12.03	11.874	12.127	9.5367e-07	11	4	4	1.2161e-06	1	3340	102.15	101.08	1	5926900
PALQIIKTK	9	Malon(K)	_PALQIIK(ma)TK_	PALQIIK(1)TK		PALQIIK(57.17)TK(-57.17)		0	1	0	YP_001423045.1	YP_001423045.1	YP_001423045.1	>gi|154687884|ref|YP_001423045.1| phosphotransacetylase [Bacillus amyloliquefaciens subsp. plantarum str. FZB42]	MULTI-MSMS	3	549.33	2	549.332	1096.65	48242.7	4.5471	-2.8343	1.7128	549.331	13.397	0.2323	13.397	13.311	13.543	0	15	6	3	0.033184	1	3662	57.175	52.659	1	6435800
PALQIIKTK	9	Malon(K)	_PALQIIK(ma)TK_	PALQIIK(1)TK		PALQIIK(94.77)TK(-94.77)		0	1	0	YP_001423045.1	YP_001423045.1	YP_001423045.1	>gi|154687884|ref|YP_001423045.1| phosphotransacetylase [Bacillus amyloliquefaciens subsp. plantarum str. FZB42]	MULTI-MSMS	4	549.33	2	549.332	1096.65	48503.1	1.9884	-0.3901	1.5983	549.332	13.237	0.24655	13.237	13.124	13.371	0	23	8	4	0.00045218	1	4509	94.767	87.627	1	25194000
PEIDILIPGAKR	12	Malon(K)	_PEIDILIPGAK(ma)R_	PEIDILIPGAK(1)R		PEIDILIPGAK(63.19)R		0	1	0	YP_001423240.1	YP_001423240.1	YP_001423240.1	>gi|154688079|ref|YP_001423240.1| hypothetical protein RBAM_036800 [Bacillus amyloliquefaciens subsp. plantarum str. FZB42]	MULTI-MSMS	3	704.4	2	704.396	1406.78	42142.5	3.7237	1.0094	4.7332	704.397	22.143	0.38814	22.143	21.955	22.344	1.9073e-06	74	29	3	0.0034621	2	6065	63.185	61.996	1	1340400
PFTAIIGGAKVK	12	Malon(K)	_PFTAIIGGAK(ma)VK_	PFTAIIGGAK(1)VK		PFTAIIGGAK(51.09)VK(-51.09)		0	1	0	YP_001422691.1	YP_001422691.1	YP_001422691.1	>gi|154687530|ref|YP_001422691.1| phosphoglycerate kinase [Bacillus amyloliquefaciens subsp. plantarum str. FZB42]	MULTI-MSMS	5	644.37	2	644.369	1286.72	44096.4	5.606	1.7255	7.3315	644.371	17.217	0.27212	17.217	17.069	17.341	0	10	4	3	0.050786	1	5002	51.092	49.617	1	1645600
PFTAIIGGAKVK	12	Malon(K)	_PFTAIIGGAK(ma)VK_	PFTAIIGGAK(1)VK		PFTAIIGGAK(83.09)VK(-83.09)		0	1	0	YP_001422691.1	YP_001422691.1	YP_001422691.1	>gi|154687530|ref|YP_001422691.1| phosphoglycerate kinase [Bacillus amyloliquefaciens subsp. plantarum str. FZB42]	MULTI-MSMS	7	644.37	2	644.369	1286.72	44022.3	5.5992	1.4803	7.0795	644.37	17.252	0.19679	17.252	17.122	17.319	0	6	2	3	0.000274	1	5061	83.087	79.996	1	2385400
PFVGEPGSFKR	11	Malon(K)	_PFVGEPGSFK(ma)R_	PFVGEPGSFK(1)R		PFVGEPGSFK(98.37)R		0	1	0	YP_001421753.1	YP_001421753.1	YP_001421753.1	>gi|154686592|ref|YP_001421753.1| phosphopentomutase [Bacillus amyloliquefaciens subsp. plantarum str. FZB42]	MSMS	2	653.82	2	653.825	1305.64	NaN	NaN	NaN	NaN	NaN	14.669	1	14.669	14.169	15.169	0				2.0393e-07	1	4075	98.368	96.488	1
PFVGEPGSFKR	11	Malon(K)	_PFVGEPGSFK(ma)R_	PFVGEPGSFK(1)R		PFVGEPGSFK(111.79)R		0	1	0	YP_001421753.1	YP_001421753.1	YP_001421753.1	>gi|154686592|ref|YP_001421753.1| phosphopentomutase [Bacillus amyloliquefaciens subsp. plantarum str. FZB42]	MULTI-MSMS	3	654.33	2	653.825	1305.64	43550.6	1.6191	0.22278	1.8418	653.825	14.773	0.34702	14.773	14.646	14.993	0	27	10	4	1.2364e-07	1	4085	111.79	110.42	1	8960000
PGMVIGKGGSEVEALR	16	Oxidation (M),Malon(K)	_PGM(ox)VIGK(ma)GGSEVEALR_	PGMVIGK(1)GGSEVEALR	PGM(1)VIGKGGSEVEALR	PGMVIGK(45.92)GGSEVEALR	PGM(45.92)VIGKGGSEVEALR	0	1	1	YP_001419801.1	YP_001419801.1	YP_001419801.1	>gi|154684640|ref|YP_001419801.1| 30S ribosomal protein S3 [Bacillus amyloliquefaciens subsp. plantarum str. FZB42]	MULTI-MSMS	5	851.43	2	851.427	1700.84	39198.5	1.6156	1.5991	3.2148	851.429	14.761	0.22891	14.761	14.654	14.883	0	11	5	3	0.058569	1	4263	45.916	44.9	1	1144300
PGMVIGKGGSEVEALR	16	Malon(K)	_PGMVIGK(ma)GGSEVEALR_	PGMVIGK(1)GGSEVEALR		PGMVIGK(87.68)GGSEVEALR		0	1	0	YP_001419801.1	YP_001419801.1	YP_001419801.1	>gi|154684640|ref|YP_001419801.1| 30S ribosomal protein S3 [Bacillus amyloliquefaciens subsp. plantarum str. FZB42]	MULTI-MSMS	5	843.44	2	843.43	1684.85	37847.9	4.3003	1.9958	6.2961	843.432	17.931	0.34514	17.931	17.689	18.034	-1.9073e-06	16	5	5	4.8895e-05	1	5170	87.676	81.577	1	3993500
PIELPNFKYSER	12	Malon(K)	_PIELPNFK(ma)YSER_	PIELPNFK(1)YSER		PIELPNFK(89.14)YSER		0	1	0	YP_001421039.1	YP_001421039.1	YP_001421039.1	>gi|154685878|ref|YP_001421039.1| dihydrolipoamide dehydrogenase [Bacillus amyloliquefaciens subsp. plantarum str. FZB42]	MULTI-MSMS	8	789.9	2	789.894	1577.77	38972.9	4.1528	1.5747	5.7275	789.894	21.66	0.61092	21.66	21.239	21.85	-1.9073e-06	46	12	6	4.1561e-05	2	6311	89.136	85.664	1	9836300
PISPKEADVSFR	12	Malon(K)	_PISPK(ma)EADVSFR_	PISPK(1)EADVSFR		PISPK(59.68)EADVSFR		0	1	0	YP_001421412.1	YP_001421412.1	YP_001421412.1	>gi|154686251|ref|YP_001421412.1| BmyA [Bacillus amyloliquefaciens subsp. plantarum str. FZB42]	MULTI-MSMS	4	716.36	2	716.359	1430.7	42019.2	2.1259	0.36462	2.4905	716.36	15.004	0.71342	15.004	14.668	15.382	0	24	15	2	0.012759	1	5328	59.68	58.49	1	2724300
PKGEVVEELR	10	Malon(K)	_PK(ma)GEVVEELR_	PK(1)GEVVEELR		PK(83.2)GEVVEELR		0	1	0	YP_001422691.1	YP_001422691.1	YP_001422691.1	>gi|154687530|ref|YP_001422691.1| phosphoglycerate kinase [Bacillus amyloliquefaciens subsp. plantarum str. FZB42]	MULTI-MSMS	2	621.32	2	621.322	1240.63	43856.2	4.8027	-0.70221	4.1005	621.322	12.917	0.83043	12.917	12.456	13.286	0	43	14	7	0.00063506	1	3480	83.204	68.06	1	42129000
PKGEVVEELR	10	Malon(K)	_PK(ma)GEVVEELR_	PK(1)GEVVEELR		PK(60.35)GEVVEELR		0	1	0	YP_001422691.1	YP_001422691.1	YP_001422691.1	>gi|154687530|ref|YP_001422691.1| phosphoglycerate kinase [Bacillus amyloliquefaciens subsp. plantarum str. FZB42]	MULTI-SECPEP	3	621.3	2	621.322	1240.63	49995	4.9252	0.036489	4.9617	621.323	12.829	0.51751	12.829	12.497	13.014	0	14	9	2	0.013316	1	3482	60.345	55.247	1	2340700
PKGEVVEELR	10	Malon(K)	_PK(ma)GEVVEELR_	PK(1)GEVVEELR		PK(60.2)GEVVEELR		0	1	0	YP_001422691.1	YP_001422691.1	YP_001422691.1	>gi|154687530|ref|YP_001422691.1| phosphoglycerate kinase [Bacillus amyloliquefaciens subsp. plantarum str. FZB42]	MULTI-MSMS	7	621.33	2	621.322	1240.63	44874.5	6.7439	-1.2346	5.5093	621.322	12.803	0.41702	12.803	12.564	12.981	0	29	7	5	0.021596	1	3643	60.196	54.169	1	23522000
PKSATFR	7	Malon(K)	_PK(ma)SATFR_	PK(1)SATFR		PK(85.68)SATFR		0	1	0	YP_001422554.1	YP_001422554.1	YP_001422554.1	>gi|154687393|ref|YP_001422554.1| hypothetical protein RBAM_029920 [Bacillus amyloliquefaciens subsp. plantarum str. FZB42]	MULTI-MSMS	3	446.73	2	446.73	891.445	52591.7	4.9925	-1.3631	3.6294	446.729	6.257	0.42984	6.257	5.9272	6.357	0	17	8	3	0.0050237	1	1330	85.676	80.196	1	67487000
PLKQITTDQPGGR	13	Malon(K)	_PLK(ma)QITTDQPGGR_	PLK(1)QITTDQPGGR		PLK(152)QITTDQPGGR		0	1	0	YP_001421939.1	YP_001421939.1	YP_001421939.1	>gi|154686778|ref|YP_001421939.1| hypothetical protein RBAM_023480 [Bacillus amyloliquefaciens subsp. plantarum str. FZB42]	MULTI-MSMS	1	748.89	2	748.889	1495.76	40255.8	2.6966	0.010791	2.7074	748.889	10.731	0.29075	10.731	10.575	10.866	0	23	6	5	5.6446e-18	1	3245	152	151.37	1	24635000
PLKQITTDQPGGR	13	Malon(K)	_PLK(ma)QITTDQPGGR_	PLK(1)QITTDQPGGR		PLK(95.57)QITTDQPGGR		0	1	0	YP_001421939.1	YP_001421939.1	YP_001421939.1	>gi|154686778|ref|YP_001421939.1| hypothetical protein RBAM_023480 [Bacillus amyloliquefaciens subsp. plantarum str. FZB42]	MULTI-MSMS	2	748.89	2	748.889	1495.76	40897.8	4.4824	-0.21044	4.272	748.889	11.005	0.35976	11.005	10.828	11.188	-9.5367e-07	17	6	4	1.7782e-06	1	2856	95.57	95.162	1	1726700
PLKQITTDQPGGR	13	Malon(K)	_PLK(ma)QITTDQPGGR_	PLK(1)QITTDQPGGR		PLK(42.31)QITTDQPGGR		0	1	0	YP_001421939.1	YP_001421939.1	YP_001421939.1	>gi|154686778|ref|YP_001421939.1| hypothetical protein RBAM_023480 [Bacillus amyloliquefaciens subsp. plantarum str. FZB42]	MULTI-MSMS	7	748.89	2	748.889	1495.76	40921.3	4.5095	0.96577	5.4753	748.89	10.863	0.20543	10.863	10.766	10.972	0	8	3	3	0.064138	1	3021	42.314	39.217	1	1838500
PLKQITTDQPGGR	13	Malon(K)	_PLK(ma)QITTDQPGGR_	PLK(1)QITTDQPGGR		PLK(143.93)QITTDQPGGR		0	1	0	YP_001421939.1	YP_001421939.1	YP_001421939.1	>gi|154686778|ref|YP_001421939.1| hypothetical protein RBAM_023480 [Bacillus amyloliquefaciens subsp. plantarum str. FZB42]	MULTI-MSMS	8	748.89	2	748.889	1495.76	40909	5.5287	0.094302	5.623	748.889	10.969	0.34727	10.969	10.828	11.176	0	19	7	4	4.8629e-15	1	3084	143.93	143.52	1	10499000
PLTQQHAPQEKTPAEPER	18	Malon(K)	_PLTQQHAPQEK(ma)TPAEPER_	PLTQQHAPQEK(1)TPAEPER		PLTQQHAPQEK(102.31)TPAEPER		0	1	0	YP_001421293.1	YP_001421293.1	YP_001421293.1	>gi|154686132|ref|YP_001421293.1| BaeL [Bacillus amyloliquefaciens subsp. plantarum str. FZB42]	MULTI-MSMS	7	715.36	3	715.019	2142.03	41373.6	3.173	0.37448	3.5475	715.019	8.3882	0.33293	8.3882	8.2	8.5329	0	28	8	5	2.6755e-09	1	2091	102.31	100.74	1	5152100
PQNAIKAFCEK	11	Malon(K)	_PQNAIK(ma)AFCEK_	PQNAIK(1)AFCEK		PQNAIK(126.32)AFCEK(-126.32)		0	1	0	YP_001421296.1	YP_001421296.1	YP_001421296.1	>gi|154686135|ref|YP_001421296.1| BaeR [Bacillus amyloliquefaciens subsp. plantarum str. FZB42]	MULTI-MSMS	8	696.34	2	696.335	1390.66	41755.8	1.5541	-1.2577	0.29638	696.334	13.264	0.34606	13.264	13.175	13.521	-9.5367e-07	54	14	5	3.2686e-08	1	3888	126.32	119.89	1	31327000
PVGEYVFKK	9	Malon(K)	_PVGEYVFK(ma)K_	PVGEYVFK(1)K		PVGEYVFK(47.97)K(-47.97)		0	1	0	YP_001423238.1	YP_001423238.1	YP_001423238.1	>gi|154688077|ref|YP_001423238.1| hypothetical protein RBAM_036780 [Bacillus amyloliquefaciens subsp. plantarum str. FZB42]	MULTI-MSMS	1	576.8	2	576.8	1151.59	45905.6	2.5155	0.46577	2.9813	576.801	13.732	0.82599	13.732	13.424	14.25	0	28	14	4	0.036258	1	4438	47.971	44.439	1	13706000
PVNFKEMAETLR	12	Malon(K)	_PVNFK(ma)EMAETLR_	PVNFK(1)EMAETLR		PVNFK(71.98)EMAETLR		0	1	0	YP_001421194.1	YP_001421194.1	YP_001421194.1	>gi|154686033|ref|YP_001421194.1| transcriptional repressor CodY [Bacillus amyloliquefaciens subsp. plantarum str. FZB42]	MULTI-MSMS	8	760.88	2	760.874	1519.73	39600.5	3.6926	-1.0218	2.6708	760.873	24.739	0.35358	24.739	24.507	24.861	0	18	9	4	0.0021987	1	7203	71.98	71.226	1	3326600
QCGQAKLHDLEGAK	14	Malon(K)	_QCGQAK(ma)LHDLEGAK_	QCGQAK(1)LHDLEGAK		QCGQAK(44.39)LHDLEGAK(-44.39)		0	1	0	YP_001422357.1	YP_001422357.1	YP_001422357.1	>gi|154687196|ref|YP_001422357.1| S-ribosylhomocysteinase [Bacillus amyloliquefaciens subsp. plantarum str. FZB42]	MULTI-MSMS	7	820.89	2	820.888	1639.76	38638.9	4.6898	0.26672	4.9566	820.888	11.164	0.24429	11.164	11.018	11.262	-9.5367e-07	8	4	2	0.049118	1	3130	44.391	41.632	1	852160
QDAAAKPSHVTPK	13	Malon(K)	_QDAAAK(ma)PSHVTPK_	QDAAAK(1)PSHVTPK		QDAAAK(119.92)PSHVTPK(-119.92)		0	1	0	YP_001421412.1	YP_001421412.1	YP_001421412.1	>gi|154686251|ref|YP_001421412.1| BmyA [Bacillus amyloliquefaciens subsp. plantarum str. FZB42]	MULTI-MSMS	6	718.37	2	718.362	1434.71	41494.8	6.361	0.23632	6.5973	718.363	5.4837	0.17185	5.4837	5.3723	5.5441	0	8	2	4	1.0149e-09	1	1150	119.92	118.93	1	2823400
QDIEKAGPVFEK	12	Malon(K)	_QDIEK(ma)AGPVFEK_	QDIEK(1)AGPVFEK		QDIEK(69.26)AGPVFEK(-69.26)		0	1	0	YP_001421800.1	YP_001421800.1	YP_001421800.1	>gi|154686639|ref|YP_001421800.1| DfnA [Bacillus amyloliquefaciens subsp. plantarum str. FZB42]	MULTI-MSMS	6	723.86	2	723.859	1445.7	40245.8	5.4299	1.7057	7.1357	723.86	13.823	0.73042	13.823	13.448	14.178	0	19	12	2	0.0044897	1	4235	69.261	64.56	1	1496500
QEITAAGYTELKTAEEVDEALSK	23	Malon(K)	_QEITAAGYTELK(ma)TAEEVDEALSK_	QEITAAGYTELK(1)TAEEVDEALSK		QEITAAGYTELK(142.89)TAEEVDEALSK(-142.89)		0	1	0	YP_001421821.1	YP_001421821.1	YP_001421821.1	>gi|154686660|ref|YP_001421821.1| hypothetical protein RBAM_022290 [Bacillus amyloliquefaciens subsp. plantarum str. FZB42]	MULTI-MSMS	7	861.76	3	861.417	2581.23	36894.2	6.3787	1.2232	7.6019	861.752	28.942	0.37723	28.942	28.815	29.193	1.9073e-06	17	5	5	1.2339e-23	1	8314	142.89	140.39	1	4039400
QESQSLIENAKK	12	Malon(K)	_QESQSLIENAK(ma)K_	QESQSLIENAK(1)K		QESQSLIENAK(82.92)K(-82.92)		0	1	0	YP_001422961.1	YP_001422961.1	YP_001422961.1	>gi|154687800|ref|YP_001422961.1| F0F1 ATP synthase subunit B [Bacillus amyloliquefaciens subsp. plantarum str. FZB42]	MULTI-MSMS	6	731.37	2	730.865	1459.72	41365.3	6.4068	0.77846	7.1853	730.865	10.433	0.30113	10.433	10.279	10.58	-9.5367e-07	14	6	3	9.4365e-06	1	2927	82.925	82.517	1	3606200
QFKQVAADQGIK	12	Malon(K)	_QFK(ma)QVAADQGIK_	QFK(1)QVAADQGIK		QFK(82.65)QVAADQGIK(-82.65)		0	1	0	YP_001421038.1	YP_001421038.1	YP_001421038.1	>gi|154685877|ref|YP_001421038.1| branched-chain alpha-keto acid dehydrogenase subunit E2 [Bacillus amyloliquefaciens subsp. plantarum str. FZB42]	MULTI-MSMS	2	709.87	2	709.867	1417.72	41868.2	1.228	-0.29326	0.93477	709.867	11.676	0.43969	11.676	11.475	11.915	0	24	8	5	0.0002257	1	3071	82.651	77.77	1	31083000
QFKQVAADQGIK	12	Malon(K)	_QFK(ma)QVAADQGIK_	QFK(1)QVAADQGIK		QFK(77.19)QVAADQGIK(-77.19)		0	1	0	YP_001421038.1	YP_001421038.1	YP_001421038.1	>gi|154685877|ref|YP_001421038.1| branched-chain alpha-keto acid dehydrogenase subunit E2 [Bacillus amyloliquefaciens subsp. plantarum str. FZB42]	MULTI-MSMS	3	709.87	2	709.867	1417.72	41881.4	2.0318	-0.54186	1.4899	709.867	11.563	0.36146	11.563	11.331	11.692	0	33	11	5	0.00079039	1	3069	77.192	74.151	1	8814400
QIFTQAALEKR	11	Malon(K)	_QIFTQAALEK(ma)R_	QIFTQAALEK(1)R		QIFTQAALEK(80.96)R		0	1	0	YP_001422280.1	YP_001422280.1	YP_001422280.1	>gi|154687119|ref|YP_001422280.1| UDP-N-acetylmuramate--L-alanine ligase [Bacillus amyloliquefaciens subsp. plantarum str. FZB42]	MULTI-MSMS	2	695.87	2	695.87	1389.73	43756.3	3.4691	0.26281	3.7319	695.87	15.246	0.62216	15.246	15.076	15.698	9.5367e-07	18	11	3	0.00015523	1	4217	80.96	79.77	1	1512100
QIKVCAQK	8	Malon(K)	_QIK(ma)VCAQK_	QIK(1)VCAQK		QIK(86.74)VCAQK(-86.74)		0	1	0	YP_001421295.1	YP_001421295.1	YP_001421295.1	>gi|154686134|ref|YP_001421295.1| BaeN [Bacillus amyloliquefaciens subsp. plantarum str. FZB42]	MULTI-MSMS	8	530.78	2	530.776	1059.54	47161.9	3.2748	0.38911	3.6639	530.777	6.0842	0.30506	6.0842	5.8572	6.1622	4.7684e-07	10	5	3	0.0016341	1	1340	86.744	80.053	1	6204100
QILTQQALQEGKPENIVAK	19	Malon(K)	_QILTQQALQEGK(ma)PENIVAK_	QILTQQALQEGK(1)PENIVAK		QILTQQALQEGK(81.01)PENIVAK(-81.01)		0	1	0	YP_001421228.1	YP_001421228.1	YP_001421228.1	>gi|154686067|ref|YP_001421228.1| elongation factor Ts [Bacillus amyloliquefaciens subsp. plantarum str. FZB42]	MULTI-MSMS	4	732.4	3	732.062	2193.16	41144.2	4.4405	0.28317	4.7236	732.397	18.267	0.31129	18.267	18.099	18.41	0	26	5	6	7.5421e-06	1	6438	81.01	79.825	1	39810000
QILTQQALQEGKPENIVAK	19	Malon(K)	_QILTQQALQEGK(ma)PENIVAK_	QILTQQALQEGK(1)PENIVAK		QILTQQALQEGK(141.7)PENIVAK(-141.7)		0	1	0	YP_001421228.1	YP_001421228.1	YP_001421228.1	>gi|154686067|ref|YP_001421228.1| elongation factor Ts [Bacillus amyloliquefaciens subsp. plantarum str. FZB42]	MULTI-MSMS	4	1098.1	2	1097.59	2193.16	33744.9	4.5475	-0.11107	4.4364	1098.09	18.268	0.28274	18.268	18.127	18.41	0	17	4	5	4.2038e-21	1	6449	141.7	140.29	1	9218100
QKDIMEYR	8	Malon(K)	_QK(ma)DIMEYR_	QK(1)DIMEYR		QK(77.66)DIMEYR		0	1	0	YP_001421186.1	YP_001421186.1	YP_001421186.1	>gi|154686025|ref|YP_001421186.1| succinyl-CoA synthetase subunit beta [Bacillus amyloliquefaciens subsp. plantarum str. FZB42]	MULTI-MSMS	6	584.77	2	584.769	1167.52	43854.7	5.5197	0.5037	6.0234	584.769	12.862	0.52205	12.862	12.59	13.112	0	26	9	4	0.0035081	1	3819	77.662	65.087	1	31050000
QKDIMEYR	8	Malon(K)	_QK(ma)DIMEYR_	QK(1)DIMEYR		QK(49.42)DIMEYR		0	1	0	YP_001421186.1	YP_001421186.1	YP_001421186.1	>gi|154686025|ref|YP_001421186.1| succinyl-CoA synthetase subunit beta [Bacillus amyloliquefaciens subsp. plantarum str. FZB42]	MULTI-MSMS	7	584.77	2	584.769	1167.52	42898.9	5.5336	-0.775	4.7586	584.768	12.956	0.3209	12.956	12.761	13.082	0	15	6	3	0.045469	1	3707	49.423	44.364	1	1615000
QKLEQELEQLK	11	Malon(K)	_QK(ma)LEQELEQLK_	QK(1)LEQELEQLK		QK(66.66)LEQELEQLK(-66.66)		0	1	0	YP_001422033.1	YP_001422033.1	YP_001422033.1	>gi|154686872|ref|YP_001422033.1| transcription elongation factor GreA [Bacillus amyloliquefaciens subsp. plantarum str. FZB42]	MSMS	8	736.39	2	736.386	1470.76	NaN	NaN	NaN	NaN	NaN	19.592	1	19.592	19.092	20.092	0				0.0015865	1	5778	66.663	63.348	1
QKTGAGMMDCK	11	Malon(K)	_QK(ma)TGAGMMDCK_	QK(1)TGAGMMDCK		QK(47.71)TGAGMMDCK(-47.71)		0	1	0	YP_001421228.1	YP_001421228.1	YP_001421228.1	>gi|154686067|ref|YP_001421228.1| elongation factor Ts [Bacillus amyloliquefaciens subsp. plantarum str. FZB42]	MULTI-MSMS	6	656.77	2	656.77	1311.53	42706.9	4.5106	1.167	5.6777	656.771	8.3246	0.25914	8.3246	8.1828	8.4419	0	24	8	4	0.057	1	2145	47.712	44.593	1	1320000
QLAKEAAVPQEIIEHFK	17	Malon(K)	_QLAK(ma)EAAVPQEIIEHFK_	QLAK(1)EAAVPQEIIEHFK		QLAK(54.67)EAAVPQEIIEHFK(-54.67)		0	1	0	YP_001422207.1	YP_001422207.1	YP_001422207.1	>gi|154687046|ref|YP_001422207.1| citrate synthase [Bacillus amyloliquefaciens subsp. plantarum str. FZB42]	MULTI-MSMS	6	679.7	3	679.693	2036.06	43877.4	3.3665	0.048241	3.4147	680.028	23.778	0.40623	23.778	23.513	23.92	0	35	13	4	0.026317	1	7181	54.668	53.259	1	2675700
QLAKEAAVPQEIIEHFK	17	Malon(K)	_QLAK(ma)EAAVPQEIIEHFK_	QLAK(1)EAAVPQEIIEHFK		QLAK(43.22)EAAVPQEIIEHFK(-43.22)		0	1	0	YP_001422207.1	YP_001422207.1	YP_001422207.1	>gi|154687046|ref|YP_001422207.1| citrate synthase [Bacillus amyloliquefaciens subsp. plantarum str. FZB42]	MULTI-MSMS	7	680.03	3	679.693	2036.06	43246.7	4.8053	-0.3342	4.4711	680.027	23.853	0.37388	23.853	23.603	23.977	-1.9073e-06	20	6	4	0.05597	1	6930	43.216	41.088	1	2292800
QLIGKTNPK	9	Malon(K)	_QLIGK(ma)TNPK_	QLIGK(1)TNPK		QLIGK(46.52)TNPK(-46.52)		0	1	0	YP_001421682.1	YP_001421682.1	YP_001421682.1	>gi|154686521|ref|YP_001421682.1| nucleoside diphosphate kinase [Bacillus amyloliquefaciens subsp. plantarum str. FZB42]	MULTI-MSMS	4	542.8	2	542.803	1083.59	48855.6	3.5697	-0.94486	2.6248	542.803	8.2427	0.32605	8.2427	8.0994	8.4255	0	19	9	3	0.057369	1	2223	46.524	41.838	1	4776400
QLIGKTNPK	9	Malon(K)	_QLIGK(ma)TNPK_	QLIGK(1)TNPK		QLIGK(45.66)TNPK(-45.66)		0	1	0	YP_001421682.1	YP_001421682.1	YP_001421682.1	>gi|154686521|ref|YP_001421682.1| nucleoside diphosphate kinase [Bacillus amyloliquefaciens subsp. plantarum str. FZB42]	MULTI-MSMS	5	542.81	2	542.803	1083.59	47872.9	5.2672	-0.11847	5.1487	542.803	8.1644	0.54299	8.1644	7.9558	8.4988	0	35	12	5	0.059126	1	1953	45.661	42.542	1	37171000
QLIGKTNPK	9	Malon(K)	_QLIGK(ma)TNPK_	QLIGK(1)TNPK		QLIGK(45.74)TNPK(-45.74)		0	1	0	YP_001421682.1	YP_001421682.1	YP_001421682.1	>gi|154686521|ref|YP_001421682.1| nucleoside diphosphate kinase [Bacillus amyloliquefaciens subsp. plantarum str. FZB42]	MULTI-MSMS	6	542.8	2	542.803	1083.59	47487.9	5.1664	0.049764	5.2161	542.804	8.1349	0.73884	8.1349	7.9161	8.655	0	92	24	5	0.058968	1	2036	45.738	42.62	1	70538000
QLIGKTNPK	9	Malon(K)	_QLIGK(ma)TNPK_	QLIGK(1)TNPK		QLIGK(43.9)TNPK(-43.9)		0	1	0	YP_001421682.1	YP_001421682.1	YP_001421682.1	>gi|154686521|ref|YP_001421682.1| nucleoside diphosphate kinase [Bacillus amyloliquefaciens subsp. plantarum str. FZB42]	MULTI-MSMS	7	542.8	2	542.803	1083.59	47473.2	3.5551	1.4546	5.0098	542.803	8.1258	0.46144	8.1258	7.8684	8.3298	0	46	14	5	0.062717	1	2008	43.897	41.553	1	4144900
QLLDLSKK	8	Malon(K)	_QLLDLSK(ma)K_	QLLDLSK(1)K		QLLDLSK(50.98)K(-50.98)		0	1	0	YP_001421034.1	YP_001421034.1	YP_001421034.1	>gi|154685873|ref|YP_001421034.1| MlnH [Bacillus amyloliquefaciens subsp. plantarum str. FZB42]	MSMS	5	515.8	2	515.793	1029.57	NaN	NaN	NaN	NaN	NaN	14.25	1	14.25	13.75	14.75	0				0.02625	1	4088	50.978	38.693	1
QLLHISKMLEER	12	Malon(K)	_QLLHISK(ma)MLEER_	QLLHISK(1)MLEER		QLLHISK(125.83)MLEER		0	1	0	YP_001421034.1	YP_001421034.1	YP_001421034.1	>gi|154685873|ref|YP_001421034.1| MlnH [Bacillus amyloliquefaciens subsp. plantarum str. FZB42]	MULTI-MSMS	6	791.93	2	791.917	1581.82	39037.6	4.0717	0.79115	4.8628	791.917	18.924	0.37982	18.924	18.727	19.107	0	16	5	4	4.2065e-12	1	5746	125.83	125.72	1	9420300
QLLHISKMLEER	12	Malon(K)	_QLLHISK(ma)MLEER_	QLLHISK(1)MLEER		QLLHISK(42.96)MLEER		0	1	0	YP_001421034.1	YP_001421034.1	YP_001421034.1	>gi|154685873|ref|YP_001421034.1| MlnH [Bacillus amyloliquefaciens subsp. plantarum str. FZB42]	MULTI-MSMS	6	528.28	3	528.28	1581.82	48060.9	4.2701	-0.60871	3.6614	528.28	18.924	0.76066	18.924	18.553	19.313	0	39	13	5	0.065668	1	5755	42.958	42.527	1	45188000
QQTASLLKVNIDK	13	Malon(K)	_QQTASLLK(ma)VNIDK_	QQTASLLK(1)VNIDK		QQTASLLK(45.62)VNIDK(-45.62)		0	1	0	YP_001421295.1	YP_001421295.1	YP_001421295.1	>gi|154686134|ref|YP_001421295.1| BaeN [Bacillus amyloliquefaciens subsp. plantarum str. FZB42]	MULTI-MSMS	3	772.42	2	772.42	1542.83	40856.5	3.7239	1.3914	5.1153	772.421	16.982	0.54175	16.982	16.632	17.174	0	15	8	4	0.050676	1	4737	45.618	44.793	1	1398200
QVFNAIKDER	10	Malon(K)	_QVFNAIK(ma)DER_	QVFNAIK(1)DER		QVFNAIK(72.7)DER		0	1	0	YP_001422966.1	YP_001422966.1	YP_001422966.1	>gi|154687805|ref|YP_001422966.1| serine hydroxymethyltransferase [Bacillus amyloliquefaciens subsp. plantarum str. FZB42]	MULTI-MSMS	1	653.32	2	653.325	1304.64	43262.9	0.84403	-0.347	0.49703	653.325	13.213	0.30981	13.213	13.068	13.378	0	28	11	4	0.0033094	1	4255	72.705	66.272	1	10161000
QVFNAIKDER	10	Malon(K)	_QVFNAIK(ma)DER_	QVFNAIK(1)DER		QVFNAIK(89.19)DER		0	1	0	YP_001422966.1	YP_001422966.1	YP_001422966.1	>gi|154687805|ref|YP_001422966.1| serine hydroxymethyltransferase [Bacillus amyloliquefaciens subsp. plantarum str. FZB42]	MULTI-MSMS	6	653.33	2	653.325	1304.64	46510.3	2.2714	-1.7857	0.48573	653.324	13.23	0.38134	13.23	13.112	13.493	0	24	13	3	0.00035623	1	3969	89.189	83.241	1	3628700
QVSEGTLDFKR	11	Malon(K)	_QVSEGTLDFK(ma)R_	QVSEGTLDFK(1)R		QVSEGTLDFK(54.28)R		0	1	0	YP_001421294.1	YP_001421294.1	YP_001421294.1	>gi|154686133|ref|YP_001421294.1| BaeM [Bacillus amyloliquefaciens subsp. plantarum str. FZB42]	MULTI-MSMS	4	683.34	2	683.336	1364.66	39467.9	3.0049	0.92514	3.93	683.339	13.867	0.46505	13.867	13.643	14.108	0	25	9	4	0.0083203	1	4778	54.276	51.626	1	2620200
QYQAKEEPSTGFQLGDLIGDK	21	Malon(K)	_QYQAK(ma)EEPSTGFQLGDLIGDK_	QYQAK(1)EEPSTGFQLGDLIGDK		QYQAK(71.68)EEPSTGFQLGDLIGDK(-71.68)		0	1	0	YP_001421696.1	YP_001421696.1	YP_001421696.1	>gi|154686535|ref|YP_001421696.1| 30S ribosomal protein S1 [Bacillus amyloliquefaciens subsp. plantarum str. FZB42]	MULTI-MSMS	6	804.39	3	804.052	2409.13	39494.2	3.985	0.026693	4.0116	804.386	24.998	0.35737	24.998	24.871	25.228	0	25	7	5	0.00010804	1	7561	71.678	71.675	1	1952800
RADAAKHLEAGAK	13	Malon(K)	_RADAAK(ma)HLEAGAK_	RADAAK(1)HLEAGAK		RADAAK(65.1)HLEAGAK(-65.1)		0	1	0	YP_001422692.1	YP_001422692.1	YP_001422692.1	>gi|154687531|ref|YP_001422692.1| hypothetical protein RBAM_031300 [Bacillus amyloliquefaciens subsp. plantarum str. FZB42]	MULTI-MSMS	8	475.25	3	475.248	1422.72	50481.4	4.6986	0.86838	5.567	475.248	5.1569	0.45035	5.1569	4.9754	5.4257	0	27	8	5	0.042661	1	1024	65.105	62.331	1	6466500
RNPESVLEFKETEPDTGSR	19	Malon(K)	_RNPESVLEFK(ma)ETEPDTGSR_	RNPESVLEFK(1)ETEPDTGSR		RNPESVLEFK(49.77)ETEPDTGSR		0	1	0	YP_001421795.1	YP_001421795.1	YP_001421795.1	>gi|154686634|ref|YP_001421795.1| DfnD [Bacillus amyloliquefaciens subsp. plantarum str. FZB42]	MULTI-MSMS	7	760.03	3	759.692	2276.06	39572.1	2.7582	1.009	3.7672	759.693	16.333	0.35996	16.333	16.185	16.545	0	25	9	4	0.060329	1	4775	49.765	49.497	1	1979300
RPDQLVTVFAGQDKEATAK	19	Malon(K)	_RPDQLVTVFAGQDK(ma)EATAK_	RPDQLVTVFAGQDK(1)EATAK		RPDQLVTVFAGQDK(117.22)EATAK(-117.22)		0	1	0	YP_001421821.1	YP_001421821.1	YP_001421821.1	>gi|154686660|ref|YP_001421821.1| hypothetical protein RBAM_022290 [Bacillus amyloliquefaciens subsp. plantarum str. FZB42]	MULTI-MSMS	2	1081.05	2	1080.55	2159.09	34225.8	1.6655	-1.4675	0.19803	1081.05	16.657	0.50298	16.657	16.39	16.893	0	44	14	4	1.1932e-09	1	4647	117.22	115.64	1	5100900
RPDQLVTVFAGQDKEATAK	19	Malon(K)	_RPDQLVTVFAGQDK(ma)EATAK_	RPDQLVTVFAGQDK(1)EATAK		RPDQLVTVFAGQDK(75.95)EATAK(-75.95)		0	1	0	YP_001421821.1	YP_001421821.1	YP_001421821.1	>gi|154686660|ref|YP_001421821.1| hypothetical protein RBAM_022290 [Bacillus amyloliquefaciens subsp. plantarum str. FZB42]	MULTI-MSMS	3	721.04	3	720.703	2159.09	41494.3	2.4634	-0.92026	1.5432	720.702	16.637	0.56433	16.637	16.356	16.92	0	52	14	6	0.0041623	1	4615	75.945	75.803	1	28392000
RPDQLVTVFAGQDKEATAK	19	Malon(K)	_RPDQLVTVFAGQDK(ma)EATAK_	RPDQLVTVFAGQDK(1)EATAK		RPDQLVTVFAGQDK(66.77)EATAK(-66.77)		0	1	0	YP_001421821.1	YP_001421821.1	YP_001421821.1	>gi|154686660|ref|YP_001421821.1| hypothetical protein RBAM_022290 [Bacillus amyloliquefaciens subsp. plantarum str. FZB42]	MULTI-MSMS	4	720.7	3	720.703	2159.09	40950	2.4481	-1.5855	0.86251	721.035	16.494	0.44717	16.494	16.195	16.642	0	27	9	4	0.027304	1	5805	66.772	64.791	1	19534000
RPDQLVTVFAGQDKEATAK	19	Malon(K)	_RPDQLVTVFAGQDK(ma)EATAK_	RPDQLVTVFAGQDK(1)EATAK		RPDQLVTVFAGQDK(72.4)EATAK(-72.4)		0	1	0	YP_001421821.1	YP_001421821.1	YP_001421821.1	>gi|154686660|ref|YP_001421821.1| hypothetical protein RBAM_022290 [Bacillus amyloliquefaciens subsp. plantarum str. FZB42]	MULTI-MSMS	5	721.04	3	720.703	2159.09	40898.1	3.6154	-2.0454	1.57	720.701	16.682	0.29467	16.682	16.531	16.826	0	32	11	4	0.010639	1	4820	72.399	70.074	1	4357100
RTDAIEKSMAVSDR	14	Malon(K)	_RTDAIEK(ma)SMAVSDR_	RTDAIEK(1)SMAVSDR		RTDAIEK(61.1)SMAVSDR		0	1	0	YP_001421683.1	YP_001421683.1	YP_001421683.1	>gi|154686522|ref|YP_001421683.1| heptaprenyl diphosphate synthase subunit HepT [Bacillus amyloliquefaciens subsp. plantarum str. FZB42]	MULTI-MSMS	2	555.61	3	555.602	1663.78	45883.6	5.9522	0.08801	6.0402	555.602	11.286	0.40598	11.286	11.069	11.475	0	20	6	5	0.04013	1	2942	61.096	61.096	1	6175300
SAFQKLYEK	9	Malon(K)	_SAFQK(ma)LYEK_	SAFQK(1)LYEK		SAFQK(58.17)LYEK(-58.17)		0	1	0	YP_001421295.1	YP_001421295.1	YP_001421295.1	>gi|154686134|ref|YP_001421295.1| BaeN [Bacillus amyloliquefaciens subsp. plantarum str. FZB42]	MULTI-MSMS	2	600.3	2	600.301	1198.59	47671.4	1.2902	-1.724	-0.43385	600.3	14.931	0.31891	14.931	14.757	15.076	0	23	11	3	0.024938	1	4135	58.172	48.517	1	5472000
SAGTSAQVLGKEGK	14	Malon(K)	_SAGTSAQVLGK(ma)EGK_	SAGTSAQVLGK(1)EGK		SAGTSAQVLGK(50.83)EGK(-50.83)		0	1	0	YP_001419798.1	YP_001419798.1	YP_001419798.1	>gi|154684637|ref|YP_001419798.1| 50S ribosomal protein L2 [Bacillus amyloliquefaciens subsp. plantarum str. FZB42]	MULTI-MSMS	8	709.86	2	709.86	1417.7	40103.4	6.2255	2.5668	8.7923	709.862	8.8141	0.88166	8.8141	8.4988	9.3805	0	51	22	4	0.046082	1	2364	50.831	50.295	1	5797900
SATKVTEELFK	11	Malon(K)	_SATK(ma)VTEELFK_	SATK(1)VTEELFK		SATK(55.9)VTEELFK(-55.9)		0	1	0	YP_001421714.1	YP_001421714.1	YP_001421714.1	>gi|154686553|ref|YP_001421714.1| D-3-phosphoglycerate dehydrogenase [Bacillus amyloliquefaciens subsp. plantarum str. FZB42]	MSMS	8	669.85	2	669.843	1337.67	NaN	NaN	NaN	NaN	NaN	17.509	1	17.509	17.009	18.009	0				0.033015	1	5199	55.899	46.253	1
SATLQKIATHAGK	13	Malon(K)	_SATLQK(ma)IATHAGK_	SATLQK(1)IATHAGK		SATLQK(55.75)IATHAGK(-55.75)		0	1	0	YP_001420364.1	YP_001420364.1	YP_001420364.1	>gi|154685203|ref|YP_001420364.1| hypothetical protein RBAM_007480 [Bacillus amyloliquefaciens subsp. plantarum str. FZB42]	MULTI-MSMS	2	706.39	2	706.381	1410.75	42035.3	3.9213	0.9915	4.9128	706.382	10.299	0.31393	10.299	10.107	10.421	0	17	7	3	0.029245	1	2618	55.755	55.124	1	712910
SAVSAFTDQYKK	12	Malon(K)	_SAVSAFTDQYK(ma)K_	SAVSAFTDQYK(1)K		SAVSAFTDQYK(76.76)K(-76.76)		0	1	0	YP_001419966.1	YP_001419966.1	YP_001419966.1	>gi|154684805|ref|YP_001419966.1| NAD synthetase [Bacillus amyloliquefaciens subsp. plantarum str. FZB42]	MULTI-MSMS	2	715.85	2	715.844	1429.67	41850.8	4.1509	-1.1282	3.0227	715.842	15.336	0.37666	15.336	15.134	15.511	0	15	6	3	0.00018252	1	4262	76.759	75.857	1	1524800
SEFTGQETIFTDHLIKGK	18	Malon(K)	_SEFTGQETIFTDHLIK(ma)GK_	SEFTGQETIFTDHLIK(1)GK		SEFTGQETIFTDHLIK(46.95)GK(-46.95)		0	1	0	YP_001421295.1	YP_001421295.1	YP_001421295.1	>gi|154686134|ref|YP_001421295.1| BaeN [Bacillus amyloliquefaciens subsp. plantarum str. FZB42]	MULTI-MSMS	7	713.36	3	713.02	2136.04	40586.4	7.5672	1.5249	9.092	713.355	21.54	0.5931	21.54	21.303	21.896	0	24	7	5	0.049379	1	6288	46.953	46.622	1	2860700
SEKLLDAVNK	10	Malon(K)	_SEK(ma)LLDAVNK_	SEK(1)LLDAVNK		SEK(41.82)LLDAVNK(-41.82)		0	1	0	YP_001422355.1	YP_001422355.1	YP_001422355.1	>gi|154687194|ref|YP_001422355.1| Dps [Bacillus amyloliquefaciens subsp. plantarum str. FZB42]	MULTI-MSMS	6	601.82	2	601.817	1201.62	44267	3.0291	4.1324	7.1615	601.818	13.454	0.67723	13.454	13.239	13.916	0	28	12	3	0.068128	1	4031	41.825	37.297	1	7108100
SEVHNEDMYNAIDLATNKLER	21	Oxidation (M),Malon(K)	_SEVHNEDM(ox)YNAIDLATNK(ma)LER_	SEVHNEDMYNAIDLATNK(1)LER	SEVHNEDM(1)YNAIDLATNKLER	SEVHNEDMYNAIDLATNK(78.65)LER	SEVHNEDM(78.65)YNAIDLATNKLER	0	1	1	YP_001422807.1	YP_001422807.1	YP_001422807.1	>gi|154687646|ref|YP_001422807.1| hypothetical protein RBAM_032460 [Bacillus amyloliquefaciens subsp. plantarum str. FZB42]	MULTI-MSMS	7	855.73	3	855.39	2563.15	37211.4	5.9132	1.9692	7.8823	855.726	21.034	0.4461	21.034	20.857	21.303	-1.9073e-06	24	7	5	6.3953e-05	1	6161	78.645	78.595	1	5357700
SEVHNEDMYNAIDLATNKLER	21	Oxidation (M),Malon(K)	_SEVHNEDM(ox)YNAIDLATNK(ma)LER_	SEVHNEDMYNAIDLATNK(1)LER	SEVHNEDM(1)YNAIDLATNKLER	SEVHNEDMYNAIDLATNK(90.06)LER	SEVHNEDM(90.06)YNAIDLATNKLER	0	1	1	YP_001422807.1	YP_001422807.1	YP_001422807.1	>gi|154687646|ref|YP_001422807.1| hypothetical protein RBAM_032460 [Bacillus amyloliquefaciens subsp. plantarum str. FZB42]	MULTI-MSMS	8	855.73	3	855.39	2563.15	37635.9	5.0632	0.23904	5.3022	855.725	20.956	0.2967	20.956	20.819	21.116	0	42	10	6	2.5848e-06	1	6156	90.062	89.771	1	4174000
SEVHNEDMYNAIDLATNKLER	21	Malon(K)	_SEVHNEDMYNAIDLATNK(ma)LER_	SEVHNEDMYNAIDLATNK(1)LER		SEVHNEDMYNAIDLATNK(89.8)LER		0	1	0	YP_001422807.1	YP_001422807.1	YP_001422807.1	>gi|154687646|ref|YP_001422807.1| hypothetical protein RBAM_032460 [Bacillus amyloliquefaciens subsp. plantarum str. FZB42]	MULTI-MSMS	7	850.4	3	850.059	2547.15	37633.6	5.5336	0.71133	6.245	850.394	24.719	0.42101	24.719	24.464	24.885	0	19	5	5	4.0219e-08	1	7176	89.803	89.595	1	6802400
SEVHNEDMYNAIDLATNKLER	21	Malon(K)	_SEVHNEDMYNAIDLATNK(ma)LER_	SEVHNEDMYNAIDLATNK(1)LER		SEVHNEDMYNAIDLATNK(68.66)LER		0	1	0	YP_001422807.1	YP_001422807.1	YP_001422807.1	>gi|154687646|ref|YP_001422807.1| hypothetical protein RBAM_032460 [Bacillus amyloliquefaciens subsp. plantarum str. FZB42]	MULTI-MSMS	8	850.4	3	850.059	2547.15	37686.8	3.2943	1.1196	4.4139	850.394	24.724	0.40856	24.724	24.475	24.884	0	39	12	7	0.00010614	1	7180	68.657	68.449	1	14845000
SFDIIKER	8	Malon(K)	_SFDIIK(ma)ER_	SFDIIK(1)ER		SFDIIK(57.53)ER		0	1	0	YP_001419790.1	YP_001419790.1	YP_001419790.1	>gi|154684629|ref|YP_001419790.1| 30S ribosomal protein S7 [Bacillus amyloliquefaciens subsp. plantarum str. FZB42]	MULTI-MSMS	8	547.28	2	547.28	1092.55	47642.7	5.4943	-0.28147	5.2129	547.28	15.695	0.5629	15.695	15.467	16.03	0	18	10	2	0.031663	1	4684	57.532	51.57	1	4693200
SFGKDGSGYVPGEGVGAVLLK	21	Malon(K)	_SFGK(ma)DGSGYVPGEGVGAVLLK_	SFGK(1)DGSGYVPGEGVGAVLLK		SFGK(42.66)DGSGYVPGEGVGAVLLK(-42.66)		0	1	0	YP_001421032.1	YP_001421032.1	YP_001421032.1	>gi|154685871|ref|YP_001421032.1| MlnF [Bacillus amyloliquefaciens subsp. plantarum str. FZB42]	MULTI-MSMS	2	1062.54	2	1062.04	2122.06	34699	3.5719	-1.0794	2.4925	1062.54	24.09	0.28312	24.09	23.992	24.276	-1.9073e-06	49	19	4	0.063768	1	6639	42.661	38.907	1	1155900
SFGKDGSGYVPGEGVGAVLLKPLK	24	Malon(K)	_SFGK(ma)DGSGYVPGEGVGAVLLKPLK_	SFGK(1)DGSGYVPGEGVGAVLLKPLK		SFGK(51.74)DGSGYVPGEGVGAVLLK(-51.74)PLK(-53.58)		0	1	0	YP_001421032.1	YP_001421032.1	YP_001421032.1	>gi|154685871|ref|YP_001421032.1| MlnF [Bacillus amyloliquefaciens subsp. plantarum str. FZB42]	MULTI-MSMS	4	821.44	3	821.104	2460.29	38451.2	2.2848	-1.1007	1.1842	821.437	23.963	0.51983	23.963	23.739	24.259	0	43	9	6	0.053021	1	8217	53.578	52.163	2	28591000
SFGKDGSGYVPGEGVGAVLLKPLK	24	Malon(K)	_SFGK(ma)DGSGYVPGEGVGAVLLKPLK_	SFGK(1)DGSGYVPGEGVGAVLLKPLK		SFGK(57.87)DGSGYVPGEGVGAVLLK(-57.87)PLK(-59.54)		0	1	0	YP_001421032.1	YP_001421032.1	YP_001421032.1	>gi|154685871|ref|YP_001421032.1| MlnF [Bacillus amyloliquefaciens subsp. plantarum str. FZB42]	MULTI-MSMS	7	821.44	3	821.104	2460.29	38011.4	4.084	-1.7187	2.3653	821.437	23.982	0.43554	23.982	23.799	24.234	0	29	7	6	0.04103	1	6973	59.536	58.572	2	9804900
SFQKDADGFVR	11	Malon(K)	_SFQK(ma)DADGFVR_	SFQK(1)DADGFVR		SFQK(62.16)DADGFVR		0	1	0	YP_001421296.1	YP_001421296.1	YP_001421296.1	>gi|154686135|ref|YP_001421296.1| BaeR [Bacillus amyloliquefaciens subsp. plantarum str. FZB42]	MULTI-SECPEP	3	678.67	2	678.315	1354.62	43961.4	1.4632	-0.79331	0.66986	678.816	14.924	0.40838	14.924	14.719	15.127	9.5367e-07	26	9	4	0.028362	1	4131	62.162	56.381	1	16473000
SFQKDADGFVR	11	Malon(K)	_SFQK(ma)DADGFVR_	SFQK(1)DADGFVR		SFQK(68.17)DADGFVR		0	1	0	YP_001421296.1	YP_001421296.1	YP_001421296.1	>gi|154686135|ref|YP_001421296.1| BaeR [Bacillus amyloliquefaciens subsp. plantarum str. FZB42]	MULTI-MSMS	4	678.32	2	678.315	1354.62	42856.4	1.7467	-0.073865	1.6728	678.315	14.79	0.7554	14.79	14.461	15.216	9.5367e-07	54	17	5	0.0048781	1	5137	68.171	66.23	1	70876000
SFQKDADGFVR	11	Malon(K)	_SFQK(ma)DADGFVR_	SFQK(1)DADGFVR		SFQK(99.84)DADGFVR		0	1	0	YP_001421296.1	YP_001421296.1	YP_001421296.1	>gi|154686135|ref|YP_001421296.1| BaeR [Bacillus amyloliquefaciens subsp. plantarum str. FZB42]	MULTI-MSMS	5	678.32	2	678.315	1354.62	42588.1	1.1656	-0.010999	1.1546	678.315	14.905	0.29387	14.905	14.72	15.014	0	20	8	3	1.1535e-05	1	4290	99.844	98.249	1	10161000
SFSENVKQR	9	Malon(K)	_SFSENVK(ma)QR_	SFSENVK(1)QR		SFSENVK(46.84)QR		0	1	0	YP_001421363.1	YP_001421363.1	YP_001421363.1	>gi|154686202|ref|YP_001421363.1| Tkt [Bacillus amyloliquefaciens subsp. plantarum str. FZB42]	MULTI-MSMS	8	590.79	2	590.783	1179.55	44250.7	4.7669	3.0617	7.8286	590.784	8.3491	0.54044	8.3491	8.1796	8.72	0	43	18	4	0.052031	1	2143	46.844	43.905	1	856580
SFTDHCLAGIEANEKR	16	Malon(K)	_SFTDHCLAGIEANEK(ma)R_	SFTDHCLAGIEANEK(1)R		SFTDHCLAGIEANEK(54.25)R		0	1	0	YP_001421762.1	YP_001421762.1	YP_001421762.1	>gi|154686601|ref|YP_001421762.1| aspartate ammonia-lyase [Bacillus amyloliquefaciens subsp. plantarum str. FZB42]	MULTI-MSMS	8	645.3	3	645.295	1932.86	41016.3	6.2741	0.86224	7.1363	645.296	14.269	0.31321	14.269	14.127	14.441	9.5367e-07	15	5	4	0.0018117	1	4244	54.253	50.717	1	3041900
SIASQIDHTALKPHTQK	17	Malon(K)	_SIASQIDHTALK(ma)PHTQK_	SIASQIDHTALK(1)PHTQK		SIASQIDHTALK(47.5)PHTQK(-47.5)		0	1	0	YP_001423208.1	YP_001423208.1	YP_001423208.1	>gi|154688047|ref|YP_001423208.1| hypothetical protein RBAM_036480 [Bacillus amyloliquefaciens subsp. plantarum str. FZB42]	MULTI-MSMS	3	654.68	3	654.341	1960	44611.6	1.7251	0.00061882	1.7258	654.675	11.621	0.34293	11.621	11.429	11.772	0	39	13	4	0.051672	1	3093	47.499	47.053	1	6326200
SIDIEYYECPEKR	13	Malon(K)	_SIDIEYYECPEK(ma)R_	SIDIEYYECPEK(1)R		SIDIEYYECPEK(57.29)R		0	1	0	YP_001422191.1	YP_001422191.1	YP_001422191.1	>gi|154687030|ref|YP_001422191.1| primosomal protein DnaI [Bacillus amyloliquefaciens subsp. plantarum str. FZB42]	MULTI-MSMS	7	894.39	2	894.393	1786.77	39577.4	1.8443	-1.0481	0.79619	894.894	18.196	0.30567	18.196	18.112	18.417	0	16	10	2	0.0013312	1	5340	57.288	56.974	1	2470300
SIEVGSKLQGK	11	Malon(K)	_SIEVGSK(ma)LQGK_	SIEVGSK(1)LQGK		SIEVGSK(71.56)LQGK(-71.56)		0	1	0	YP_001419743.1	YP_001419743.1	YP_001419743.1	>gi|154684582|ref|YP_001419743.1| hypothetical protein RBAM_000720 [Bacillus amyloliquefaciens subsp. plantarum str. FZB42]	MULTI-MSMS	5	616.33	2	616.33	1230.65	44463.4	4.6114	2.2512	6.8627	616.332	11.975	0.39774	11.975	11.76	12.158	-9.5367e-07	11	8	2	0.0047194	1	3318	71.558	62.857	1	5269400
SIGNVVVPAKVMK	13	Malon(K)	_SIGNVVVPAK(ma)VMK_	SIGNVVVPAK(1)VMK		SIGNVVVPAK(54.81)VMK(-54.81)		0	1	0	YP_001421120.1	YP_001421120.1	YP_001421120.1	>gi|154685959|ref|YP_001421120.1| isoleucyl-tRNA synthetase [Bacillus amyloliquefaciens subsp. plantarum str. FZB42]	MULTI-MSMS	8	714.4	2	714.4	1426.79	41998.7	2.5861	-2.036	0.5501	714.398	17.315	0.34664	17.315	17.059	17.406	0	25	8	5	0.030962	1	5120	54.812	53.868	1	15654000
SIKAEEISTLIK	12	Malon(K)	_SIK(ma)AEEISTLIK_	SIK(1)AEEISTLIK		SIK(70.45)AEEISTLIK(-70.45)		0	1	0	YP_001422959.1	YP_001422959.1	YP_001422959.1	>gi|154687798|ref|YP_001422959.1| F0F1 ATP synthase subunit alpha [Bacillus amyloliquefaciens subsp. plantarum str. FZB42]	MULTI-MSMS	8	709.39	2	709.393	1416.77	43202.6	3.1144	-1.6341	1.4802	709.392	21.994	0.25152	21.994	21.889	22.14	0	27	10	4	0.0042372	1	6441	70.451	65.414	1	10684000
SIKLAPER	8	Malon(K)	_SIK(ma)LAPER_	SIK(1)LAPER		SIK(58.7)LAPER		0	1	0	YP_001421296.1	YP_001421296.1	YP_001421296.1	>gi|154686135|ref|YP_001421296.1| BaeR [Bacillus amyloliquefaciens subsp. plantarum str. FZB42]	MULTI-MSMS	1	500.28	2	500.277	998.54	46899.2	2.6351	-1.0358	1.5993	500.277	9.9989	0.44324	9.9989	9.6751	10.118	0	23	9	4	0.03405	1	2894	58.699	56.544	1	21456000
SIKLAPER	8	Malon(K)	_SIK(ma)LAPER_	SIK(1)LAPER		SIK(50.11)LAPER		0	1	0	YP_001421296.1	YP_001421296.1	YP_001421296.1	>gi|154686135|ref|YP_001421296.1| BaeR [Bacillus amyloliquefaciens subsp. plantarum str. FZB42]	MULTI-MSMS	6	500.28	2	500.277	998.54	47137.9	6.2535	0.24527	6.4988	500.277	9.8784	0.51635	9.8784	9.6397	10.156	0	30	11	4	0.052792	1	2728	50.108	46.061	1	22487000
SIKQYSQEQLK	11	Malon(K)	_SIK(ma)QYSQEQLK_	SIK(1)QYSQEQLK		SIK(82.42)QYSQEQLK(-82.42)		0	1	0	YP_001422992.1	YP_001422992.1	YP_001422992.1	>gi|154687831|ref|YP_001422992.1| DNA-directed RNA polymerase subunit delta [Bacillus amyloliquefaciens subsp. plantarum str. FZB42]	MULTI-MSMS	1	719.37	2	719.365	1436.71	42682.9	1.6895	-0.97249	0.71703	719.364	11.525	0.22392	11.525	11.374	11.598	0	8	5	2	0.00032276	1	3638	82.417	78.073	1	4168500
SILVAQEAAEDVKR	14	Malon(K)	_SILVAQEAAEDVK(ma)R_	SILVAQEAAEDVK(1)R		SILVAQEAAEDVK(87.43)R		0	1	0	YP_001421119.1	YP_001421119.1	YP_001421119.1	>gi|154685958|ref|YP_001421119.1| hypothetical protein RBAM_015250 [Bacillus amyloliquefaciens subsp. plantarum str. FZB42]	MULTI-MSMS	3	807.92	2	807.92	1613.83	36724.9	3.2393	2.1644	5.4038	807.921	17.038	0.3207	17.038	16.853	17.174	-1.9073e-06	10	4	3	3.0703e-06	1	4747	87.429	84.568	1	1392500
SIPSVKQGHPTVTAEK	16	Malon(K)	_SIPSVK(ma)QGHPTVTAEK_	SIPSVK(1)QGHPTVTAEK		SIPSVK(62.74)QGHPTVTAEK(-62.74)		0	1	0	YP_001421412.1	YP_001421412.1	YP_001421412.1	>gi|154686251|ref|YP_001421412.1| BmyA [Bacillus amyloliquefaciens subsp. plantarum str. FZB42]	MULTI-MSMS	6	588.98	3	588.976	1763.91	44270	5.8331	0.26583	6.0989	588.976	9.4508	0.39204	9.4508	9.2476	9.6397	0	24	7	5	0.017143	1	2568	62.739	59.713	1	29413000
SIPSVKQGHPTVTAEK	16	Malon(K)	_SIPSVK(ma)QGHPTVTAEK_	SIPSVK(1)QGHPTVTAEK		SIPSVK(40.24)QGHPTVTAEK(-40.24)		0	1	0	YP_001421412.1	YP_001421412.1	YP_001421412.1	>gi|154686251|ref|YP_001421412.1| BmyA [Bacillus amyloliquefaciens subsp. plantarum str. FZB42]	MULTI-MSMS	6	882.96	2	882.96	1763.91	37878.6	5.7529	-0.99541	4.7575	882.96	9.455	0.19628	9.455	9.3431	9.5394	0	9	3	3	0.056591	1	2597	40.242	37.216	1	1898300
SIPSVKQGHPTVTAEK	16	Malon(K)	_SIPSVK(ma)QGHPTVTAEK_	SIPSVK(1)QGHPTVTAEK		SIPSVK(40.19)QGHPTVTAEK(-40.19)		0	1	0	YP_001421412.1	YP_001421412.1	YP_001421412.1	>gi|154686251|ref|YP_001421412.1| BmyA [Bacillus amyloliquefaciens subsp. plantarum str. FZB42]	MULTI-MSMS	7	589.31	3	588.976	1763.91	44281.7	4.3451	0.85984	5.2049	588.976	9.5698	0.69855	9.5698	9.0423	9.7409	0	49	14	5	0.068808	1	2478	40.187	38.95	1	17550000
SKENNCNIPQPIR	13	Malon(K)	_SK(ma)ENNCNIPQPIR_	SK(1)ENNCNIPQPIR		SK(171.08)ENNCNIPQPIR		0	1	0	YP_001422601.1	YP_001422601.1	YP_001422601.1	>gi|154687440|ref|YP_001422601.1| OxdC [Bacillus amyloliquefaciens subsp. plantarum str. FZB42]	MULTI-MSMS	1	828.9	2	828.394	1654.77	38382.2	1.7556	-0.55361	1.202	828.394	11.121	0.55917	11.121	10.866	11.425	-9.5367e-07	48	11	6	4.6463e-25	1	3401	171.08	171.08	1	97989000
SKENNCNIPQPIR	13	Malon(K)	_SK(ma)ENNCNIPQPIR_	SK(1)ENNCNIPQPIR		SK(118.51)ENNCNIPQPIR		0	1	0	YP_001422601.1	YP_001422601.1	YP_001422601.1	>gi|154687440|ref|YP_001422601.1| OxdC [Bacillus amyloliquefaciens subsp. plantarum str. FZB42]	MULTI-MSMS	2	828.4	2	828.394	1654.77	38222.2	3.9145	-0.41074	3.5038	828.394	11.454	0.41109	11.454	11.188	11.599	0	25	6	6	5.6084e-10	1	2998	118.51	117.52	1	15384000
SKENNCNIPQPIR	13	Malon(K)	_SK(ma)ENNCNIPQPIR_	SK(1)ENNCNIPQPIR		SK(71.18)ENNCNIPQPIR		0	1	0	YP_001422601.1	YP_001422601.1	YP_001422601.1	>gi|154687440|ref|YP_001422601.1| OxdC [Bacillus amyloliquefaciens subsp. plantarum str. FZB42]	MULTI-MSMS	3	828.4	2	828.394	1654.77	38219.7	4.5534	0.082441	4.6358	828.394	11.284	0.3371	11.284	11.092	11.429	0	11	5	3	0.0011387	1	2995	71.176	70.187	1	1104800
SKENNCNIPQPIR	13	Malon(K)	_SK(ma)ENNCNIPQPIR_	SK(1)ENNCNIPQPIR		SK(127.66)ENNCNIPQPIR		0	1	0	YP_001422601.1	YP_001422601.1	YP_001422601.1	>gi|154687440|ref|YP_001422601.1| OxdC [Bacillus amyloliquefaciens subsp. plantarum str. FZB42]	MULTI-MSMS	8	828.4	2	828.394	1654.77	38240.2	4.3775	0.68817	5.0656	828.395	11.482	0.5482	11.482	11.121	11.669	0	33	9	5	5.58e-13	1	3245	127.66	127.45	1	17335000
SKVTIGK	7	Malon(K)	_SK(ma)VTIGK_	SK(1)VTIGK		SK(56.01)VTIGK(-56.01)		0	1	0	YP_001423240.1	YP_001423240.1	YP_001423240.1	>gi|154688079|ref|YP_001423240.1| hypothetical protein RBAM_036800 [Bacillus amyloliquefaciens subsp. plantarum str. FZB42]	MULTI-MSMS	5	409.74	2	409.735	817.455	55640.4	5.1033	-0.17627	4.9271	409.734	6.2959	0.50969	6.2959	6.0133	6.523	0	23	9	4	0.053527	1	1395	56.013	37.238	1	4937100
SLAEPDLLSAIQVHEKHAR	19	Malon(K)	_SLAEPDLLSAIQVHEK(ma)HAR_	SLAEPDLLSAIQVHEK(1)HAR		SLAEPDLLSAIQVHEK(79.69)HAR		0	1	0	YP_001421247.1	YP_001421247.1	YP_001421247.1	>gi|154686086|ref|YP_001421247.1| polynucleotide phosphorylase [Bacillus amyloliquefaciens subsp. plantarum str. FZB42]	MULTI-MSMS	7	734.39	3	734.05	2199.13	40515.8	3.5066	-0.78583	2.7208	734.384	18.997	0.347	18.997	18.755	19.102	-1.9073e-06	16	5	5	8.2579e-06	1	5596	79.69	79.422	1	5167300
SLDSGIVKR	9	Malon(K)	_SLDSGIVK(ma)R_	SLDSGIVK(1)R		SLDSGIVK(63.62)R		0	1	0	YP_001422212.1	YP_001422212.1	YP_001422212.1	>gi|154687051|ref|YP_001422212.1| pyruvate kinase [Bacillus amyloliquefaciens subsp. plantarum str. FZB42]	MULTI-MSMS	6	530.79	2	530.785	1059.56	47709.5	6.5801	0.60082	7.181	530.785	10.513	0.65153	10.513	10.235	10.887	0	43	15	4	0.005448	1	2943	63.624	54.648	1	5605100
SLGLTGKVAEHVLDEIGITSNK	22	Malon(K)	_SLGLTGK(ma)VAEHVLDEIGITSNK_	SLGLTGK(1)VAEHVLDEIGITSNK		SLGLTGK(65.18)VAEHVLDEIGITSNK(-65.18)		0	1	0	YP_001422966.1	YP_001422966.1	YP_001422966.1	>gi|154687805|ref|YP_001422966.1| serine hydroxymethyltransferase [Bacillus amyloliquefaciens subsp. plantarum str. FZB42]	MULTI-MSMS	2	790.09	3	789.752	2366.23	40270.4	3.1828	-1.8818	1.301	790.084	29.957	0.15616	29.957	29.889	30.045	0	38	11	5	0.0095716	1	8204	65.184	64.992	1	3492900
SLKEELFNLR	10	Malon(K)	_SLK(ma)EELFNLR_	SLK(1)EELFNLR		SLK(62.09)EELFNLR		0	1	0	YP_001419803.1	YP_001419803.1	YP_001419803.1	>gi|154684642|ref|YP_001419803.1| 50S ribosomal protein L29 [Bacillus amyloliquefaciens subsp. plantarum str. FZB42]	MULTI-MSMS	7	667.86	2	667.851	1333.69	42417.1	5.9285	1.4207	7.3492	667.852	26.461	0.44089	26.461	26.187	26.628	0	16	5	4	0.0094791	1	7660	62.088	58.074	1	4814200
SLLEEDKIELAK	12	Malon(K)	_SLLEEDK(ma)IELAK_	SLLEEDK(1)IELAK		SLLEEDK(72.9)IELAK(-72.9)		0	1	0	YP_001422691.1	YP_001422691.1	YP_001422691.1	>gi|154687530|ref|YP_001422691.1| phosphoglycerate kinase [Bacillus amyloliquefaciens subsp. plantarum str. FZB42]	MULTI-MSMS	8	737.39	2	737.388	1472.76	39376.8	2.8903	0.051905	2.9422	737.388	19.703	0.4207	19.703	19.453	19.873	0	60	19	5	0.0023055	1	5849	72.898	67.993	1	24089000
SLLGNMVEGVSKGFER	16	Malon(K)	_SLLGNMVEGVSK(ma)GFER_	SLLGNMVEGVSK(1)GFER		SLLGNMVEGVSK(75.53)GFER		0	1	0	YP_001419810.1	YP_001419810.1	YP_001419810.1	>gi|154684649|ref|YP_001419810.1| 50S ribosomal protein L6 [Bacillus amyloliquefaciens subsp. plantarum str. FZB42]	MULTI-MSMS	7	905.45	2	904.946	1807.88	36650.8	6.1967	-1.0744	5.1223	905.447	28.84	0.42466	28.84	28.609	29.034	0	23	7	5	0.00044211	1	8289	75.533	74.708	1	2112300
SLLGNMVEGVSKGFER	16	Malon(K)	_SLLGNMVEGVSK(ma)GFER_	SLLGNMVEGVSK(1)GFER		SLLGNMVEGVSK(57.37)GFER		0	1	0	YP_001419810.1	YP_001419810.1	YP_001419810.1	>gi|154684649|ref|YP_001419810.1| 50S ribosomal protein L6 [Bacillus amyloliquefaciens subsp. plantarum str. FZB42]	MULTI-MSMS	7	603.97	3	603.633	1807.88	44986.1	6.5976	-1.9125	4.685	603.966	28.843	0.34661	28.843	28.609	28.956	0	17	6	4	0.027037	1	8296	57.366	53.148	1	1172300
SMNLYKVFAR	10	Malon(K)	_SMNLYK(ma)VFAR_	SMNLYK(1)VFAR		SMNLYK(49.45)VFAR		0	1	0	YP_001420910.1	YP_001420910.1	YP_001420910.1	>gi|154685749|ref|YP_001420910.1| hypothetical protein RBAM_013160 [Bacillus amyloliquefaciens subsp. plantarum str. FZB42]	MULTI-MSMS	2	657.83	2	657.829	1313.64	41585.1	3.1016	0.42056	3.5221	657.83	23.797	0.1974	23.797	23.697	23.894	0	12	6	3	0.04802	1	6563	49.448	47.695	1	557830
SMSDSPDFAEKFMR	14	Malon(K)	_SMSDSPDFAEK(ma)FMR_	SMSDSPDFAEK(1)FMR		SMSDSPDFAEK(44.39)FMR		0	1	0	YP_001422984.1	YP_001422984.1	YP_001422984.1	>gi|154687823|ref|YP_001422984.1| transcription termination factor Rho [Bacillus amyloliquefaciens subsp. plantarum str. FZB42]	MULTI-MSMS	8	867.36	2	867.361	1732.71	37261.8	4.9068	-0.20682	4.6999	867.361	23.72	0.26452	23.72	23.591	23.855	0	13	6	3	0.043022	1	6938	44.391	44.391	1	940740
SPAKPVCLIPLSAR	14	Malon(K)	_SPAK(ma)PVCLIPLSAR_	SPAK(1)PVCLIPLSAR		SPAK(65.1)PVCLIPLSAR		0	1	0	YP_001421789.1	YP_001421789.1	YP_001421789.1	>gi|154686628|ref|YP_001421789.1| DfnJ [Bacillus amyloliquefaciens subsp. plantarum str. FZB42]	MULTI-MSMS	5	797.94	2	797.935	1593.85	39486.8	4.3655	0.17232	4.5378	797.934	20.358	0.32301	20.358	20.222	20.545	0	25	9	4	0.0093926	1	5862	65.105	64.117	1	1977000
SPEKFAPLVK	10	Malon(K)	_SPEK(ma)FAPLVK_	SPEK(1)FAPLVK		SPEK(59.12)FAPLVK(-59.12)		0	1	0	YP_001421412.1	YP_001421412.1	YP_001421412.1	>gi|154686251|ref|YP_001421412.1| BmyA [Bacillus amyloliquefaciens subsp. plantarum str. FZB42]	MULTI-MSMS	1	601.33	2	601.327	1200.64	44841.8	3.6097	-1.9855	1.6242	601.827	15.56	0.64408	15.56	15.229	15.873	0	38	10	7	0.027587	1	5107	59.116	50.371	1	10491000
SPEKFAPLVK	10	Malon(K)	_SPEK(ma)FAPLVK_	SPEK(1)FAPLVK		SPEK(71.81)FAPLVK(-71.81)		0	1	0	YP_001421412.1	YP_001421412.1	YP_001421412.1	>gi|154686251|ref|YP_001421412.1| BmyA [Bacillus amyloliquefaciens subsp. plantarum str. FZB42]	MULTI-MSMS	8	601.33	2	601.327	1200.64	45251.1	5.5118	-0.78635	4.7254	601.327	15.563	0.55096	15.563	15.337	15.888	0	23	9	3	0.0044106	1	4627	71.806	71.806	1	2163100
SPNIILPDANLKK	13	Malon(K)	_SPNIILPDANLK(ma)K_	SPNIILPDANLK(1)K		SPNIILPDANLK(55.35)K(-55.35)		0	1	0	YP_001421499.1	YP_001421499.1	YP_001421499.1	>gi|154686338|ref|YP_001421499.1| DhaS [Bacillus amyloliquefaciens subsp. plantarum str. FZB42]	MULTI-MSMS	7	754.92	2	754.92	1507.82	40816.1	1.8063	1.9545	3.7608	754.921	18.353	0.46238	18.353	18.159	18.621	0	34	11	4	0.0097469	2	5352	55.354	51.685	1	3773300
SSDLGDVIGITGKVFK	16	Malon(K)	_SSDLGDVIGITGK(ma)VFK_	SSDLGDVIGITGK(1)VFK		SSDLGDVIGITGK(51.52)VFK(-51.52)		0	1	0	YP_001419761.1	YP_001419761.1	YP_001419761.1	>gi|154684600|ref|YP_001419761.1| lysyl-tRNA synthetase [Bacillus amyloliquefaciens subsp. plantarum str. FZB42]	MULTI-MSMS	8	861.45	2	861.451	1720.89	37812.1	4.0373	-1.8404	2.1969	861.45	28.106	0.26531	28.106	27.988	28.253	0	40	11	5	0.037247	1	8155	51.524	49.881	1	11072000
SSDLKLFAK	9	Malon(K)	_SSDLK(ma)LFAK_	SSDLK(1)LFAK		SSDLK(53.24)LFAK(-53.24)		0	1	0	YP_001422109.1	YP_001422109.1	YP_001422109.1	>gi|154686948|ref|YP_001422109.1| glutamate-1-semialdehyde aminotransferase [Bacillus amyloliquefaciens subsp. plantarum str. FZB42]	MULTI-MSMS	6	547.79	2	547.79	1093.57	48181.3	3.1529	1.7525	4.9054	547.791	16.253	0.39667	16.253	16.071	16.468	-1.9073e-06	14	6	3	0.042788	1	4975	53.237	46.974	1	2453900
SSGINQKIAK	10	Malon(K)	_SSGINQK(ma)IAK_	SSGINQK(1)IAK		SSGINQK(60.26)IAK(-60.26)		0	1	0	YP_001421914.1	YP_001421914.1	YP_001421914.1	>gi|154686753|ref|YP_001421914.1| hypothetical protein RBAM_023230 [Bacillus amyloliquefaciens subsp. plantarum str. FZB42]	MULTI-MSMS	5	566.31	2	566.304	1130.59	46838.4	4.8207	-1.0751	3.7456	566.303	7.5773	0.28749	7.5773	7.4167	7.7042	0	25	10	3	0.02918	1	1780	60.255	42.524	1	2943000
SSGKIAFLQLR	11	Malon(K)	_SSGK(ma)IAFLQLR_	SSGK(1)IAFLQLR		SSGK(62.3)IAFLQLR		0	1	0	YP_001421644.1	YP_001421644.1	YP_001421644.1	>gi|154686483|ref|YP_001421644.1| asparaginyl-tRNA synthetase [Bacillus amyloliquefaciens subsp. plantarum str. FZB42]	MULTI-MSMS	5	653.36	2	653.362	1304.71	43039.8	3.7515	0.5527	4.3042	653.363	22.036	0.27936	22.036	21.927	22.206	0	20	8	3	0.012022	1	6314	62.298	61.509	1	2483400
SSGKIAFLQLR	11	Malon(K)	_SSGK(ma)IAFLQLR_	SSGK(1)IAFLQLR		SSGK(70.56)IAFLQLR		0	1	0	YP_001421644.1	YP_001421644.1	YP_001421644.1	>gi|154686483|ref|YP_001421644.1| asparaginyl-tRNA synthetase [Bacillus amyloliquefaciens subsp. plantarum str. FZB42]	MULTI-MSMS	6	653.36	2	653.362	1304.71	42673.6	1.6426	-0.66052	0.98207	653.362	21.84	0.65265	21.84	21.509	22.162	0	57	19	4	0.0044169	1	6618	70.563	69.348	1	42526000
SSLSHAAVKR	10	Malon(K)	_SSLSHAAVK(ma)R_	SSLSHAAVK(1)R		SSLSHAAVK(42.98)R		0	1	0	YP_001421791.1	YP_001421791.1	YP_001421791.1	>gi|154686630|ref|YP_001421791.1| DfnH [Bacillus amyloliquefaciens subsp. plantarum str. FZB42]	MULTI-MSMS	1	381.21	3	381.204	1140.59	56736.5	4.1588	0.70497	4.8638	381.204	4.7388	0.45926	4.7388	4.6327	5.092	0	26	14	3	0.049318	1	911	42.976	40.822	1	658040
SSLTMQITKR	10	Malon(K)	_SSLTMQITK(ma)R_	SSLTMQITK(1)R		SSLTMQITK(84.17)R		0	1	0	YP_001421499.1	YP_001421499.1	YP_001421499.1	>gi|154686338|ref|YP_001421499.1| DhaS [Bacillus amyloliquefaciens subsp. plantarum str. FZB42]	MULTI-MSMS	5	625.83	2	625.824	1249.63	45094.4	3.5715	-0.5081	3.0634	625.824	13.045	0.3838	13.045	12.793	13.177	9.5367e-07	12	7	3	0.00025858	1	3697	84.169	79.828	1	2931800
SSTAKDANDVCAHIR	15	Malon(K)	_SSTAK(ma)DANDVCAHIR_	SSTAK(1)DANDVCAHIR		SSTAK(61.41)DANDVCAHIR		0	1	0	YP_001422690.1	YP_001422690.1	YP_001422690.1	>gi|154687529|ref|YP_001422690.1| triosephosphate isomerase [Bacillus amyloliquefaciens subsp. plantarum str. FZB42]	MULTI-MSMS	8	577.6	3	577.597	1729.77	45822.6	5.6295	-0.30563	5.3238	577.597	9.8109	0.31458	9.8109	9.6709	9.9855	0	17	5	5	0.016064	1	2663	61.409	60.394	1	10053000
SSTAKDANDVCAHIR	15	Malon(K)	_SSTAK(ma)DANDVCAHIR_	SSTAK(1)DANDVCAHIR		SSTAK(46.32)DANDVCAHIR		0	1	0	YP_001422690.1	YP_001422690.1	YP_001422690.1	>gi|154687529|ref|YP_001422690.1| triosephosphate isomerase [Bacillus amyloliquefaciens subsp. plantarum str. FZB42]	MULTI-MSMS	8	865.9	2	865.892	1729.77	37139.6	5.559	0.11367	5.6727	865.892	9.8193	0.22379	9.8193	9.7043	9.9281	0	5	3	2	0.041201	1	2680	46.318	45.494	1	722170
STFGSFDQFKEK	12	Malon(K)	_STFGSFDQFK(ma)EK_	STFGSFDQFK(1)EK		STFGSFDQFK(64.24)EK(-64.24)		0	1	0	YP_001421925.1	YP_001421925.1	YP_001421925.1	>gi|154686764|ref|YP_001421925.1| hypothetical protein RBAM_023340 [Bacillus amyloliquefaciens subsp. plantarum str. FZB42]	MULTI-MSMS	2	753.84	2	753.841	1505.67	40274.8	3.3066	0.53904	3.8456	753.842	19.084	0.29419	19.084	18.902	19.196	1.9073e-06	9	3	3	0.0063131	1	5321	64.244	64.172	1	5181600
STFGSFDQFKEK	12	Malon(K)	_STFGSFDQFK(ma)EK_	STFGSFDQFK(1)EK		STFGSFDQFK(58.89)EK(-58.89)		0	1	0	YP_001421925.1	YP_001421925.1	YP_001421925.1	>gi|154686764|ref|YP_001421925.1| hypothetical protein RBAM_023340 [Bacillus amyloliquefaciens subsp. plantarum str. FZB42]	MULTI-MSMS	3	753.84	2	753.841	1505.67	40205.2	4.0401	0.9148	4.9549	753.841	19.256	0.25543	19.256	19.092	19.348	0	10	3	4	0.0095866	1	5343	58.885	58.537	1	2267100
STGLPLVLHGGTGIPTADIKK	21	Malon(K)	_STGLPLVLHGGTGIPTADIK(ma)K_	STGLPLVLHGGTGIPTADIK(1)K		STGLPLVLHGGTGIPTADIK(71.06)K(-71.06)		0	1	0	YP_001422988.1	YP_001422988.1	YP_001422988.1	>gi|154687827|ref|YP_001422988.1| fructose-bisphosphate aldolase [Bacillus amyloliquefaciens subsp. plantarum str. FZB42]	MULTI-MSMS	4	721.41	3	721.067	2160.18	41360.6	3.9399	0.29635	4.2362	721.401	20.045	0.52991	20.045	19.698	20.228	1.9073e-06	31	10	6	6.8674e-05	1	7033	71.06	70.367	1	10392000
STLLKVLK	8	Malon(K)	_STLLK(ma)VLK_	STLLK(1)VLK		STLLK(47.85)VLK(-47.85)		0	1	0	YP_001420811.1	YP_001420811.1	YP_001420811.1	>gi|154685650|ref|YP_001420811.1| LacF [Bacillus amyloliquefaciens subsp. plantarum str. FZB42]	MULTI-MSMS	5	494.31	2	494.308	986.601	50161.5	5.91	-0.48988	5.4202	494.308	17.21	0.40341	17.21	17.012	17.415	0	16	8	3	0.058312	1	4973	47.853	37.545	1	4824200
STQTVIHKALEK	12	Malon(K)	_STQTVIHK(ma)ALEK_	STQTVIHK(1)ALEK		STQTVIHK(71.78)ALEK(-71.78)		0	1	0	YP_001421703.1	YP_001421703.1	YP_001421703.1	>gi|154686542|ref|YP_001421703.1| GudB [Bacillus amyloliquefaciens subsp. plantarum str. FZB42]	MULTI-MSMS	3	720.89	2	720.888	1439.76	42362.3	5.5229	1.2026	6.7255	720.889	11.009	0.22482	11.009	10.867	11.092	0	9	3	3	0.0032784	1	2904	71.781	70.154	1	3474800
SVESVKNVMK	10	Malon(K)	_SVESVK(ma)NVMK_	SVESVK(1)NVMK		SVESVK(63.94)NVMK(-63.94)		0	1	0	YP_001422205.1	YP_001422205.1	YP_001422205.1	>gi|154687044|ref|YP_001422205.1| malate dehydrogenase [Bacillus amyloliquefaciens subsp. plantarum str. FZB42]	MULTI-MSMS	8	603.81	2	603.805	1205.6	43916.6	5.5336	1.7472	7.2809	603.806	12.178	0.47882	12.178	11.967	12.445	-9.5367e-07	11	7	2	0.013058	1	3535	63.944	60.902	1	6453600
SVFINKDTR	9	Malon(K)	_SVFINK(ma)DTR_	SVFINK(1)DTR		SVFINK(48.57)DTR		0	1	0	YP_001421187.1	YP_001421187.1	YP_001421187.1	>gi|154686026|ref|YP_001421187.1| succinyl-CoA synthetase subunit alpha [Bacillus amyloliquefaciens subsp. plantarum str. FZB42]	MULTI-MSMS	4	583.3	2	583.296	1164.58	43784.5	2.9777	-2.9966	-0.018971	583.293	11.677	0.48032	11.677	11.541	12.021	0	23	12	3	0.049253	1	3824	48.568	43.388	1	5719400
SVGKEQLSVMR	11	Malon(K)	_SVGK(ma)EQLSVMR_	SVGK(1)EQLSVMR		SVGK(117.7)EQLSVMR		0	1	0	YP_001421440.1	YP_001421440.1	YP_001421440.1	>gi|154686279|ref|YP_001421440.1| FenA [Bacillus amyloliquefaciens subsp. plantarum str. FZB42]	MULTI-MSMS	7	660.34	2	660.335	1318.66	42487.4	3.6512	0.20377	3.8549	660.336	13.495	0.35067	13.495	13.318	13.669	0	24	5	6	1.3496e-07	1	3875	117.7	107.47	1	13915000
SVGKEQLSVMR	11	Malon(K)	_SVGK(ma)EQLSVMR_	SVGK(1)EQLSVMR		SVGK(117.93)EQLSVMR		0	1	0	YP_001421440.1	YP_001421440.1	YP_001421440.1	>gi|154686279|ref|YP_001421440.1| FenA [Bacillus amyloliquefaciens subsp. plantarum str. FZB42]	MULTI-MSMS	8	660.34	2	660.335	1318.66	41676.5	1.4989	0.69413	2.193	660.336	13.423	0.59394	13.423	13.26	13.854	-9.5367e-07	47	13	6	1.3269e-07	2	3937	117.93	116.74	1	55241000
SVHINAEKGQIADTVLLPGDPLR	23	Malon(K)	_SVHINAEK(ma)GQIADTVLLPGDPLR_	SVHINAEK(1)GQIADTVLLPGDPLR		SVHINAEK(53.2)GQIADTVLLPGDPLR		0	1	0	YP_001421535.1	YP_001421535.1	YP_001421535.1	>gi|154686374|ref|YP_001421535.1| purine nucleoside phosphorylase [Bacillus amyloliquefaciens subsp. plantarum str. FZB42]	MULTI-MSMS	6	844.12	3	843.782	2528.32	38133	6.8483	0.70751	7.5558	844.117	23.286	0.35277	23.286	23.068	23.421	0	16	5	4	0.025725	1	7049	53.197	52.906	1	1301100
SVKEGGTVTAIAK	13	Malon(K)	_SVK(ma)EGGTVTAIAK_	SVK(1)EGGTVTAIAK		SVK(67.65)EGGTVTAIAK(-67.65)		0	1	0	YP_001422437.1	YP_001422437.1	YP_001422437.1	>gi|154687276|ref|YP_001422437.1| hypothetical protein RBAM_028750 [Bacillus amyloliquefaciens subsp. plantarum str. FZB42]	MULTI-MSMS	5	673.87	2	673.862	1345.71	42150.3	6.0669	-0.067083	5.9999	673.861	9.9762	0.26502	9.9762	9.8275	10.093	0	13	5	3	0.0087141	1	2627	67.646	61.227	1	4845300
SVSKTGTLQEAR	12	Malon(K)	_SVSK(ma)TGTLQEAR_	SVSK(1)TGTLQEAR		SVSK(112.42)TGTLQEAR		0	1	0	YP_001421962.1	YP_001421962.1	YP_001421962.1	>gi|154686801|ref|YP_001421962.1| 30S ribosomal protein S21 [Bacillus amyloliquefaciens subsp. plantarum str. FZB42]	MULTI-MSMS	8	681.85	2	681.847	1361.68	42692.6	6.3897	0.80299	7.1927	681.847	9.065	0.33993	9.065	8.9063	9.2463	0	21	7	4	2.3271e-07	1	2382	112.42	112.31	1	4922800
SYNCLKR	7	Malon(K)	_SYNCLK(ma)R_	SYNCLK(1)R		SYNCLK(77.28)R		0	1	0	YP_001419822.1	YP_001419822.1	YP_001419822.1	>gi|154684661|ref|YP_001419822.1| DNA-directed RNA polymerase subunit alpha [Bacillus amyloliquefaciens subsp. plantarum str. FZB42]	MULTI-MSMS	6	513.74	2	513.737	1025.46	46562.5	4.6637	1.0628	5.7266	513.738	7.7585	0.55487	7.7585	7.4026	7.9575	0	26	12	4	0.0041264	1	1959	77.282	73.443	1	8754600
TAAENDFVTLKK	12	Malon(K)	_TAAENDFVTLK(ma)K_	TAAENDFVTLK(1)K		TAAENDFVTLK(67.38)K(-67.38)		0	1	0	CON__P35908	CON__P35908	CON__P35908	>P35908 SWISS-PROT:P35908 Tax_Id=9606 Gene_Symbol=KRT2 Keratin, type II cytoskeletal 2 epidermal	MULTI-MSMS	6	711.86	2	711.859	1421.7	41852.8	6.4193	-0.38472	6.0346	711.859	10.448	0.37253	10.448	10.279	10.651	9.5367e-07	17	8	3	0.00042294	1	2951	67.385	45.064	1	1892000
TAIGDIEKAILK	12	Malon(K)	_TAIGDIEK(ma)AILK_	TAIGDIEK(1)AILK		TAIGDIEK(68.97)AILK(-68.97)		0	1	0	YP_001421230.1	YP_001421230.1	YP_001421230.1	>gi|154686069|ref|YP_001421230.1| ribosome recycling factor [Bacillus amyloliquefaciens subsp. plantarum str. FZB42]	MULTI-MSMS	7	679.39	2	679.382	1356.75	42121.6	6.4799	-0.80022	5.6797	679.382	27.583	0.69193	27.583	27.263	27.955	0	29	10	4	0.0057249	1	7936	68.972	61.607	1	8294900
TASGIVLPDSAKEKPQEGK	19	Malon(K)	_TASGIVLPDSAK(ma)EKPQEGK_	TASGIVLPDSAK(0.986)EK(0.014)PQEGK		TASGIVLPDSAK(18.59)EK(-18.59)PQEGK(-66.73)		0	1	0	YP_001420263.1	YP_001420263.1	YP_001420263.1	>gi|154685102|ref|YP_001420263.1| co-chaperonin GroES [Bacillus amyloliquefaciens subsp. plantarum str. FZB42]	MULTI-MSMS	1	681.36	3	681.02	2040.04	43106.8	1.6232	-0.078827	1.5444	681.353	11.39	0.59978	11.39	11.044	11.644	0	32	14	4	0.035885	1	3511	66.732	62.052	2	8154300
TASGIVLPDSAKEKPQEGK	19	Malon(K)	_TASGIVLPDSAK(ma)EKPQEGK_	TASGIVLPDSAK(0.994)EK(0.006)PQEGK		TASGIVLPDSAK(22.23)EK(-22.23)PQEGK(-76.81)		0	1	0	YP_001420263.1	YP_001420263.1	YP_001420263.1	>gi|154685102|ref|YP_001420263.1| co-chaperonin GroES [Bacillus amyloliquefaciens subsp. plantarum str. FZB42]	MULTI-MSMS	6	681.02	3	681.02	2040.04	42759.4	3.959	-2.71	1.249	681.352	11.643	0.52429	11.643	11.348	11.872	0	27	11	4	0.0060448	1	3356	76.807	76.66	2	19417000
TASRPFDKNR	10	Malon(K)	_TASRPFDK(ma)NR_	TASRPFDK(1)NR		TASRPFDK(64.12)NR		0	1	0	YP_001420729.1	YP_001420729.1	YP_001420729.1	>gi|154685568|ref|YP_001420729.1| 3-oxoacyl-ACP synthase [Bacillus amyloliquefaciens subsp. plantarum str. FZB42]	MULTI-MSMS	5	426.55	3	426.546	1276.62	53986.4	4.5495	1.1573	5.7068	426.546	5.7956	0.43274	5.7956	5.5806	6.0133	0	22	7	5	0.048593	1	1204	64.121	63.431	1	8768000
TATIIDGKETAK	12	Malon(K)	_TATIIDGK(ma)ETAK_	TATIIDGK(1)ETAK		TATIIDGK(82.65)ETAK(-82.65)		0	1	0	YP_001421856.1	YP_001421856.1	YP_001421856.1	>gi|154686695|ref|YP_001421856.1| bifunctional 5,10-methylene-tetrahydrofolate dehydrogenase/ 5,10-methylene-tetrahydrofolate cyclohydrolase [Bacillus amyloliquefaciens subsp. plantarum str. FZB42]	MULTI-MSMS	5	667.35	2	667.346	1332.68	41962.7	5.7599	-0.35772	5.4022	667.346	9.8766	0.2645	9.8766	9.729	9.9935	0	13	4	4	0.0002621	1	2593	82.651	81.572	1	8138300
TDAIEKSMAVSDR	13	Oxidation (M),Malon(K)	_TDAIEK(ma)SM(ox)AVSDR_	TDAIEK(1)SMAVSDR	TDAIEKSM(1)AVSDR	TDAIEK(60.25)SMAVSDR	TDAIEKSM(60.25)AVSDR	0	1	1	YP_001421683.1	YP_001421683.1	YP_001421683.1	>gi|154686522|ref|YP_001421683.1| heptaprenyl diphosphate synthase subunit HepT [Bacillus amyloliquefaciens subsp. plantarum str. FZB42]	MULTI-MSMS	5	762.85	2	762.846	1523.68	39789.6	5.2825	-0.28402	4.9984	762.846	10.51	0.27386	10.51	10.359	10.633	0	20	7	4	0.024914	1	2822	60.246	55.176	1	1788300
TDAIEKSMAVSDR	13	Oxidation (M),Malon(K)	_TDAIEK(ma)SM(ox)AVSDR_	TDAIEK(1)SMAVSDR	TDAIEKSM(1)AVSDR	TDAIEK(95.75)SMAVSDR	TDAIEKSM(95.75)AVSDR	0	1	1	YP_001421683.1	YP_001421683.1	YP_001421683.1	>gi|154686522|ref|YP_001421683.1| heptaprenyl diphosphate synthase subunit HepT [Bacillus amyloliquefaciens subsp. plantarum str. FZB42]	MULTI-MSMS	6	762.85	2	762.846	1523.68	39417.4	6.6698	-0.57004	6.0997	762.846	10.724	0.60079	10.724	10.545	11.145	0	45	13	5	4.2592e-05	1	3012	95.751	88.66	1	18701000
TDAIEKSMAVSDR	13	Malon(K)	_TDAIEK(ma)SMAVSDR_	TDAIEK(1)SMAVSDR		TDAIEK(82.84)SMAVSDR		0	1	0	YP_001421683.1	YP_001421683.1	YP_001421683.1	>gi|154686522|ref|YP_001421683.1| heptaprenyl diphosphate synthase subunit HepT [Bacillus amyloliquefaciens subsp. plantarum str. FZB42]	MULTI-MSMS	5	754.85	2	754.848	1507.68	39611.1	6.2526	0.59903	6.8516	754.849	13.994	0.59965	13.994	13.793	14.393	0	24	10	5	0.00015255	1	3986	82.837	81.935	1	7488300
TDAIEKSMAVSDR	13	Malon(K)	_TDAIEK(ma)SMAVSDR_	TDAIEK(1)SMAVSDR		TDAIEK(107.5)SMAVSDR		0	1	0	YP_001421683.1	YP_001421683.1	YP_001421683.1	>gi|154686522|ref|YP_001421683.1| heptaprenyl diphosphate synthase subunit HepT [Bacillus amyloliquefaciens subsp. plantarum str. FZB42]	MULTI-MSMS	6	754.85	2	754.848	1507.68	39516.7	5.6619	-0.34735	5.3146	754.849	13.965	0.92614	13.965	13.664	14.59	0	57	15	6	2.9066e-07	2	4180	107.5	102.79	1	135120000
TDAIEKSMAVSDR	13	Malon(K)	_TDAIEK(ma)SMAVSDR_	TDAIEK(1)SMAVSDR		TDAIEK(110.35)SMAVSDR		0	1	0	YP_001421683.1	YP_001421683.1	YP_001421683.1	>gi|154686522|ref|YP_001421683.1| heptaprenyl diphosphate synthase subunit HepT [Bacillus amyloliquefaciens subsp. plantarum str. FZB42]	MULTI-MSMS	7	754.85	2	754.848	1507.68	39903.6	5.1613	-0.30438	4.8569	754.848	13.943	0.37143	13.943	13.722	14.094	0	16	5	4	1.9336e-09	1	4028	110.35	107.31	1	5043700
TDGLDLLYQALHKEPLR	17	Malon(K)	_TDGLDLLYQALHK(ma)EPLR_	TDGLDLLYQALHK(1)EPLR		TDGLDLLYQALHK(48.05)EPLR		0	1	0	YP_001421794.1	YP_001421794.1	YP_001421794.1	>gi|154686633|ref|YP_001421794.1| DfnE [Bacillus amyloliquefaciens subsp. plantarum str. FZB42]	MULTI-MSMS	7	690.36	3	690.029	2067.06	41674.1	4.9132	-1.5322	3.381	690.362	29.742	0.20245	29.742	29.589	29.792	0	6	3	2	0.043386	1	8537	48.053	47.774	1	986250
TDQTADEVLNTLNKK	15	Malon(K)	_TDQTADEVLNTLNK(ma)K_	TDQTADEVLNTLNK(1)K		TDQTADEVLNTLNK(124.29)K(-124.29)		0	1	0	YP_001422229.1	YP_001422229.1	YP_001422229.1	>gi|154687068|ref|YP_001422229.1| acetate kinase [Bacillus amyloliquefaciens subsp. plantarum str. FZB42]	MULTI-MSMS	8	888.44	2	888.437	1774.86	37276.7	3.5292	1.2142	4.7434	888.437	18.724	0.2676	18.724	18.588	18.856	0	20	6	4	8.168e-15	1	5531	124.29	123.88	1	4252700
TEEFKSVLR	9	Malon(K)	_TEEFK(ma)SVLR_	TEEFK(1)SVLR		TEEFK(50.35)SVLR		0	1	0	YP_001421294.1	YP_001421294.1	YP_001421294.1	>gi|154686133|ref|YP_001421294.1| BaeM [Bacillus amyloliquefaciens subsp. plantarum str. FZB42]	MULTI-MSMS	3	597.81	2	597.804	1193.59	46003.3	5.091	0.35695	5.4479	597.804	15.604	0.35862	15.604	15.428	15.787	0	26	10	3	0.043945	1	4348	50.354	48.601	1	831610
TELINAVAEASELSKK	16	Malon(K)	_TELINAVAEASELSK(ma)K_	TELINAVAEASELSK(1)K		TELINAVAEASELSK(61.28)K(-61.28)		0	1	0	YP_001421688.1	YP_001421688.1	YP_001421688.1	>gi|154686527|ref|YP_001421688.1| hypothetical protein RBAM_020950 [Bacillus amyloliquefaciens subsp. plantarum str. FZB42]	MULTI-MSMS	4	894.97	2	894.965	1787.92	36056	4.4799	0.37243	4.8523	895.467	22.488	0.34145	22.488	22.3	22.641	0	8	4	2	0.00084836	1	7799	61.276	58.564	1	4129900
TFSKDSDGTGTGEGAAAVLLK	21	Malon(K)	_TFSK(ma)DSDGTGTGEGAAAVLLK_	TFSK(1)DSDGTGTGEGAAAVLLK		TFSK(89.01)DSDGTGTGEGAAAVLLK(-89.01)		0	1	0	YP_001421412.1	YP_001421412.1	YP_001421412.1	>gi|154686251|ref|YP_001421412.1| BmyA [Bacillus amyloliquefaciens subsp. plantarum str. FZB42]	MULTI-MSMS	5	1056.52	2	1056.01	2110.01	34242.4	4.8239	0.39674	5.2206	1056.51	19.012	0.54844	19.012	18.752	19.301	0	33	10	5	3.444e-05	1	5472	89.011	87.393	1	4051600
TFVGQKR	7	Malon(K)	_TFVGQK(ma)R_	TFVGQK(1)R		TFVGQK(77.92)R		0	1	0	YP_001421506.1	YP_001421506.1	YP_001421506.1	>gi|154686345|ref|YP_001421506.1| 2-oxoglutarate dehydrogenase E1 [Bacillus amyloliquefaciens subsp. plantarum str. FZB42]	MULTI-MSMS	2	461.24	2	461.243	920.472	50380.7	2.6883	-0.68696	2.0013	461.243	6.5686	0.73308	6.5686	6.3286	7.0617	0	28	13	4	0.0048954	1	1411	77.923	65.729	1	44357000
TFVGQKR	7	Malon(K)	_TFVGQK(ma)R_	TFVGQK(1)R		TFVGQK(73.26)R		0	1	0	YP_001421506.1	YP_001421506.1	YP_001421506.1	>gi|154686345|ref|YP_001421506.1| 2-oxoglutarate dehydrogenase E1 [Bacillus amyloliquefaciens subsp. plantarum str. FZB42]	MULTI-MSMS	3	461.25	2	461.243	920.472	49971.4	5.1172	0.21598	5.3332	461.243	6.446	0.76481	6.446	6.1745	6.9393	4.7684e-07	34	14	5	0.007479	1	1384	73.26	69.242	1	34012000
TGEQLYPTLLFEQKTIR	17	Malon(K)	_TGEQLYPTLLFEQK(ma)TIR_	TGEQLYPTLLFEQK(1)TIR		TGEQLYPTLLFEQK(98.76)TIR		0	1	0	YP_001421032.1	YP_001421032.1	YP_001421032.1	>gi|154685871|ref|YP_001421032.1| MlnF [Bacillus amyloliquefaciens subsp. plantarum str. FZB42]	MULTI-MSMS	6	708.71	3	708.372	2122.09	41685.1	4.5611	0.22898	4.7901	708.706	27.155	0.31702	27.155	26.958	27.275	-1.9073e-06	15	5	4	4.6523e-09	1	8168	98.76	97.446	1	4369700
TGEQLYPTLLFEQKTIR	17	Malon(K)	_TGEQLYPTLLFEQK(ma)TIR_	TGEQLYPTLLFEQK(1)TIR		TGEQLYPTLLFEQK(77.22)TIR		0	1	0	YP_001421032.1	YP_001421032.1	YP_001421032.1	>gi|154685871|ref|YP_001421032.1| MlnF [Bacillus amyloliquefaciens subsp. plantarum str. FZB42]	MULTI-MSMS	6	1062.06	2	1062.05	2122.09	34520.4	4.5967	0.09949	4.6962	1062.56	27.158	0.31702	27.158	26.958	27.275	0	15	5	4	6.0891e-05	1	8172	77.221	67.53	1	2607100
TGGAEKLFESEK	12	Malon(K)	_TGGAEK(ma)LFESEK_	TGGAEK(1)LFESEK		TGGAEK(74.62)LFESEK(-74.62)		0	1	0	YP_001420979.1	YP_001420979.1	YP_001420979.1	>gi|154685818|ref|YP_001420979.1| short chain dehydrogenase [Bacillus amyloliquefaciens subsp. plantarum str. FZB42]	MULTI-MSMS	2	691.33	2	691.328	1380.64	40105.4	5.0372	-0.16377	4.8735	691.327	14.338	0.6194	14.338	14.057	14.676	0	20	10	3	0.0025546	1	3951	74.62	72.408	1	2044000
THSYIEKGIEEGAR	14	Malon(K)	_THSYIEK(ma)GIEEGAR_	THSYIEK(1)GIEEGAR		THSYIEK(76.36)GIEEGAR		0	1	0	YP_001423238.1	YP_001423238.1	YP_001423238.1	>gi|154688077|ref|YP_001423238.1| hypothetical protein RBAM_036780 [Bacillus amyloliquefaciens subsp. plantarum str. FZB42]	MULTI-MSMS	6	559.27	3	559.269	1674.78	45507.6	6.3482	0.37768	6.7258	559.269	12.663	0.48613	12.663	12.412	12.898	0	21	7	4	0.00031572	1	3787	76.357	76.21	1	1824300
THSYIEKGIEEGAR	14	Malon(K)	_THSYIEK(ma)GIEEGAR_	THSYIEK(1)GIEEGAR		THSYIEK(74.99)GIEEGAR		0	1	0	YP_001423238.1	YP_001423238.1	YP_001423238.1	>gi|154688077|ref|YP_001423238.1| hypothetical protein RBAM_036780 [Bacillus amyloliquefaciens subsp. plantarum str. FZB42]	MULTI-MSMS	7	559.27	3	559.269	1674.78	46713.5	6.6878	-0.92093	5.7669	559.268	12.788	0.58644	12.788	12.495	13.082	9.5367e-07	40	10	5	0.00034962	1	3662	74.987	73.999	1	13704000
TIDTASGNASYGKK	14	Malon(K)	_TIDTASGNASYGK(ma)K_	TIDTASGNASYGK(1)K		TIDTASGNASYGK(58.98)K(-58.98)		0	1	0	YP_001422517.1	YP_001422517.1	YP_001422517.1	>gi|154687356|ref|YP_001422517.1| hypothetical protein RBAM_029550 [Bacillus amyloliquefaciens subsp. plantarum str. FZB42]	MULTI-MSMS	8	749.86	2	749.855	1497.69	39958.6	5.449	1.0607	6.5097	749.855	7.5329	0.29109	7.5329	7.3817	7.6728	4.7684e-07	25	12	3	0.0095236	1	1859	58.98	55.264	1	720400
TIGKHESSLNR	11	Malon(K)	_TIGK(ma)HESSLNR_	TIGK(1)HESSLNR		TIGK(90.83)HESSLNR		0	1	0	YP_001422847.1	YP_001422847.1	YP_001422847.1	>gi|154687686|ref|YP_001422847.1| minor teichoic acid biosynthesis protein ggaA like protein [Bacillus amyloliquefaciens subsp. plantarum str. FZB42]	MULTI-MSMS	7	443.23	3	443.225	1326.65	52193.2	2.9253	-1.6987	1.2266	443.225	5.7754	0.98744	5.7754	5.5316	6.519	0	42	24	7	0.00021482	1	1213	90.827	86.311	1	260040000
TIGKHESSLNR	11	Malon(K)	_TIGK(ma)HESSLNR_	TIGK(1)HESSLNR		TIGK(125.53)HESSLNR		0	1	0	YP_001422847.1	YP_001422847.1	YP_001422847.1	>gi|154687686|ref|YP_001422847.1| minor teichoic acid biosynthesis protein ggaA like protein [Bacillus amyloliquefaciens subsp. plantarum str. FZB42]	MULTI-MSMS	7	664.33	2	664.334	1326.65	42713.8	3.4144	-0.75069	2.6637	664.333	5.7884	0.61364	5.7884	5.5823	6.1959	0	39	12	4	5.5706e-08	1	1214	125.53	116.33	1	54111000
TIMIDLLPNQKDGR	14	Malon(K)	_TIMIDLLPNQK(ma)DGR_	TIMIDLLPNQK(1)DGR		TIMIDLLPNQK(57.53)DGR		0	1	0	YP_001421028.1	YP_001421028.1	YP_001421028.1	>gi|154685867|ref|YP_001421028.1| MlnB [Bacillus amyloliquefaciens subsp. plantarum str. FZB42]	MULTI-MSMS	6	850.94	2	850.438	1698.86	36295.4	3.0713	3.5075	6.5788	850.441	22.723	0.48479	22.723	22.378	22.863	1.9073e-06	28	11	3	0.014586	1	6879	57.525	56.862	1	2982000
TKAEQTEASWNDTFK	15	Malon(K)	_TK(ma)AEQTEASWNDTFK_	TK(1)AEQTEASWNDTFK		TK(137.45)AEQTEASWNDTFK(-137.45)		0	1	0	YP_001420451.1	YP_001420451.1	YP_001420451.1	>gi|154685290|ref|YP_001420451.1| GlvA [Bacillus amyloliquefaciens subsp. plantarum str. FZB42]	MULTI-MSMS	7	921.42	2	921.413	1840.81	37040.2	3.2427	-0.026901	3.2158	921.413	16.823	0.41013	16.823	16.712	17.122	-1.9073e-06	16	7	4	2.1899e-20	1	4909	137.45	135.89	1	4625000
TKGEPGTGNIVEAVR	15	Malon(K)	_TK(ma)GEPGTGNIVEAVR_	TK(1)GEPGTGNIVEAVR		TK(50.23)GEPGTGNIVEAVR		0	1	0	YP_001419690.1	YP_001419690.1	YP_001419690.1	>gi|154684529|ref|YP_001419690.1| pyridoxal biosynthesis lyase PdxS [Bacillus amyloliquefaciens subsp. plantarum str. FZB42]	MULTI-MSMS	4	807.41	2	807.41	1612.81	39075.2	2.9539	1.9012	4.8552	807.412	13.388	0.30989	13.388	13.242	13.552	0	17	8	3	0.038619	1	4608	50.226	48.111	1	2729100
TKITNWNFTK	10	Malon(K)	_TK(ma)ITNWNFTK_	TK(1)ITNWNFTK		TK(70.94)ITNWNFTK(-70.94)		0	1	0	YP_001422540.1	YP_001422540.1	YP_001422540.1	>gi|154687379|ref|YP_001422540.1| hypothetical protein RBAM_029780 [Bacillus amyloliquefaciens subsp. plantarum str. FZB42]	MSMS	8	669.84	2	669.838	1337.66	NaN	NaN	NaN	NaN	NaN	17.786	1	17.786	17.286	18.286	0				0.0013858	1	5283	70.942	63.907	1
TKTSIVDSK	9	Malon(K)	_TK(ma)TSIVDSK_	TK(1)TSIVDSK		TK(92.11)TSIVDSK(-92.11)		0	1	0	YP_001421036.1	YP_001421036.1	YP_001421036.1	>gi|154685875|ref|YP_001421036.1| PdhA [Bacillus amyloliquefaciens subsp. plantarum str. FZB42]	MULTI-MSMS	6	532.78	2	532.777	1063.54	48241	4.7806	-0.92816	3.8524	532.777	7.3425	0.57895	7.3425	7.1316	7.7106	-4.7684e-07	35	14	3	0.00057987	1	1773	92.112	81.825	1	16167000
TLDVVGLDTFAHVAKNVYDK	20	Malon(K)	_TLDVVGLDTFAHVAK(ma)NVYDK_	TLDVVGLDTFAHVAK(1)NVYDK		TLDVVGLDTFAHVAK(46.07)NVYDK(-46.07)		0	1	0	YP_001422554.1	YP_001422554.1	YP_001422554.1	>gi|154687393|ref|YP_001422554.1| hypothetical protein RBAM_029920 [Bacillus amyloliquefaciens subsp. plantarum str. FZB42]	MULTI-MSMS	8	764.73	3	764.39	2290.15	39619.1	4.0823	2.0601	6.1424	764.726	28.259	0.16838	28.259	28.162	28.33	1.9073e-06	17	5	4	0.051381	1	8208	46.065	42.312	1	929620
TLEEVGKVFGVTR	13	Malon(K)	_TLEEVGK(ma)VFGVTR_	TLEEVGK(1)VFGVTR		TLEEVGK(51.5)VFGVTR		0	1	0	YP_001421942.1	YP_001421942.1	YP_001421942.1	>gi|154686781|ref|YP_001421942.1| RNA polymerase sigma factor RpoD [Bacillus amyloliquefaciens subsp. plantarum str. FZB42]	MULTI-MSMS	5	760.9	2	760.901	1519.79	39330.9	3.6429	2.1631	5.8061	760.902	22.075	0.39442	22.075	21.909	22.304	-1.9073e-06	29	14	4	0.034297	1	6318	51.495	48.737	1	1612500
TLIEEKYFQR	10	Malon(K)	_TLIEEK(ma)YFQR_	TLIEEK(1)YFQR		TLIEEK(98.9)YFQR		0	1	0	YP_001421800.1	YP_001421800.1	YP_001421800.1	>gi|154686639|ref|YP_001421800.1| DfnA [Bacillus amyloliquefaciens subsp. plantarum str. FZB42]	MULTI-MSMS	8	706.86	2	706.856	1411.7	41193.8	2.9281	1.2318	4.1599	706.857	18.221	0.35181	18.221	18.116	18.468	0	21	8	4	2.9163e-05	1	5408	98.898	90.198	1	2107100
TLKIPSGR	8	Malon(K)	_TLK(ma)IPSGR_	TLK(1)IPSGR		TLK(62.27)IPSGR		0	1	0	YP_001421795.1	YP_001421795.1	YP_001421795.1	>gi|154686634|ref|YP_001421795.1| DfnD [Bacillus amyloliquefaciens subsp. plantarum str. FZB42]	MULTI-MSMS	2	479.27	2	479.272	956.529	50375.4	4.0336	0.3177	4.3513	479.272	10.798	0.45666	10.798	10.542	10.998	0	21	7	4	0.028432	1	2775	62.271	49.481	1	2915900
TLQKQAVNLK	10	Malon(K)	_TLQK(ma)QAVNLK_	TLQK(1)QAVNLK		TLQK(81.92)QAVNLK(-81.92)		0	1	0	YP_001421280.1	YP_001421280.1	YP_001421280.1	>gi|154686119|ref|YP_001421280.1| hypothetical protein RBAM_016860 [Bacillus amyloliquefaciens subsp. plantarum str. FZB42]	MULTI-MSMS	3	614.85	2	614.848	1227.68	44664.5	4.9098	1.1775	6.0873	614.849	10.632	0.42229	10.632	10.497	10.919	0	18	7	4	0.00091927	1	2736	81.92	61.713	1	11456000
TLSAKGISDFNSILK	15	Malon(K)	_TLSAK(ma)GISDFNSILK_	TLSAK(1)GISDFNSILK		TLSAK(67.14)GISDFNSILK(-67.14)		0	1	0	YP_001420768.1	YP_001420768.1	YP_001420768.1	>gi|154685607|ref|YP_001420768.1| enoyl-(acyl carrier protein) reductase [Bacillus amyloliquefaciens subsp. plantarum str. FZB42]	MULTI-MSMS	8	840.45	2	840.446	1678.88	38470.6	2.6607	0.95573	3.6165	840.447	24.473	0.42015	24.473	24.271	24.691	0	24	7	4	0.007016	1	7164	67.136	62.787	1	4238900
TLVIKANVGQPAK	13	Malon(K)	_TLVIK(ma)ANVGQPAK_	TLVIK(1)ANVGQPAK		TLVIK(59.71)ANVGQPAK(-59.71)		0	1	0	YP_001420489.1	YP_001420489.1	YP_001420489.1	>gi|154685328|ref|YP_001420489.1| enoyl-(acyl carrier protein) reductase [Bacillus amyloliquefaciens subsp. plantarum str. FZB42]	MULTI-MSMS	3	712.91	2	712.909	1423.8	41921.4	4.2314	-1.4147	2.8166	712.908	13.412	0.28265	13.412	13.319	13.601	0	15	6	3	0.016119	1	3666	59.709	59.352	1	3464100
TLVTHQTGPDGQVIKR	16	Malon(K)	_TLVTHQTGPDGQVIK(ma)R_	TLVTHQTGPDGQVIK(1)R		TLVTHQTGPDGQVIK(142.72)R		0	1	0	YP_001421186.1	YP_001421186.1	YP_001421186.1	>gi|154686025|ref|YP_001421186.1| succinyl-CoA synthetase subunit beta [Bacillus amyloliquefaciens subsp. plantarum str. FZB42]	MULTI-MSMS	5	613	3	612.659	1834.95	43660.2	5.9672	0.71762	6.6848	612.659	9.5335	0.25305	9.5335	9.4308	9.6839	0	13	5	4	2.2045e-28	1	2432	142.72	135.77	1	16698000
TNVGELSVKATSFELLTK	18	Malon(K)	_TNVGELSVK(ma)ATSFELLTK_	TNVGELSVK(1)ATSFELLTK		TNVGELSVK(54.51)ATSFELLTK(-54.51)		0	1	0	YP_001419761.1	YP_001419761.1	YP_001419761.1	>gi|154684600|ref|YP_001419761.1| lysyl-tRNA synthetase [Bacillus amyloliquefaciens subsp. plantarum str. FZB42]	MULTI-MSMS	6	675.36	3	675.025	2022.05	42524.6	4.3969	1.8363	6.2333	675.36	27.783	0.62429	27.783	27.57	28.194	-1.9073e-06	64	22	6	0.033344	1	8322	54.511	54.045	1	16378000
TNVGELSVKATSFELLTK	18	Malon(K)	_TNVGELSVK(ma)ATSFELLTK_	TNVGELSVK(1)ATSFELLTK		TNVGELSVK(78.27)ATSFELLTK(-78.27)		0	1	0	YP_001419761.1	YP_001419761.1	YP_001419761.1	>gi|154684600|ref|YP_001419761.1| lysyl-tRNA synthetase [Bacillus amyloliquefaciens subsp. plantarum str. FZB42]	MULTI-MSMS	6	1012.54	2	1012.03	2022.05	35057.1	4.8695	1.1974	6.0669	1012.54	27.78	0.47701	27.78	27.586	28.063	-1.9073e-06	53	13	6	0.00034128	1	8327	78.272	77.742	1	11791000
TPALEAAKQAK	11	Malon(K)	_TPALEAAK(ma)QAK_	TPALEAAK(1)QAK		TPALEAAK(76.07)QAK(-76.07)		0	1	0	YP_001422554.1	YP_001422554.1	YP_001422554.1	>gi|154687393|ref|YP_001422554.1| hypothetical protein RBAM_029920 [Bacillus amyloliquefaciens subsp. plantarum str. FZB42]	MULTI-MSMS	2	607.33	2	607.325	1212.63	45069.4	4.6118	-0.40526	4.2065	607.325	9.3603	0.52177	9.3603	9.1687	9.6905	0	28	9	5	0.0031425	1	2308	76.073	72.988	1	4593600
TPALEAAKQAK	11	Malon(K)	_TPALEAAK(ma)QAK_	TPALEAAK(1)QAK		TPALEAAK(91.62)QAK(-91.62)		0	1	0	YP_001422554.1	YP_001422554.1	YP_001422554.1	>gi|154687393|ref|YP_001422554.1| hypothetical protein RBAM_029920 [Bacillus amyloliquefaciens subsp. plantarum str. FZB42]	MULTI-MSMS	3	607.33	2	607.325	1212.63	44529.2	4.7297	0.28941	5.0191	607.325	9.2785	1.136	9.2785	8.7457	9.8817	0	128	30	6	0.0002261	3	2263	91.62	86.734	1	48627000
TPALEAAKQAK	11	Malon(K)	_TPALEAAK(ma)QAK_	TPALEAAK(1)QAK		TPALEAAK(58.32)QAK(-58.32)		0	1	0	YP_001422554.1	YP_001422554.1	YP_001422554.1	>gi|154687393|ref|YP_001422554.1| hypothetical protein RBAM_029920 [Bacillus amyloliquefaciens subsp. plantarum str. FZB42]	MULTI-MSMS	4	607.33	2	607.325	1212.63	45011.7	3.2332	-0.7416	2.4916	607.324	9.2267	0.71172	9.2267	8.9168	9.6285	0	60	18	5	0.03132	1	2741	58.32	55.786	1	82505000
TPASAFAPVKK	11	Malon(K)	_TPASAFAPVK(ma)K_	TPASAFAPVK(1)K		TPASAFAPVK(68)K(-68)		0	1	0	YP_001421295.1	YP_001421295.1	YP_001421295.1	>gi|154686134|ref|YP_001421295.1| BaeN [Bacillus amyloliquefaciens subsp. plantarum str. FZB42]	MULTI-MSMS	2	601.83	2	601.824	1201.63	46038.6	6.2735	-1.1955	5.078	601.824	11.342	0.47684	11.342	10.998	11.475	-9.5367e-07	15	8	3	0.0029811	1	2981	67.997	66.23	1	2010400
TPASAFAPVKK	11	Malon(K)	_TPASAFAPVK(ma)K_	TPASAFAPVK(1)K		TPASAFAPVK(68)K(-68)		0	1	0	YP_001421295.1	YP_001421295.1	YP_001421295.1	>gi|154686134|ref|YP_001421295.1| BaeN [Bacillus amyloliquefaciens subsp. plantarum str. FZB42]	MSMS	3	601.83	2	601.824	1201.63	NaN	NaN	NaN	NaN	NaN	11.173	1	11.173	10.673	11.673	0				0.0012599	1	2956	67.997	63.688	1
TPGVCDKDGGDLYQR	15	Malon(K)	_TPGVCDK(ma)DGGDLYQR_	TPGVCDK(1)DGGDLYQR		TPGVCDK(116.06)DGGDLYQR		0	1	0	YP_001419816.1	YP_001419816.1	YP_001419816.1	>gi|154684655|ref|YP_001419816.1| adenylate kinase [Bacillus amyloliquefaciens subsp. plantarum str. FZB42]	MULTI-MSMS	4	883.89	2	883.886	1765.76	36762.8	3.7042	-0.16852	3.5357	883.886	12.319	0.40149	12.319	12.115	12.516	0	18	7	4	1.082e-09	1	4121	116.06	115.24	1	4759800
TPGVCDKDGGDLYQR	15	Malon(K)	_TPGVCDK(ma)DGGDLYQR_	TPGVCDK(1)DGGDLYQR		TPGVCDK(92.44)DGGDLYQR		0	1	0	YP_001419816.1	YP_001419816.1	YP_001419816.1	>gi|154684655|ref|YP_001419816.1| adenylate kinase [Bacillus amyloliquefaciens subsp. plantarum str. FZB42]	MULTI-MSMS	5	883.89	2	883.886	1765.76	37302.8	6.4343	-1.8355	4.5989	883.885	12.474	0.33314	12.474	12.278	12.611	0	23	7	4	4.7032e-06	1	3496	92.439	91.615	1	2322500
TPLSAEDVKR	10	Malon(K)	_TPLSAEDVK(ma)R_	TPLSAEDVK(1)R		TPLSAEDVK(144.1)R		0	1	0	YP_001419998.1	YP_001419998.1	YP_001419998.1	>gi|154684837|ref|YP_001419998.1| SrfAC [Bacillus amyloliquefaciens subsp. plantarum str. FZB42]	MULTI-MSMS	7	601.31	2	601.307	1200.6	44357	4.7684	-1.0592	3.7092	601.307	10.252	0.39725	10.252	10.046	10.443	0	28	7	6	2.824e-14	1	2747	144.1	135.4	1	4261300
TPPAAVLLKK	10	Malon(K)	_TPPAAVLLK(ma)K_	TPPAAVLLK(1)K		TPPAAVLLK(49.45)K(-49.45)		0	1	0	YP_001419781.1	YP_001419781.1	YP_001419781.1	>gi|154684620|ref|YP_001419781.1| 50S ribosomal protein L11 [Bacillus amyloliquefaciens subsp. plantarum str. FZB42]	MULTI-MSMS	5	562.34	2	562.34	1122.66	47185.7	5.1636	0.051347	5.2149	562.34	13.675	0.69912	13.675	13.296	13.995	0	36	12	4	0.041116	1	3876	49.448	46.914	1	17888000
TQVITFCDKNER	12	Malon(K)	_TQVITFCDK(ma)NER_	TQVITFCDK(1)NER		TQVITFCDK(119.62)NER		0	1	0	YP_001421791.1	YP_001421791.1	YP_001421791.1	>gi|154686630|ref|YP_001421791.1| DfnH [Bacillus amyloliquefaciens subsp. plantarum str. FZB42]	MULTI-MSMS	1	798.87	2	798.87	1595.72	37283	2.5164	0.22255	2.7389	798.87	13.508	0.42352	13.508	13.323	13.747	0	15	7	3	2.843e-09	1	4368	119.62	117.56	1	4302800
TSIVDSKK	8	Malon(K)	_TSIVDSK(ma)K_	TSIVDSK(1)K		TSIVDSK(54.26)K(-54.26)		0	1	0	YP_001421036.1	YP_001421036.1	YP_001421036.1	>gi|154685875|ref|YP_001421036.1| PdhA [Bacillus amyloliquefaciens subsp. plantarum str. FZB42]	MULTI-MSMS	2	482.25	2	482.253	962.492	50531.6	2.6754	-0.83808	1.8373	482.253	6.3396	0.52745	6.3396	6.0759	6.6033	0	16	9	2	0.030406	1	1331	54.259	48.933	1	3671200
TSPPKAAHAPELQAQTTVQK	20	Malon(K)	_TSPPK(ma)AAHAPELQAQTTVQK_	TSPPK(1)AAHAPELQAQTTVQK		TSPPK(50.96)AAHAPELQAQTTVQK(-50.96)		0	1	0	YP_001421294.1	YP_001421294.1	YP_001421294.1	>gi|154686133|ref|YP_001421294.1| BaeM [Bacillus amyloliquefaciens subsp. plantarum str. FZB42]	MULTI-MSMS	3	730.72	3	730.378	2188.11	41451.7	5.0834	-0.74912	4.3342	730.712	10.315	0.39683	10.315	10.035	10.432	0	26	6	5	0.041939	1	2620	50.957	50.887	1	6762100
TTGFYYVKQQK	11	Malon(K)	_TTGFYYVK(ma)QQK_	TTGFYYVK(1)QQK		TTGFYYVK(72.29)QQK(-72.29)		0	1	0	YP_001423009.1	YP_001423009.1	YP_001423009.1	>gi|154687848|ref|YP_001423009.1| hypothetical protein RBAM_034490 [Bacillus amyloliquefaciens subsp. plantarum str. FZB42]	MULTI-MSMS	6	724.86	2	724.856	1447.7	39864.4	5.6425	0.36436	6.0068	724.857	13.67	0.41096	13.67	13.448	13.859	0	10	6	2	0.0024244	1	4125	72.29	65.387	1	3290300
TVAVGEPSDKLK	12	Malon(K)	_TVAVGEPSDK(ma)LK_	TVAVGEPSDK(1)LK		TVAVGEPSDK(46.89)LK(-46.89)		0	1	0	YP_001421871.1	YP_001421871.1	YP_001421871.1	>gi|154686710|ref|YP_001421871.1| hypothetical protein RBAM_022790 [Bacillus amyloliquefaciens subsp. plantarum str. FZB42]	MULTI-MSMS	8	665.35	2	665.348	1328.68	42589.2	6.0323	2.6492	8.6814	665.351	11.409	0.7871	11.409	10.828	11.616	0	22	15	3	0.060875	1	3266	46.89	38.758	1	2247900
TVDEKALIR	9	Malon(K)	_TVDEK(ma)ALIR_	TVDEK(1)ALIR		TVDEK(70.94)ALIR		0	1	0	YP_001422754.1	YP_001422754.1	YP_001422754.1	>gi|154687593|ref|YP_001422754.1| hypothetical protein RBAM_031930 [Bacillus amyloliquefaciens subsp. plantarum str. FZB42]	MULTI-MSMS	8	565.81	2	565.806	1129.6	46992.5	6.5882	-0.79027	5.798	565.806	12.622	0.35786	12.622	12.445	12.803	0	16	7	3	0.0043749	1	3680	70.942	64.94	1	1809900
TVDVHIKR	8	Malon(K)	_TVDVHIK(ma)R_	TVDVHIK(1)R		TVDVHIK(48.09)R		0	1	0	YP_001422766.1;YP_001420029.1	YP_001422766.1	YP_001422766.1	>gi|154687605|ref|YP_001422766.1| two-component response regulator [Bacillus amyloliquefaciens subsp. plantarum str. FZB42];>gi|154684868|ref|YP_001420029.1| hypothetical protein RBAM_003990 [Bacillus amyloliquefaciens subsp. plantarum str. FZB42]	MULTI-MSMS	6	351.86	3	351.861	1052.56	58497.8	4.7726	3.8993	8.6719	352.197	7.5739	0.84609	7.5739	7.2599	8.106	0	31	24	2	0.031901	1	1900	48.091	40.442	1	3110500
TVEELISLDAKEFTLGSK	18	Malon(K)	_TVEELISLDAK(ma)EFTLGSK_	TVEELISLDAK(1)EFTLGSK		TVEELISLDAK(82.63)EFTLGSK(-82.63)		0	1	0	YP_001423319.1	YP_001423319.1	YP_001423319.1	>gi|154688158|ref|YP_001423319.1| manganese-dependent inorganic pyrophosphatase [Bacillus amyloliquefaciens subsp. plantarum str. FZB42]	MULTI-MSMS	6	1034.04	2	1033.53	2065.05	34789.1	4.5406	0.18197	4.7226	1034.03	29.604	0.2582	29.604	29.428	29.686	-1.9073e-06	29	10	4	4.8555e-06	1	8864	82.635	78.64	1	1528500
TVESDVQALMKVNR	14	Malon(K)	_TVESDVQALMK(ma)VNR_	TVESDVQALMK(1)VNR		TVESDVQALMK(148.57)VNR		0	1	0	YP_001419998.1	YP_001419998.1	YP_001419998.1	>gi|154684837|ref|YP_001419998.1| SrfAC [Bacillus amyloliquefaciens subsp. plantarum str. FZB42]	MULTI-MSMS	6	838.42	2	838.42	1674.82	36393.3	6.0369	-2.3039	3.7329	838.418	23.429	0.38894	23.429	23.204	23.593	0	32	10	5	5.9345e-20	1	7088	148.57	147.99	1	4429500
TVIEEVVKK	9	Malon(K)	_TVIEEVVK(ma)K_	TVIEEVVK(1)K		TVIEEVVK(44.54)K(-44.54)		0	1	0	YP_001422147.1	YP_001422147.1	YP_001422147.1	>gi|154686986|ref|YP_001422147.1| EtfA [Bacillus amyloliquefaciens subsp. plantarum str. FZB42]	MULTI-MSMS	7	565.82	2	565.819	1129.62	47437	6.3009	1.83	8.1309	565.82	12.37	0.32405	12.37	12.171	12.495	0	7	4	2	0.049607	1	3526	44.543	39.444	1	1764800
TVISFLSDQKK	11	Malon(K)	_TVISFLSDQK(ma)K_	TVISFLSDQK(1)K		TVISFLSDQK(79.09)K(-79.09)		0	1	0	YP_001421294.1	YP_001421294.1	YP_001421294.1	>gi|154686133|ref|YP_001421294.1| BaeM [Bacillus amyloliquefaciens subsp. plantarum str. FZB42]	MULTI-MSMS	7	676.36	2	676.359	1350.7	41257.6	3.2625	0.025483	3.288	676.358	19.001	0.41525	19.001	18.755	19.17	0	16	6	4	0.00025521	1	5584	79.089	75.733	1	9997000
TYKNVTSPSGK	11	Malon(K)	_TYK(ma)NVTSPSGK_	TYK(1)NVTSPSGK		TYK(71.88)NVTSPSGK(-71.88)		0	1	0	YP_001421294.1	YP_001421294.1	YP_001421294.1	>gi|154686133|ref|YP_001421294.1| BaeM [Bacillus amyloliquefaciens subsp. plantarum str. FZB42]	MULTI-MSMS	5	634.32	2	634.312	1266.61	43810.6	4.8237	0.51851	5.3422	634.312	7.364	0.69353	7.364	6.907	7.6005	0	55	24	4	0.004262	1	1766	71.879	70.571	1	3084800
TYSVPKNIIER	11	Malon(K)	_TYSVPK(ma)NIIER_	TYSVPK(1)NIIER		TYSVPK(54.9)NIIER		0	1	0	YP_001420339.1	YP_001420339.1	YP_001420339.1	>gi|154685178|ref|YP_001420339.1| hypothetical protein RBAM_007230 [Bacillus amyloliquefaciens subsp. plantarum str. FZB42]	MULTI-MSMS	6	703.37	2	703.37	1404.72	40931.3	2.6819	2.7212	5.4032	703.372	16.336	0.39667	16.336	16.071	16.468	0	14	6	4	0.027615	1	5001	54.898	52.366	1	3630300
VAAKTEAAPGTVIR	14	Malon(K)	_VAAK(ma)TEAAPGTVIR_	VAAK(1)TEAAPGTVIR		VAAK(47.92)TEAAPGTVIR		0	1	0	YP_001421150.1	YP_001421150.1	YP_001421150.1	>gi|154685989|ref|YP_001421150.1| hypothetical protein RBAM_015560 [Bacillus amyloliquefaciens subsp. plantarum str. FZB42]	MULTI-MSMS	2	735.4	2	735.402	1468.79	40889.4	4.4227	0.25739	4.6801	735.402	10.789	0.23966	10.789	10.654	10.894	9.5367e-07	8	3	3	0.050698	1	2792	47.916	45.442	1	1842600
VAASMALKNAVSK	13	Oxidation (M),Malon(K)	_VAASM(ox)ALK(ma)NAVSK_	VAASMALK(1)NAVSK	VAASM(1)ALKNAVSK	VAASMALK(72.32)NAVSK(-72.32)	VAASM(72.32)ALKNAVSK	0	1	1	YP_001419791.1	YP_001419791.1	YP_001419791.1	>gi|154684630|ref|YP_001419791.1| elongation factor G [Bacillus amyloliquefaciens subsp. plantarum str. FZB42]	MULTI-MSMS	6	696.37	2	696.364	1390.71	41206.1	5.1088	1.6098	6.7186	696.364	12.242	0.26662	12.242	12.088	12.355	0	16	4	4	0.0086664	1	3632	72.315	70.849	1	7051300
VAASMALKNAVSK	13	Malon(K)	_VAASMALK(ma)NAVSK_	VAASMALK(1)NAVSK		VAASMALK(61.5)NAVSK(-61.5)		0	1	0	YP_001419791.1	YP_001419791.1	YP_001419791.1	>gi|154684630|ref|YP_001419791.1| elongation factor G [Bacillus amyloliquefaciens subsp. plantarum str. FZB42]	MULTI-MSMS	7	688.37	2	688.366	1374.72	42519.1	4.4415	0.86252	5.3041	688.367	14.201	0.33439	14.201	13.977	14.311	0	15	6	3	0.014247	1	4132	61.495	58.963	1	3379000
VAEVLSAEPVKK	12	Malon(K)	_VAEVLSAEPVK(ma)K_	VAEVLSAEPVK(1)K		VAEVLSAEPVK(76.76)K(-76.76)		0	1	0	YP_001419718.1	YP_001419718.1	YP_001419718.1	>gi|154684557|ref|YP_001419718.1| methionyl-tRNA synthetase [Bacillus amyloliquefaciens subsp. plantarum str. FZB42]	MULTI-MSMS	3	678.38	2	678.374	1354.73	42716.5	3.7339	0.41018	4.144	678.375	11.882	0.3027	11.882	11.719	12.021	0	17	7	3	0.00022772	1	3180	76.759	74.227	1	2445900
VAVLGGDGNKYIYQAK	16	Malon(K)	_VAVLGGDGNK(ma)YIYQAK_	VAVLGGDGNK(1)YIYQAK		VAVLGGDGNK(43.21)YIYQAK(-43.21)		0	1	0	YP_001421939.1	YP_001421939.1	YP_001421939.1	>gi|154686778|ref|YP_001421939.1| hypothetical protein RBAM_023480 [Bacillus amyloliquefaciens subsp. plantarum str. FZB42]	MULTI-MSMS	2	891.46	2	891.457	1780.9	36974.7	2.887	-0.59769	2.2893	891.456	17.431	0.2404	17.431	17.302	17.542	0	13	5	4	0.050223	1	4866	43.208	36.546	1	1314600
VDFNVPMKDGEVTDDTR	17	Malon(K)	_VDFNVPMK(ma)DGEVTDDTR_	VDFNVPMK(1)DGEVTDDTR		VDFNVPMK(51.31)DGEVTDDTR		0	1	0	YP_001422691.1	YP_001422691.1	YP_001422691.1	>gi|154687530|ref|YP_001422691.1| phosphoglycerate kinase [Bacillus amyloliquefaciens subsp. plantarum str. FZB42]	MULTI-MSMS	7	1012.45	2	1012.45	2022.88	35172.7	3.2424	-0.90899	2.3334	1012.95	19.52	0.38271	19.52	19.352	19.735	-1.9073e-06	46	16	4	0.030486	1	5727	51.31	49.843	1	2728900
VDGSNLVVNGKTIEVSAER	19	Malon(K)	_VDGSNLVVNGK(ma)TIEVSAER_	VDGSNLVVNGK(1)TIEVSAER		VDGSNLVVNGK(74.88)TIEVSAER		0	1	0	YP_001422692.1	YP_001422692.1	YP_001422692.1	>gi|154687531|ref|YP_001422692.1| hypothetical protein RBAM_031300 [Bacillus amyloliquefaciens subsp. plantarum str. FZB42]	MULTI-MSMS	6	1037.53	2	1037.03	2072.04	33561.5	4.4496	-0.70318	3.7464	1037.53	18.781	0.27209	18.781	18.643	18.915	0	15	4	4	0.0012285	1	5721	74.876	72.918	1	1768200
VDGSNLVVNGKTIEVSAERDPAK	23	Malon(K)	_VDGSNLVVNGK(ma)TIEVSAERDPAK_	VDGSNLVVNGK(1)TIEVSAERDPAK		VDGSNLVVNGK(73.21)TIEVSAERDPAK(-73.21)		0	1	0	YP_001422692.1	YP_001422692.1	YP_001422692.1	>gi|154687531|ref|YP_001422692.1| hypothetical protein RBAM_031300 [Bacillus amyloliquefaciens subsp. plantarum str. FZB42]	MULTI-MSMS	6	829.43	3	828.757	2483.25	38589.6	4.9978	-1.4059	3.5919	829.09	17.081	0.64797	17.081	16.66	17.308	0	33	10	5	0.014469	1	5226	73.212	71.682	1	2958300
VDKAGNIHVPIGK	13	Malon(K)	_VDK(ma)AGNIHVPIGK_	VDK(1)AGNIHVPIGK		VDK(79.47)AGNIHVPIGK(-79.47)		0	1	0	YP_001419782.1	YP_001419782.1	YP_001419782.1	>gi|154684621|ref|YP_001419782.1| 50S ribosomal protein L1 [Bacillus amyloliquefaciens subsp. plantarum str. FZB42]	MULTI-MSMS	6	717.39	2	717.391	1432.77	41217.5	3.7022	2.0316	5.7338	717.392	11.801	0.24896	11.801	11.678	11.927	9.5367e-07	16	5	4	0.00022958	1	3456	79.471	66.235	1	7777900
VDLTKTNPGLSK	12	Malon(K)	_VDLTK(ma)TNPGLSK_	VDLTK(1)TNPGLSK		VDLTK(57.79)TNPGLSK(-57.79)		0	1	0	YP_001419946.1	YP_001419946.1	YP_001419946.1	>gi|154684785|ref|YP_001419946.1| hypothetical protein RBAM_003160 [Bacillus amyloliquefaciens subsp. plantarum str. FZB42]	MULTI-MSMS	2	679.87	2	679.862	1357.71	43378.2	4.7032	0.62247	5.3257	679.862	12.115	0.29663	12.115	11.915	12.211	9.5367e-07	9	4	3	0.024265	1	3235	57.788	53.374	1	2683500
VDLTKTNPGLSK	12	Malon(K)	_VDLTK(ma)TNPGLSK_	VDLTK(1)TNPGLSK		VDLTK(78.51)TNPGLSK(-78.51)		0	1	0	YP_001419946.1	YP_001419946.1	YP_001419946.1	>gi|154684785|ref|YP_001419946.1| hypothetical protein RBAM_003160 [Bacillus amyloliquefaciens subsp. plantarum str. FZB42]	MULTI-MSMS	3	679.86	2	679.862	1357.71	43088	5.5047	0.54956	6.0543	679.862	12.049	0.41481	12.049	11.772	12.187	0	21	8	4	0.00085496	1	3230	78.505	58.864	1	3989600
VDMSEYMEKHSTSR	14	Malon(K)	_VDMSEYMEK(ma)HSTSR_	VDMSEYMEK(1)HSTSR		VDMSEYMEK(46.12)HSTSR		0	1	0	YP_001419765.1	YP_001419765.1	YP_001419765.1	>gi|154684604|ref|YP_001419765.1| ClpC [Bacillus amyloliquefaciens subsp. plantarum str. FZB42]	MULTI-MSMS	8	595.92	3	595.919	1784.73	45040.9	3.0614	0.47445	3.5359	595.919	13.07	0.21879	13.07	12.917	13.136	-9.5367e-07	12	3	4	0.042332	1	3846	46.121	45.897	1	6474200
VDYAFGEKR	9	Malon(K)	_VDYAFGEK(ma)R_	VDYAFGEK(1)R		VDYAFGEK(51.29)R		0	1	0	YP_001419764.1	YP_001419764.1	YP_001419764.1	>gi|154684603|ref|YP_001419764.1| ATP:guanido phosphotransferase [Bacillus amyloliquefaciens subsp. plantarum str. FZB42]	MULTI-MSMS	3	585.78	2	585.775	1169.54	45474.2	5.6865	0.31995	6.0065	585.775	12.651	0.40057	12.651	12.436	12.836	-9.5367e-07	17	7	3	0.023618	1	3437	51.286	42.586	1	2645800
VEADGVKGPIAK	12	Malon(K)	_VEADGVK(ma)GPIAK_	VEADGVK(1)GPIAK		VEADGVK(53.3)GPIAK(-53.3)		0	1	0	YP_001422057.1	YP_001422057.1	YP_001422057.1	>gi|154686896|ref|YP_001422057.1| aspartyl-tRNA synthetase [Bacillus amyloliquefaciens subsp. plantarum str. FZB42]	MULTI-MSMS	7	635.34	2	635.338	1268.66	42977.4	4.2499	-0.0011996	4.2487	635.338	9.9384	0.47263	9.9384	9.6883	10.161	0	24	8	5	0.045182	1	2639	53.3	51.833	1	10730000
VEDKHVDVEIVNVK	14	Malon(K)	_VEDK(ma)HVDVEIVNVK_	VEDK(1)HVDVEIVNVK		VEDK(47.55)HVDVEIVNVK(-47.55)		0	1	0	YP_001421696.1	YP_001421696.1	YP_001421696.1	>gi|154686535|ref|YP_001421696.1| 30S ribosomal protein S1 [Bacillus amyloliquefaciens subsp. plantarum str. FZB42]	MULTI-MSMS	7	570.3	3	570.297	1707.87	45303.3	4.5521	1.1608	5.7129	570.298	14.222	0.50307	14.222	14.033	14.536	0	34	9	5	0.043719	1	4142	47.548	46.649	1	9134200
VEGKFVR	7	Malon(K)	_VEGK(ma)FVR_	VEGK(1)FVR		VEGK(60.59)FVR		0	1	0	YP_001419791.1	YP_001419791.1	YP_001419791.1	>gi|154684630|ref|YP_001419791.1| elongation factor G [Bacillus amyloliquefaciens subsp. plantarum str. FZB42]	MULTI-MSMS	6	460.75	2	460.745	919.476	50385.9	5.7273	-0.2064	5.5209	460.746	8.9645	0.4739	8.9645	8.7737	9.2476	0	39	11	5	0.037675	1	2364	60.589	46.942	1	39693000
VEKELFELYK	10	Malon(K)	_VEK(ma)ELFELYK_	VEK(1)ELFELYK		VEK(60.16)ELFELYK(-60.16)		0	1	0	YP_001423136.1	YP_001423136.1	YP_001423136.1	>gi|154687975|ref|YP_001423136.1| LicH [Bacillus amyloliquefaciens subsp. plantarum str. FZB42]	MULTI-MSMS	8	692.36	2	692.356	1382.7	41135.4	5.7572	-0.04767	5.7095	692.356	22.215	0.35655	22.215	22.024	22.381	0	18	5	4	0.011696	1	6489	60.157	55.817	1	5324000
VELSKLTVDDFVK	13	Malon(K)	_VELSK(ma)LTVDDFVK_	VELSK(1)LTVDDFVK		VELSK(50.22)LTVDDFVK(-50.22)		0	1	0	YP_001421193.1	YP_001421193.1	YP_001421193.1	>gi|154686032|ref|YP_001421193.1| ATP-dependent protease ATP-binding subunit HslU [Bacillus amyloliquefaciens subsp. plantarum str. FZB42]	MULTI-MSMS	8	789.92	2	789.917	1577.82	39370.5	3.8975	0.21783	4.1154	789.916	24.972	0.23657	24.972	24.869	25.105	0	24	10	3	0.033929	1	7282	50.222	41.425	1	1697800
VFTEYVKTAER	11	Malon(K)	_VFTEYVK(ma)TAER_	VFTEYVK(1)TAER		VFTEYVK(90.76)TAER		0	1	0	YP_001421066.1	YP_001421066.1	YP_001421066.1	>gi|154685905|ref|YP_001421066.1| pyruvate carboxylase [Bacillus amyloliquefaciens subsp. plantarum str. FZB42]	MSMS	5	714.85	2	714.854	1427.69	NaN	NaN	NaN	NaN	NaN	14.65	1	14.65	14.15	15.15	0				9.4572e-06	1	4223	90.759	83.855	1
VFTVSHADELHQTLLQSNEGKR	22	Malon(K)	_VFTVSHADELHQTLLQSNEGK(ma)R_	VFTVSHADELHQTLLQSNEGK(1)R		VFTVSHADELHQTLLQSNEGK(42.66)R		0	1	0	YP_001422794.1	YP_001422794.1	YP_001422794.1	>gi|154687633|ref|YP_001422794.1| hypothetical protein RBAM_032330 [Bacillus amyloliquefaciens subsp. plantarum str. FZB42]	MULTI-MSMS	6	650.08	4	649.575	2594.27	42970.2	2.9912	-2.2315	0.75973	650.075	14.999	0.28077	14.999	14.834	15.115	-9.5367e-07	25	7	4	0.014397	1	4582	42.661	42.492	1	6117900
VGDQVEVKVINVEK	14	Malon(K)	_VGDQVEVK(ma)VINVEK_	VGDQVEVK(1)VINVEK		VGDQVEVK(88.11)VINVEK(-88.11)		0	1	0	YP_001419743.1	YP_001419743.1	YP_001419743.1	>gi|154684582|ref|YP_001419743.1| hypothetical protein RBAM_000720 [Bacillus amyloliquefaciens subsp. plantarum str. FZB42]	MULTI-MSMS	6	821.94	2	821.438	1640.86	38679.2	5.7634	0.51776	6.2811	821.438	16.909	0.52569	16.909	16.718	17.243	0	21	8	4	3.704e-05	1	5162	88.115	87.536	1	3590300
VGELVAKR	8	Malon(K)	_VGELVAK(ma)R_	VGELVAK(1)R		VGELVAK(100.02)R		0	1	0	YP_001419811.1	YP_001419811.1	YP_001419811.1	>gi|154684650|ref|YP_001419811.1| 50S ribosomal protein L18 [Bacillus amyloliquefaciens subsp. plantarum str. FZB42]	MULTI-MSMS	2	479.27	2	479.272	956.529	50034.8	4.4357	0.92987	5.3655	479.272	8.9862	0.3327	8.9862	8.836	9.1687	-9.5367e-07	14	6	3	0.00051862	1	2163	100.02	81.577	1	1791300
VGGSAQIKAMK	11	Malon(K)	_VGGSAQIK(ma)AMK_	VGGSAQIK(1)AMK		VGGSAQIK(69.03)AMK(-69.03)		0	1	0	YP_001422959.1	YP_001422959.1	YP_001422959.1	>gi|154687798|ref|YP_001422959.1| F0F1 ATP synthase subunit alpha [Bacillus amyloliquefaciens subsp. plantarum str. FZB42]	MULTI-MSMS	1	588.31	2	588.308	1174.6	44725.2	3.1649	1.5778	4.7428	588.308	9.4304	0.71152	9.4304	9.0754	9.7869	0	28	16	3	0.006215	1	2663	69.03	60.026	1	9378200
VGLLNVGTEEKK	12	Malon(K)	_VGLLNVGTEEK(ma)K_	VGLLNVGTEEK(1)K		VGLLNVGTEEK(78.51)K(-78.51)		0	1	0	YP_001421166.1	YP_001421166.1	YP_001421166.1	>gi|154686005|ref|YP_001421166.1| glycerol-3-phosphate acyltransferase PlsX [Bacillus amyloliquefaciens subsp. plantarum str. FZB42]	MULTI-MSMS	7	686.87	2	686.87	1371.72	43038.3	3.2264	1.2308	4.4572	686.87	14.527	0.28875	14.527	14.357	14.646	-9.5367e-07	12	5	3	0.00017358	1	4241	78.505	71.955	1	3433200
VGVKGGGCSGLSYGMGFEHEK	21	Oxidation (M),Malon(K)	_VGVK(ma)GGGCSGLSYGM(ox)GFEHEK_	VGVK(1)GGGCSGLSYGMGFEHEK	VGVKGGGCSGLSYGM(1)GFEHEK	VGVK(48.2)GGGCSGLSYGMGFEHEK(-48.2)	VGVKGGGCSGLSYGM(48.2)GFEHEK	0	1	1	YP_001422489.1	YP_001422489.1	YP_001422489.1	>gi|154687328|ref|YP_001422489.1| hypothetical protein RBAM_029270 [Bacillus amyloliquefaciens subsp. plantarum str. FZB42]	MULTI-MSMS	4	753.67	3	753.333	2256.98	40565.3	2.8583	0.68158	3.5399	753.668	13.318	0.19551	13.318	13.242	13.437	0	16	5	5	0.058864	1	4575	48.196	47.987	1	8314500
VGVKGGGCSGLSYGMGFEHEK	21	Oxidation (M),Malon(K)	_VGVK(ma)GGGCSGLSYGM(ox)GFEHEK_	VGVK(1)GGGCSGLSYGMGFEHEK	VGVKGGGCSGLSYGM(1)GFEHEK	VGVK(48.77)GGGCSGLSYGMGFEHEK(-48.77)	VGVKGGGCSGLSYGM(48.77)GFEHEK	0	1	1	YP_001422489.1	YP_001422489.1	YP_001422489.1	>gi|154687328|ref|YP_001422489.1| hypothetical protein RBAM_029270 [Bacillus amyloliquefaciens subsp. plantarum str. FZB42]	MULTI-MSMS	5	753.67	3	753.333	2256.98	39809.4	3.121	0.80571	3.9267	753.669	13.496	0.43616	13.496	13.296	13.732	9.5367e-07	30	7	5	0.057181	1	3839	48.773	48.56	1	3592900
VGVKGGGCSGLSYGMGFEHEK	21	Oxidation (M),Malon(K)	_VGVK(ma)GGGCSGLSYGM(ox)GFEHEK_	VGVK(1)GGGCSGLSYGMGFEHEK	VGVKGGGCSGLSYGM(1)GFEHEK	VGVK(69.64)GGGCSGLSYGMGFEHEK(-69.64)	VGVKGGGCSGLSYGM(69.64)GFEHEK	0	1	1	YP_001422489.1	YP_001422489.1	YP_001422489.1	>gi|154687328|ref|YP_001422489.1| hypothetical protein RBAM_029270 [Bacillus amyloliquefaciens subsp. plantarum str. FZB42]	MULTI-MSMS	8	753.67	3	753.333	2256.98	40521.4	1.1278	0.86498	1.9927	753.669	13.407	0.53245	13.407	13.26	13.793	0	42	12	5	0.0085839	1	3955	69.639	69.602	1	10971000
VGVKGGGCSGLSYGMGFEHEK	21	Malon(K)	_VGVK(ma)GGGCSGLSYGMGFEHEK_	VGVK(1)GGGCSGLSYGMGFEHEK		VGVK(73.45)GGGCSGLSYGMGFEHEK(-73.45)		0	1	0	YP_001422489.1	YP_001422489.1	YP_001422489.1	>gi|154687328|ref|YP_001422489.1| hypothetical protein RBAM_029270 [Bacillus amyloliquefaciens subsp. plantarum str. FZB42]	MULTI-MSMS	8	748.34	3	748.002	2240.98	40495.9	4.1043	0.34621	4.4505	748.336	15.95	0.33643	15.95	15.766	16.102	9.5367e-07	25	6	6	0.0018223	1	4739	73.448	72.921	1	8144500
VIEFPNSSKDEHGR	14	Malon(K)	_VIEFPNSSK(ma)DEHGR_	VIEFPNSSK(1)DEHGR		VIEFPNSSK(70.41)DEHGR		0	1	0	YP_001419688.1	YP_001419688.1	YP_001419688.1	>gi|154684527|ref|YP_001419688.1| inosine 5-monophosphate dehydrogenase [Bacillus amyloliquefaciens subsp. plantarum str. FZB42]	MULTI-MSMS	6	567.6	3	567.601	1699.78	46498.9	6.9201	1.2249	8.145	567.936	10.854	0.58504	10.854	10.456	11.041	-9.5367e-07	33	13	5	0.0016229	1	3103	70.41	69.512	1	4943300
VIEQAKEEIK	10	Malon(K)	_VIEQAK(ma)EEIK_	VIEQAK(1)EEIK		VIEQAK(92.19)EEIK(-92.19)		0	1	0	YP_001421036.1	YP_001421036.1	YP_001421036.1	>gi|154685875|ref|YP_001421036.1| PdhA [Bacillus amyloliquefaciens subsp. plantarum str. FZB42]	MULTI-MSMS	7	636.84	2	636.838	1271.66	44366.6	4.7337	-0.73889	3.9948	636.837	10.729	0.42325	10.729	10.549	10.972	0	29	8	5	0.0002743	1	2916	92.19	77.09	1	53354000
VIHQLAKHPLTDK	13	Malon(K)	_VIHQLAK(ma)HPLTDK_	VIHQLAK(1)HPLTDK		VIHQLAK(42.95)HPLTDK(-42.95)		0	1	0	YP_001422987.1	YP_001422987.1	YP_001422987.1	>gi|154687826|ref|YP_001422987.1| translaldolase [Bacillus amyloliquefaciens subsp. plantarum str. FZB42]	MULTI-MSMS	8	397.22	4	397.223	1584.86	55781.5	4.2679	0.44781	4.7157	397.223	8.2367	1.407	8.2367	7.9158	9.3228	0	112	40	6	0.062592	1	2104	42.947	40.86	1	19233000
VIHQLAKHPLTDK	13	Malon(K)	_VIHQLAK(ma)HPLTDK_	VIHQLAK(1)HPLTDK		VIHQLAK(100.23)HPLTDK(-100.23)		0	1	0	YP_001422987.1	YP_001422987.1	YP_001422987.1	>gi|154687826|ref|YP_001422987.1| translaldolase [Bacillus amyloliquefaciens subsp. plantarum str. FZB42]	MULTI-MSMS	8	793.44	2	793.438	1584.86	39963.7	4.0583	0.93448	4.9928	793.439	8.2258	0.38036	8.2258	7.9719	8.3522	9.5367e-07	33	12	4	9.504e-07	1	2128	100.23	98.292	1	1022600
VINVEKDGK	9	Malon(K)	_VINVEK(ma)DGK_	VINVEK(1)DGK		VINVEK(67.08)DGK(-67.08)		0	1	0	YP_001419743.1	YP_001419743.1	YP_001419743.1	>gi|154684582|ref|YP_001419743.1| hypothetical protein RBAM_000720 [Bacillus amyloliquefaciens subsp. plantarum str. FZB42]	MULTI-MSMS	7	544.29	2	544.285	1086.56	47533.7	3.9285	-0.86485	3.0636	544.284	7.9081	0.91268	7.9081	7.3187	8.2314	-4.7684e-07	61	25	4	0.010049	1	1896	67.08	58.797	1	17868000
VINVEKDGK	9	Malon(K)	_VINVEK(ma)DGK_	VINVEK(1)DGK		VINVEK(68.54)DGK(-68.54)		0	1	0	YP_001419743.1	YP_001419743.1	YP_001419743.1	>gi|154684582|ref|YP_001419743.1| hypothetical protein RBAM_000720 [Bacillus amyloliquefaciens subsp. plantarum str. FZB42]	MULTI-MSMS	8	544.29	2	544.285	1086.56	47833.9	4.4615	-0.019702	4.4418	544.284	7.7847	0.38037	7.7847	7.5915	7.9719	0	20	9	3	0.006562	1	1954	68.536	62.215	1	2421300
VISKTDFAEER	11	Malon(K)	_VISK(ma)TDFAEER_	VISK(1)TDFAEER		VISK(72.68)TDFAEER		0	1	0	YP_001421179.1	YP_001421179.1	YP_001421179.1	>gi|154686018|ref|YP_001421179.1| 16S rRNA-processing protein RimM [Bacillus amyloliquefaciens subsp. plantarum str. FZB42]	MULTI-MSMS	4	690.84	2	690.836	1379.66	40643	2.9855	2.2208	5.2063	690.837	13.608	0.59792	13.608	13.371	13.969	0	33	13	5	0.0029042	1	4701	72.681	71.242	1	6523800
VITKEHVENLAR	12	Malon(K)	_VITK(ma)EHVENLAR_	VITK(1)EHVENLAR		VITK(59.2)EHVENLAR		0	1	0	YP_001421374.1	YP_001421374.1	YP_001421374.1	>gi|154686213|ref|YP_001421374.1| aconitate hydratase [Bacillus amyloliquefaciens subsp. plantarum str. FZB42]	MULTI-MSMS	5	498.94	3	498.935	1493.78	49559.1	5.5495	0.17032	5.7198	498.935	11.267	0.89811	11.267	10.656	11.554	0	42	20	5	0.011528	1	3075	59.198	59.183	1	20540000
VITKEHVENLAR	12	Malon(K)	_VITK(ma)EHVENLAR_	VITK(1)EHVENLAR		VITK(62.36)EHVENLAR		0	1	0	YP_001421374.1	YP_001421374.1	YP_001421374.1	>gi|154686213|ref|YP_001421374.1| aconitate hydratase [Bacillus amyloliquefaciens subsp. plantarum str. FZB42]	MULTI-MSMS	5	747.9	2	747.899	1493.78	40234	5.1737	1.3867	6.5604	747.9	11.261	0.26383	11.261	11.143	11.406	0	12	5	3	0.00742	1	3091	62.357	61.342	1	6245000
VKAETASVMAEEQR	14	Malon(K)	_VK(ma)AETASVMAEEQR_	VK(1)AETASVMAEEQR		VK(54.76)AETASVMAEEQR		0	1	0	YP_001420274.1	YP_001420274.1	YP_001420274.1	>gi|154685113|ref|YP_001420274.1| hypothetical protein RBAM_006580 [Bacillus amyloliquefaciens subsp. plantarum str. FZB42]	MULTI-MSMS	5	817.89	2	817.888	1633.76	38418.7	4.093	0.80046	4.8935	817.889	11.376	0.32788	11.376	11.226	11.554	0	15	6	4	0.021159	1	3143	54.764	48.869	1	1840900
VKAVTLEGEQIDIR	14	Malon(K)	_VK(ma)AVTLEGEQIDIR_	VK(1)AVTLEGEQIDIR		VK(70.78)AVTLEGEQIDIR		0	1	0	YP_001421024.1	YP_001421024.1	YP_001421024.1	>gi|154685863|ref|YP_001421024.1| peptide deformylase [Bacillus amyloliquefaciens subsp. plantarum str. FZB42]	MULTI-MSMS	2	829.45	2	828.944	1655.87	40159.6	1.0319	2.2121	3.244	828.945	19.717	0.41655	19.717	19.556	19.972	0	36	16	3	0.0020364	1	5460	70.783	70.123	1	1823900
VKECWASFFSAR	12	Malon(K)	_VK(ma)ECWASFFSAR_	VK(1)ECWASFFSAR		VK(42.95)ECWASFFSAR		0	1	0	YP_001422794.1	YP_001422794.1	YP_001422794.1	>gi|154687633|ref|YP_001422794.1| hypothetical protein RBAM_032330 [Bacillus amyloliquefaciens subsp. plantarum str. FZB42]	MULTI-MSMS	6	787.36	2	787.359	1572.7	38517	4.5752	1.7253	6.3005	787.36	26.06	0.31255	26.06	25.87	26.183	0	9	4	3	0.054833	1	7885	42.947	39.23	1	750910
VKEPLAEEYAYFR	13	Malon(K)	_VK(ma)EPLAEEYAYFR_	VK(1)EPLAEEYAYFR		VK(64.57)EPLAEEYAYFR		0	1	0	YP_001422460.1	YP_001422460.1	YP_001422460.1	>gi|154687299|ref|YP_001422460.1| hypothetical protein RBAM_028980 [Bacillus amyloliquefaciens subsp. plantarum str. FZB42]	MULTI-MSMS	4	851.42	2	850.912	1699.81	35709.8	2.5977	2.3497	4.9474	851.418	23.102	0.34642	23.102	22.938	23.284	0	12	5	3	0.0049651	1	8012	64.565	63.741	1	1473700
VKPYCSENK	9	Malon(K)	_VK(ma)PYCSENK_	VK(1)PYCSENK		VK(43.44)PYCSENK(-43.44)		0	1	0	YP_001419915.1	YP_001419915.1	YP_001419915.1	>gi|154684754|ref|YP_001419915.1| hypothetical protein RBAM_002850 [Bacillus amyloliquefaciens subsp. plantarum str. FZB42]	MULTI-MSMS	4	605.78	2	605.774	1209.53	43964.1	3.7514	0.1849	3.9363	605.774	11.251	0.8587	11.251	10.756	11.615	0	45	20	4	0.05749	1	3581	43.442	28.07	1	23197000
VKQVVAAK	8	Malon(K)	_VK(ma)QVVAAK_	VK(1)QVVAAK		VK(72.61)QVVAAK(-72.61)		0	1	0	YP_001421228.1	YP_001421228.1	YP_001421228.1	>gi|154686067|ref|YP_001421228.1| elongation factor Ts [Bacillus amyloliquefaciens subsp. plantarum str. FZB42]	MULTI-MSMS	4	464.78	2	464.777	927.539	50745.6	4.538	-0.76447	3.7735	464.776	5.5983	0.2491	5.5983	5.4661	5.7152	4.7684e-07	13	4	4	0.0073145	1	1193	72.607	28.49	1	10019000
VKWFNSEK	8	Malon(K)	_VK(ma)WFNSEK_	VK(1)WFNSEK		VK(84.74)WFNSEK(-84.74)		0	1	0	YP_001420532.1	YP_001420532.1	YP_001420532.1	>gi|154685371|ref|YP_001420532.1| hypothetical protein RBAM_009370 [Bacillus amyloliquefaciens subsp. plantarum str. FZB42]	MULTI-MSMS	5	562.27	2	562.275	1122.53	47131.6	2.5049	-0.88512	1.6198	562.274	14.695	0.42692	14.695	14.456	14.883	0	29	9	4	0.0017742	1	4225	84.743	70.808	1	13182000
VLEAAVEKAYK	11	Malon(K)	_VLEAAVEK(ma)AYK_	VLEAAVEK(1)AYK		VLEAAVEK(56.14)AYK(-56.14)		0	1	0	YP_001422206.1	YP_001422206.1	YP_001422206.1	>gi|154687045|ref|YP_001422206.1| isocitrate dehydrogenase [Bacillus amyloliquefaciens subsp. plantarum str. FZB42]	MULTI-SECPEP	2	653.8	2	653.848	1305.68	43280.5	4.8241	-0.25938	4.5648	653.848	13.719	0.4138	13.719	13.534	13.947	9.5367e-07	17	6	4	0.051868	1	3753	56.139	52.928	1	2459400
VLEVLDLVQLKHK	13	Malon(K)	_VLEVLDLVQLK(ma)HK_	VLEVLDLVQLK(1)HK		VLEVLDLVQLK(46.32)HK(-46.32)		0	1	0	YP_001422802.1	YP_001422802.1	YP_001422802.1	>gi|154687641|ref|YP_001422802.1| hypothetical protein RBAM_032410 [Bacillus amyloliquefaciens subsp. plantarum str. FZB42]	MULTI-SECPEP	7	810.98	2	810.472	1618.93	39515.4	5.2756	1.1378	6.4134	810.473	24.606	0.29577	24.606	24.464	24.76	0	7	3	3	0.058125	1	7186	46.318	40.944	1	816300
VLGPKGLMPNPK	12	Malon(K)	_VLGPK(ma)GLMPNPK_	VLGPK(1)GLMPNPK		VLGPK(42.32)GLMPNPK(-42.32)		0	1	0	YP_001419782.1	YP_001419782.1	YP_001419782.1	>gi|154684621|ref|YP_001419782.1| 50S ribosomal protein L1 [Bacillus amyloliquefaciens subsp. plantarum str. FZB42]	MULTI-MSMS	5	668.87	2	668.868	1335.72	42986.2	3.23	-1.1665	2.0634	668.868	16.683	0.76816	16.683	16.3	17.069	0	55	21	4	0.066184	1	4799	42.317	40.878	1	3760000
VLKAAGAAPVTR	12	Malon(K)	_VLK(ma)AAGAAPVTR_	VLK(1)AAGAAPVTR		VLK(53.49)AAGAAPVTR		0	1	0	YP_001421029.1	YP_001421029.1	YP_001421029.1	>gi|154685868|ref|YP_001421029.1| MlnC [Bacillus amyloliquefaciens subsp. plantarum str. FZB42]	MULTI-MSMS	8	620.36	2	620.356	1238.7	45481.4	6.1139	-0.28525	5.8286	620.356	9.3375	0.3649	9.3375	9.1414	9.5063	0	18	8	3	0.046852	1	2493	53.491	48.51	1	1629000
VLNSTGALALKEIPK	15	Malon(K)	_VLNSTGALALK(ma)EIPK_	VLNSTGALALK(1)EIPK		VLNSTGALALK(47.68)EIPK(-47.68)		0	1	0	YP_001421039.1	YP_001421039.1	YP_001421039.1	>gi|154685878|ref|YP_001421039.1| dihydrolipoamide dehydrogenase [Bacillus amyloliquefaciens subsp. plantarum str. FZB42]	MULTI-MSMS	7	820.47	2	820.467	1638.92	38885.9	4.6875	1.4271	6.1146	820.468	20.017	0.48995	20.017	19.774	20.264	1.9073e-06	22	7	4	0.04312	1	5864	47.68	44.819	1	3071800
VLNSTGALALKEIPK	15	Malon(K)	_VLNSTGALALK(ma)EIPK_	VLNSTGALALK(1)EIPK		VLNSTGALALK(54.76)EIPK(-54.76)		0	1	0	YP_001421039.1	YP_001421039.1	YP_001421039.1	>gi|154685878|ref|YP_001421039.1| dihydrolipoamide dehydrogenase [Bacillus amyloliquefaciens subsp. plantarum str. FZB42]	MULTI-MSMS	8	820.47	2	820.467	1638.92	38692.8	6.2548	1.5071	7.7619	820.969	20.032	0.33778	20.032	19.824	20.162	0	13	5	4	0.026507	1	5886	54.764	46.981	1	2210100
VLPLTDFGTSGGKR	14	Malon(K)	_VLPLTDFGTSGGK(ma)R_	VLPLTDFGTSGGK(1)R		VLPLTDFGTSGGK(119.45)R		0	1	0	YP_001422958.1	YP_001422958.1	YP_001422958.1	>gi|154687797|ref|YP_001422958.1| F0F1 ATP synthase subunit gamma [Bacillus amyloliquefaciens subsp. plantarum str. FZB42]	MULTI-MSMS	4	767.4	2	767.399	1532.78	40341.1	1.1553	-0.93315	0.2221	767.398	18.026	0.29839	18.026	17.8	18.099	-1.9073e-06	24	10	3	3.2576e-14	1	6366	119.45	119.45	1	4802400
VLSGLVKK	8	Malon(K)	_VLSGLVK(ma)K_	VLSGLVK(1)K		VLSGLVK(46.41)K(-46.41)		0	1	0	YP_001421167.1	YP_001421167.1	YP_001421167.1	>gi|154686006|ref|YP_001421167.1| hypothetical protein RBAM_015730 [Bacillus amyloliquefaciens subsp. plantarum str. FZB42]	MULTI-MSMS	2	465.29	2	465.287	928.559	52008.3	4.1519	-0.66658	3.4853	465.287	10.709	0.35211	10.709	10.542	10.894	0	13	5	3	0.057166	1	2745	46.406	40.201	1	7270400
VLTKGLVER	9	Malon(K)	_VLTK(ma)GLVER_	VLTK(1)GLVER		VLTK(58.27)GLVER		0	1	0	YP_001422229.1	YP_001422229.1	YP_001422229.1	>gi|154687068|ref|YP_001422229.1| acetate kinase [Bacillus amyloliquefaciens subsp. plantarum str. FZB42]	MULTI-MSMS	2	550.82	2	550.819	1099.62	48287.5	4.4866	0.69137	5.178	550.82	12.1	0.39176	12.1	11.878	12.269	0	16	6	4	0.030381	1	3214	58.274	56.521	1	9904200
VMKQLGADILR	11	Malon(K)	_VMK(ma)QLGADILR_	VMK(1)QLGADILR		VMK(71.88)QLGADILR		0	1	0	YP_001421120.1	YP_001421120.1	YP_001421120.1	>gi|154685959|ref|YP_001421120.1| isoleucyl-tRNA synthetase [Bacillus amyloliquefaciens subsp. plantarum str. FZB42]	MULTI-MSMS	8	665.87	2	665.363	1328.71	43032.6	4.3988	-1.6008	2.798	665.362	18.842	0.35825	18.842	18.654	19.013	0	21	8	4	0.0036864	1	5571	71.879	70.743	1	3553800
VMTDPYVGKLTFFR	14	Malon(K)	_VMTDPYVGK(ma)LTFFR_	VMTDPYVGK(1)LTFFR		VMTDPYVGK(45)LTFFR		0	1	0	YP_001419791.1	YP_001419791.1	YP_001419791.1	>gi|154684630|ref|YP_001419791.1| elongation factor G [Bacillus amyloliquefaciens subsp. plantarum str. FZB42]	MULTI-MSMS	6	880.95	2	880.44	1758.87	36562.8	4.6802	-0.40654	4.2736	880.44	27.915	0.28901	27.915	27.728	28.017	0	18	7	3	0.039645	1	8378	44.998	41.363	1	1252900
VPLQKTPK	8	Malon(K)	_VPLQK(ma)TPK_	VPLQK(1)TPK		VPLQK(49.3)TPK(-49.3)		0	1	0	YP_001421792.1	YP_001421792.1	YP_001421792.1	>gi|154686631|ref|YP_001421792.1| DfnG [Bacillus amyloliquefaciens subsp. plantarum str. FZB42]	MULTI-MSMS	8	498.79	2	498.79	995.565	50039.2	3.5466	0.23777	3.7844	498.79	6.7585	0.58332	6.7585	6.3314	6.9147	-4.7684e-07	24	12	3	0.054701	1	1606	49.3	48.773	1	4919900
VPNYVKTSLAPGSK	14	Malon(K)	_VPNYVK(ma)TSLAPGSK_	VPNYVK(1)TSLAPGSK		VPNYVK(82.88)TSLAPGSK(-82.88)		0	1	0	YP_001421374.1	YP_001421374.1	YP_001421374.1	>gi|154686213|ref|YP_001421374.1| aconitate hydratase [Bacillus amyloliquefaciens subsp. plantarum str. FZB42]	MULTI-MSMS	5	773.91	2	773.909	1545.8	39891	5.2966	0.8388	6.1354	773.91	14.478	0.55856	14.478	14.061	14.62	9.5367e-07	29	9	5	0.00019033	1	4142	82.877	79.699	1	8696900
VPVIAGTGSNNTKDSIK	17	Malon(K)	_VPVIAGTGSNNTK(ma)DSIK_	VPVIAGTGSNNTK(1)DSIK		VPVIAGTGSNNTK(104.84)DSIK(-104.84)		0	1	0	YP_001421255.1	YP_001421255.1	YP_001421255.1	>gi|154686094|ref|YP_001421255.1| dihydrodipicolinate synthase [Bacillus amyloliquefaciens subsp. plantarum str. FZB42]	MULTI-MSMS	6	893.97	2	893.963	1785.91	36354.2	5.5702	-0.64635	4.9239	893.962	12.109	0.27033	12.109	11.979	12.249	9.5367e-07	13	4	4	4.4071e-09	1	3597	104.84	104.26	1	5244800
VQADFENYKR	10	Malon(K)	_VQADFENYK(ma)R_	VQADFENYK(1)R		VQADFENYK(80.24)R		0	1	0	YP_001421969.1	YP_001421969.1	YP_001421969.1	>gi|154686808|ref|YP_001421969.1| heat shock protein GrpE [Bacillus amyloliquefaciens subsp. plantarum str. FZB42]	MULTI-MSMS	2	678.82	2	678.315	1354.62	41619.9	4.0333	0.22205	4.2554	678.316	12.742	0.35254	12.742	12.566	12.919	0	17	6	3	0.00033197	1	3450	80.245	77.713	1	1615600
VQADFENYKR	10	Malon(K)	_VQADFENYK(ma)R_	VQADFENYK(1)R		VQADFENYK(110.08)R		0	1	0	YP_001421969.1	YP_001421969.1	YP_001421969.1	>gi|154686808|ref|YP_001421969.1| heat shock protein GrpE [Bacillus amyloliquefaciens subsp. plantarum str. FZB42]	MULTI-MSMS	3	678.32	2	678.315	1354.62	41930.7	5.912	0.088857	6.0009	678.315	12.67	0.60197	12.67	12.372	12.974	0	36	10	5	4.5416e-07	1	3421	110.08	107.92	1	6643000
VQLFKSFDTTEK	12	Malon(K)	_VQLFK(ma)SFDTTEK_	VQLFK(1)SFDTTEK		VQLFK(48.9)SFDTTEK(-48.9)		0	1	0	YP_001419999.1	YP_001419999.1	YP_001419999.1	>gi|154684838|ref|YP_001419999.1| SrfAD [Bacillus amyloliquefaciens subsp. plantarum str. FZB42]	MULTI-MSMS	2	764.88	2	764.88	1527.75	39323.2	2.0827	1.501	3.5837	764.88	20.053	0.34401	20.053	19.817	20.161	0	18	6	4	0.039447	1	5556	48.899	48.209	1	798020
VQPGQQHLKR	10	Malon(K)	_VQPGQQHLK(ma)R_	VQPGQQHLK(1)R		VQPGQQHLK(90.05)R		0	1	0	YP_001419975.1	YP_001419975.1	YP_001419975.1	>gi|154684814|ref|YP_001419975.1| 1-pyrroline-5-carboxylate dehydrogenase [Bacillus amyloliquefaciens subsp. plantarum str. FZB42]	MULTI-SECPEP	8	426.43	3	426.23	1275.67	53274.8	4.5748	0.13044	4.7053	426.23	4.9338	0.24383	4.9338	4.7656	5.0095	0	19	7	4	0.0001197	1	983	90.05	89.976	1	2073400
VSAKSSPNSVAGALAGVLR	19	Malon(K)	_VSAK(ma)SSPNSVAGALAGVLR_	VSAK(1)SSPNSVAGALAGVLR		VSAK(60.76)SSPNSVAGALAGVLR		0	1	0	YP_001421276.1	YP_001421276.1	YP_001421276.1	>gi|154686115|ref|YP_001421276.1| hypothetical protein RBAM_016820 [Bacillus amyloliquefaciens subsp. plantarum str. FZB42]	MULTI-MSMS	8	936.01	2	935.505	1869	37562.7	3.8361	-1.391	2.4451	935.503	23.952	0.44493	23.952	23.703	24.148	0	47	18	4	0.024132	1	6983	60.764	58.695	1	2327700
VSDAILKQVAEVYR	14	Malon(K)	_VSDAILK(ma)QVAEVYR_	VSDAILK(1)QVAEVYR		VSDAILK(89.48)QVAEVYR		0	1	0	YP_001421120.1	YP_001421120.1	YP_001421120.1	>gi|154685959|ref|YP_001421120.1| isoleucyl-tRNA synthetase [Bacillus amyloliquefaciens subsp. plantarum str. FZB42]	MULTI-MSMS	7	838.95	2	838.946	1675.88	38783.3	5.8447	-0.62251	5.2222	838.945	25.317	0.4417	25.317	25.051	25.493	0	19	8	3	4.0035e-06	1	7343	89.484	85.004	1	2256900
VSKIGTIAGGYVTDGHITR	19	Malon(K)	_VSK(ma)IGTIAGGYVTDGHITR_	VSK(1)IGTIAGGYVTDGHITR		VSK(101.75)IGTIAGGYVTDGHITR		0	1	0	YP_001421241.1	YP_001421241.1	YP_001421241.1	>gi|154686080|ref|YP_001421241.1| translation initiation factor IF-2 [Bacillus amyloliquefaciens subsp. plantarum str. FZB42]	MULTI-MSMS	6	678.02	3	677.688	2030.04	43371.7	3.5763	-1.3462	2.2301	678.022	17.399	0.40878	17.399	17.203	17.612	0	35	10	5	2.2671e-09	1	5301	101.75	101.67	1	20703000
VTGQTFKSSPNK	12	Malon(K)	_VTGQTFK(ma)SSPNK_	VTGQTFK(1)SSPNK		VTGQTFK(41.74)SSPNK(-41.74)		0	1	0	YP_001422578.1	YP_001422578.1	YP_001422578.1	>gi|154687417|ref|YP_001422578.1| fumarate hydratase [Bacillus amyloliquefaciens subsp. plantarum str. FZB42]	MULTI-MSMS	6	690.35	2	690.344	1378.67	40747.6	4.3919	-0.0934	4.2985	690.343	7.4492	0.21783	7.4492	7.3322	7.55	0	13	6	3	0.065746	1	1854	41.743	39.807	1	855800
VTGQTFKSSPNK	12	Malon(K)	_VTGQTFK(ma)SSPNK_	VTGQTFK(1)SSPNK		VTGQTFK(53.3)SSPNK(-53.3)		0	1	0	YP_001422578.1	YP_001422578.1	YP_001422578.1	>gi|154687417|ref|YP_001422578.1| fumarate hydratase [Bacillus amyloliquefaciens subsp. plantarum str. FZB42]	MULTI-MSMS	7	690.34	2	690.344	1378.67	42116.9	1.7503	1.9243	3.6745	690.345	7.3441	0.41941	7.3441	7.1949	7.6143	0	35	11	4	0.036845	1	1723	53.3	53.036	1	2204900
VTKIIVDR	8	Malon(K)	_VTK(ma)IIVDR_	VTK(1)IIVDR		VTK(65.28)IIVDR		0	1	0	YP_001421169.1	YP_001421169.1	YP_001421169.1	>gi|154686008|ref|YP_001421169.1| acyl carrier protein [Bacillus amyloliquefaciens subsp. plantarum str. FZB42]	MULTI-MSMS	1	515.3	2	515.301	1028.59	47899.6	2.8668	-0.035089	2.8317	515.3	10.854	0.26748	10.854	10.732	11	0	12	5	3	0.018058	1	3312	65.278	52.466	1	17715000
VTSIQNQKSR	10	Malon(K)	_VTSIQNQK(ma)SR_	VTSIQNQK(1)SR		VTSIQNQK(125.54)SR		0	1	0	YP_001421033.1	YP_001421033.1	YP_001421033.1	>gi|154685872|ref|YP_001421033.1| MlnG [Bacillus amyloliquefaciens subsp. plantarum str. FZB42]	MULTI-MSMS	8	623.83	2	623.823	1245.63	44631.6	5.3861	-0.3948	4.9913	623.823	5.6219	0.24705	5.6219	5.4883	5.7354	0	7	3	3	2.5896e-07	1	1168	125.54	122.42	1	2275500
VTVGFKEDQFEK	12	Malon(K)	_VTVGFK(ma)EDQFEK_	VTVGFK(1)EDQFEK		VTVGFK(71.98)EDQFEK(-71.98)		0	1	0	YP_001422551.1	YP_001422551.1	YP_001422551.1	>gi|154687390|ref|YP_001422551.1| hypothetical protein RBAM_029890 [Bacillus amyloliquefaciens subsp. plantarum str. FZB42]	MULTI-MSMS	4	756.87	2	756.864	1511.71	41230	2.2988	-1.3511	0.94772	756.864	16.47	0.33029	16.47	16.251	16.582	0	19	7	3	0.0022968	1	5804	71.98	62.18	1	6774600
VVAESFSQETADKLR	15	Malon(K)	_VVAESFSQETADK(ma)LR_	VVAESFSQETADK(1)LR		VVAESFSQETADK(118.31)LR		0	1	0	YP_001422690.1	YP_001422690.1	YP_001422690.1	>gi|154687529|ref|YP_001422690.1| triosephosphate isomerase [Bacillus amyloliquefaciens subsp. plantarum str. FZB42]	MULTI-MSMS	8	883.94	2	883.434	1764.85	36929.5	5.4697	0.066076	5.5357	883.935	16.985	0.40179	16.985	16.794	17.196	1.9073e-06	17	6	4	5.5313e-10	1	5029	118.31	118.31	1	5568900
VVETEPGIKGDTASGGTK	18	Malon(K)	_VVETEPGIK(ma)GDTASGGTK_	VVETEPGIK(1)GDTASGGTK		VVETEPGIK(83.4)GDTASGGTK(-83.4)		0	1	0	YP_001421870.1	YP_001421870.1	YP_001421870.1	>gi|154686709|ref|YP_001421870.1| elongation factor P [Bacillus amyloliquefaciens subsp. plantarum str. FZB42]	MULTI-MSMS	5	916.96	2	916.45	1830.88	37052.1	5.398	-0.61245	4.7855	916.449	9.7867	0.24382	9.7867	9.6367	9.8805	9.5367e-07	12	4	4	0.0002635	1	2560	83.395	82.968	1	3475200
VVETEPGIKGDTASGGTK	18	Malon(K)	_VVETEPGIK(ma)GDTASGGTK_	VVETEPGIK(1)GDTASGGTK		VVETEPGIK(44.31)GDTASGGTK(-44.31)		0	1	0	YP_001421870.1	YP_001421870.1	YP_001421870.1	>gi|154686709|ref|YP_001421870.1| elongation factor P [Bacillus amyloliquefaciens subsp. plantarum str. FZB42]	MULTI-MSMS	6	916.45	2	916.45	1830.88	37356.7	5.9096	0.10804	6.0176	916.951	9.7873	0.31818	9.7873	9.6397	9.9579	-9.5367e-07	21	7	4	0.057411	1	2703	44.312	43.884	1	2286000
VVETEPGIKGDTASGGTKPAK	21	Malon(K)	_VVETEPGIK(ma)GDTASGGTKPAK_	VVETEPGIK(1)GDTASGGTKPAK		VVETEPGIK(45.4)GDTASGGTK(-45.4)PAK(-63.91)		0	1	0	YP_001421870.1	YP_001421870.1	YP_001421870.1	>gi|154686709|ref|YP_001421870.1| elongation factor P [Bacillus amyloliquefaciens subsp. plantarum str. FZB42]	MULTI-MSMS	8	710.37	3	710.03	2127.07	41431.8	4.2231	0.45478	4.6779	710.031	8.2737	0.47584	8.2737	8.0743	8.5502	0	68	17	5	0.045446	1	2114	63.906	63.546	2	10351000
VVFVNKMDK	9	Malon(K)	_VVFVNK(ma)MDK_	VVFVNK(1)MDK		VVFVNK(66.27)MDK(-66.27)		0	1	0	YP_001419791.1	YP_001419791.1	YP_001419791.1	>gi|154684630|ref|YP_001419791.1| elongation factor G [Bacillus amyloliquefaciens subsp. plantarum str. FZB42]	MULTI-MSMS	1	583.3	2	583.3	1164.58	46348	2.3695	-0.32039	2.0491	583.299	13.826	0.50477	13.826	13.644	14.149	9.5367e-07	16	9	2	0.007511	1	4501	66.267	64.36	1	11000000
VVIAAGEKADLSK	13	Malon(K)	_VVIAAGEK(ma)ADLSK_	VVIAAGEK(1)ADLSK		VVIAAGEK(72.32)ADLSK(-72.32)		0	1	0	YP_001420234.1	YP_001420234.1	YP_001420234.1	>gi|154685073|ref|YP_001420234.1| hypothetical protein RBAM_006110 [Bacillus amyloliquefaciens subsp. plantarum str. FZB42]	MULTI-MSMS	2	693.88	2	693.877	1385.74	42089.1	3.8302	2.3171	6.1473	693.879	13.072	0.34421	13.072	12.857	13.201	-9.5367e-07	12	4	4	0.0048179	1	3549	72.315	72.266	1	1912800
VVIDPTQFCGKCHYCR	16	Malon(K)	_VVIDPTQFCGK(ma)CHYCR_	VVIDPTQFCGK(1)CHYCR		VVIDPTQFCGK(56.82)CHYCR		0	1	0	YP_001419841.1	YP_001419841.1	YP_001419841.1	>gi|154684680|ref|YP_001419841.1| GutB1 [Bacillus amyloliquefaciens subsp. plantarum str. FZB42]	MULTI-MSMS	7	709.65	3	709.313	2124.92	41042.6	3.0399	-1.4611	1.5788	709.312	16.25	0.46007	16.25	16.01	16.47	0	53	13	6	0.010861	1	4739	56.817	54.747	1	5219000
VVIKTGDNTR	10	Malon(K)	_VVIK(ma)TGDNTR_	VVIK(1)TGDNTR		VVIK(46.07)TGDNTR		0	1	0	YP_001422072.1	YP_001422072.1	YP_001422072.1	>gi|154686911|ref|YP_001422072.1| preprotein translocase subunit YajC [Bacillus amyloliquefaciens subsp. plantarum str. FZB42]	MULTI-MSMS	8	594.82	2	594.815	1187.61	45174.2	4.2772	-2.0514	2.2258	594.813	6.9405	0.33173	6.9405	6.7592	7.0909	0	25	9	4	0.061869	1	1690	46.069	45.164	1	8706800
VVIVPKDTAR	10	Malon(K)	_VVIVPK(ma)DTAR_	VVIVPK(1)DTAR		VVIVPK(55.26)DTAR		0	1	0	YP_001421439.1	YP_001421439.1	YP_001421439.1	>gi|154686278|ref|YP_001421439.1| FenB [Bacillus amyloliquefaciens subsp. plantarum str. FZB42]	MULTI-MSMS	5	592.34	2	592.338	1182.66	45906	6.7091	-0.63129	6.0778	592.337	11.101	0.32652	11.101	10.9	11.226	0	22	6	4	0.040179	1	3033	55.261	55.261	1	11838000
VVKQVSIPGFR	11	Malon(K)	_VVK(ma)QVSIPGFR_	VVK(1)QVSIPGFR		VVK(104.24)QVSIPGFR		0	1	0	YP_001422120.1	YP_001422120.1	YP_001422120.1	>gi|154686959|ref|YP_001422120.1| trigger factor [Bacillus amyloliquefaciens subsp. plantarum str. FZB42]	MULTI-MSMS	6	658.87	2	658.372	1314.73	42369.7	4.3426	-0.65617	3.6865	658.373	18.63	0.82021	18.63	18.154	18.974	0	54	15	4	8.6778e-06	1	5684	104.24	88.699	1	8457600
VVKQVSIPGFR	11	Malon(K)	_VVK(ma)QVSIPGFR_	VVK(1)QVSIPGFR		VVK(77.64)QVSIPGFR		0	1	0	YP_001422120.1	YP_001422120.1	YP_001422120.1	>gi|154686959|ref|YP_001422120.1| trigger factor [Bacillus amyloliquefaciens subsp. plantarum str. FZB42]	MULTI-MSMS	7	658.37	2	658.372	1314.73	42679	3.5707	-0.83359	2.7371	658.372	18.725	0.56237	18.725	18.31	18.873	0	37	10	4	0.0015893	1	5489	77.644	74.602	1	17914000
VVKSGGAELAQR	12	Malon(K)	_VVK(ma)SGGAELAQR_	VVK(1)SGGAELAQR		VVK(46.99)SGGAELAQR		0	1	0	YP_001422541.1	YP_001422541.1	YP_001422541.1	>gi|154687380|ref|YP_001422541.1| hypothetical protein RBAM_029790 [Bacillus amyloliquefaciens subsp. plantarum str. FZB42]	MULTI-MSMS	8	650.85	2	650.846	1299.68	43628.6	4.3473	-0.14361	4.2037	650.847	8.092	0.36989	8.092	7.9158	8.2857	0	28	10	4	0.062535	1	2058	46.985	45.606	1	5886600
VVSKGINR	8	Malon(K)	_VVSK(ma)GINR_	VVSK(1)GINR		VVSK(83.95)GINR		0	1	0	YP_001422541.1	YP_001422541.1	YP_001422541.1	>gi|154687380|ref|YP_001422541.1| hypothetical protein RBAM_029790 [Bacillus amyloliquefaciens subsp. plantarum str. FZB42]	MULTI-MSMS	8	479.77	2	479.769	957.524	52260.5	3.2682	-1.141	2.1272	479.769	6.1918	0.31263	6.1918	6.0188	6.3314	-4.7684e-07	15	6	4	0.0031483	1	1394	83.948	70.369	1	10614000
VVVTKENTTIVEGAGDTEK	19	Malon(K)	_VVVTK(ma)ENTTIVEGAGDTEK_	VVVTK(1)ENTTIVEGAGDTEK		VVVTK(139.88)ENTTIVEGAGDTEK(-139.88)		0	1	0	YP_001420264.1	YP_001420264.1	YP_001420264.1	>gi|154685103|ref|YP_001420264.1| molecular chaperone GroEL [Bacillus amyloliquefaciens subsp. plantarum str. FZB42]	MULTI-MSMS	8	1039.02	2	1038.52	2075.03	34496.4	1.306	0.15809	1.4641	1039.02	13.356	0.34171	13.356	13.246	13.588	-9.5367e-07	29	9	4	1.1906e-20	1	3939	139.88	136.66	1	8517800
VYKHVEDR	8	Malon(K)	_VYK(ma)HVEDR_	VYK(1)HVEDR		VYK(64.82)HVEDR		0	1	0	YP_001420831.1	YP_001420831.1	YP_001420831.1	>gi|154685670|ref|YP_001420831.1| hypothetical protein RBAM_012370 [Bacillus amyloliquefaciens subsp. plantarum str. FZB42]	MULTI-MSMS	4	566.28	2	566.275	1130.54	46460.5	6.2089	1.2794	7.4883	566.276	5.0835	0.21314	5.0835	4.974	5.1872	0	6	2	3	0.0137	1	1020	64.82	59.506	1	2164900
VYSGTLDSGSYVKNSTK	17	Malon(K)	_VYSGTLDSGSYVK(ma)NSTK_	VYSGTLDSGSYVK(1)NSTK		VYSGTLDSGSYVK(88.18)NSTK(-88.18)		0	1	0	YP_001419791.1	YP_001419791.1	YP_001419791.1	>gi|154684630|ref|YP_001419791.1| elongation factor G [Bacillus amyloliquefaciens subsp. plantarum str. FZB42]	MULTI-MSMS	4	946.45	2	946.45	1890.88	37016.4	2.7008	0.23934	2.9401	946.45	12.906	0.32943	12.906	12.71	13.039	0	16	6	4	3.5542e-06	1	4370	88.176	85.15	1	9927500
VYSGTLDSGSYVKNSTK	17	Malon(K)	_VYSGTLDSGSYVK(ma)NSTK_	VYSGTLDSGSYVK(1)NSTK		VYSGTLDSGSYVK(153.06)NSTK(-153.06)		0	1	0	YP_001419791.1	YP_001419791.1	YP_001419791.1	>gi|154684630|ref|YP_001419791.1| elongation factor G [Bacillus amyloliquefaciens subsp. plantarum str. FZB42]	MULTI-MSMS	5	946.46	2	946.45	1890.88	35847.6	3.7694	1.1801	4.9494	946.451	12.974	0.44307	12.974	12.734	13.177	0	21	8	5	3.7699e-28	1	3661	153.06	152.37	1	12888000
WCGANGIDKVETLSDHK	17	Malon(K)	_WCGANGIDK(ma)VETLSDHK_	WCGANGIDK(1)VETLSDHK		WCGANGIDK(41.62)VETLSDHK(-41.62)		0	1	0	YP_001422231.1	YP_001422231.1	YP_001422231.1	>gi|154687070|ref|YP_001422231.1| thiol peroxidase [Bacillus amyloliquefaciens subsp. plantarum str. FZB42]	MULTI-MSMS	4	672.98	3	672.642	2014.91	44862.1	1.2919	-0.39311	0.89883	672.643	18.079	0.27033	18.079	17.975	18.246	0	28	10	4	0.059656	1	6389	41.615	40.056	1	6250600
WQEQLADSAKK	11	Malon(K)	_WQEQLADSAK(ma)K_	WQEQLADSAK(1)K		WQEQLADSAK(93.35)K(-93.35)		0	1	0	YP_001420447.1	YP_001420447.1	YP_001420447.1	>gi|154685286|ref|YP_001420447.1| branched-chain alpha-keto acid dehydrogenase subunit E2 [Bacillus amyloliquefaciens subsp. plantarum str. FZB42]	MULTI-MSMS	3	695.34	2	695.336	1388.66	40951.1	6.3539	-1.4878	4.8661	695.335	11.031	0.33826	11.031	10.814	11.152	0	16	5	5	1.0033e-05	1	2901	93.348	92.894	1	9081500
YAEGYPGKR	9	Malon(K)	_YAEGYPGK(ma)R_	YAEGYPGK(1)R		YAEGYPGK(104.22)R		0	1	0	YP_001422966.1	YP_001422966.1	YP_001422966.1	>gi|154687805|ref|YP_001422966.1| serine hydroxymethyltransferase [Bacillus amyloliquefaciens subsp. plantarum str. FZB42]	MULTI-MSMS	4	563.76	2	563.762	1125.51	46612.5	3.4264	-0.46817	2.9582	563.762	8.4061	0.37371	8.4061	8.1799	8.5536	0	22	11	3	5.2991e-05	1	2289	104.22	99.123	1	5364500
YAEGYPGKR	9	Malon(K)	_YAEGYPGK(ma)R_	YAEGYPGK(1)R		YAEGYPGK(76.23)R		0	1	0	YP_001422966.1	YP_001422966.1	YP_001422966.1	>gi|154687805|ref|YP_001422966.1| serine hydroxymethyltransferase [Bacillus amyloliquefaciens subsp. plantarum str. FZB42]	MULTI-MSMS	7	563.76	2	563.762	1125.51	46178	2.8965	0.55377	3.4503	563.762	8.3141	0.60015	8.3141	8.048	8.6481	0	54	17	4	0.00099446	1	2023	76.228	76.228	1	8619400
YAEGYPGKR	9	Malon(K)	_YAEGYPGK(ma)R_	YAEGYPGK(1)R		YAEGYPGK(66.06)R		0	1	0	YP_001422966.1	YP_001422966.1	YP_001422966.1	>gi|154687805|ref|YP_001422966.1| serine hydroxymethyltransferase [Bacillus amyloliquefaciens subsp. plantarum str. FZB42]	MULTI-MSMS	8	563.76	2	563.762	1125.51	46451.4	4.2207	0.14747	4.3682	563.762	8.0942	0.90937	8.0942	7.7709	8.6803	0	90	27	5	0.004008	1	2095	66.056	66.056	1	70378000
YAEKENIVTR	10	Malon(K)	_YAEK(ma)ENIVTR_	YAEK(1)ENIVTR		YAEK(110.31)ENIVTR		0	1	0	YP_001422682.1	YP_001422682.1	YP_001422682.1	>gi|154687521|ref|YP_001422682.1| hypothetical protein RBAM_031200 [Bacillus amyloliquefaciens subsp. plantarum str. FZB42]	MULTI-MSMS	7	654.83	2	654.825	1307.64	40486.8	4.9242	1.8344	6.7586	654.826	10.681	0.36665	10.681	10.549	10.915	0	10	7	2	9.9728e-06	1	2919	110.31	77.373	1	5685900
YCPSIEDKVVR	11	Malon(K)	_YCPSIEDK(ma)VVR_	YCPSIEDK(1)VVR		YCPSIEDK(77.18)VVR		0	1	0	YP_001423367.1	YP_001423367.1	YP_001423367.1	>gi|154688206|ref|YP_001423367.1| tRNA uridine 5-carboxymethylaminomethyl modification enzyme GidA [Bacillus amyloliquefaciens subsp. plantarum str. FZB42]	MULTI-MSMS	6	726.35	2	726.345	1450.68	41356.2	2.9313	-1.0718	1.8594	726.345	14.993	0.5707	14.993	14.793	15.363	-9.5367e-07	43	12	4	0.00050668	1	4555	77.185	75.995	1	14298000
YFEVNGEKICSVK	13	Malon(K)	_YFEVNGEK(ma)ICSVK_	YFEVNGEK(1)ICSVK		YFEVNGEK(69.33)ICSVK(-69.33)		0	1	0	YP_001420981.1	YP_001420981.1	YP_001420981.1	>gi|154685820|ref|YP_001420981.1| hypothetical protein RBAM_013870 [Bacillus amyloliquefaciens subsp. plantarum str. FZB42]	MULTI-MSMS	5	829.9	2	829.89	1657.77	38127.6	5.6661	1.3732	7.0393	829.891	17.067	0.31086	17.067	16.908	17.219	-1.9073e-06	13	5	3	0.0023656	1	4934	69.331	68.261	1	2468700
YFNVYGPKQR	10	Malon(K)	_YFNVYGPK(ma)QR_	YFNVYGPK(1)QR		YFNVYGPK(70.94)QR		0	1	0	YP_001422684.1	YP_001422684.1	YP_001422684.1	>gi|154687523|ref|YP_001422684.1| hypothetical protein RBAM_031220 [Bacillus amyloliquefaciens subsp. plantarum str. FZB42]	MULTI-MSMS	8	679.34	2	679.33	1356.65	42362.7	4.9655	1.3914	6.357	679.331	14.437	0.34027	14.437	14.236	14.576	0	13	5	3	0.0034765	1	4285	70.942	69.502	1	1359300
YFQEENKK	8	Malon(K)	_YFQEENK(ma)K_	YFQEENK(1)K		YFQEENK(70.03)K(-70.03)		0	1	0	YP_001419688.1	YP_001419688.1	YP_001419688.1	>gi|154684527|ref|YP_001419688.1| inosine 5-monophosphate dehydrogenase [Bacillus amyloliquefaciens subsp. plantarum str. FZB42]	MULTI-MSMS	1	586.27	2	586.267	1170.52	46077.1	0.97747	0.70863	1.6861	586.267	6.9064	0.68363	6.9064	6.6026	7.2862	0	35	16	3	0.0035445	1	1688	70.028	61.707	1	18512000
YFQEENKK	8	Malon(K)	_YFQEENK(ma)K_	YFQEENK(1)K		YFQEENK(41.12)K(-41.12)		0	1	0	YP_001419688.1	YP_001419688.1	YP_001419688.1	>gi|154684527|ref|YP_001419688.1| inosine 5-monophosphate dehydrogenase [Bacillus amyloliquefaciens subsp. plantarum str. FZB42]	MULTI-MSMS	2	586.27	2	586.267	1170.52	46158.4	3.2456	1.5573	4.8029	586.267	7.2669	0.43767	7.2669	6.9545	7.3921	4.7684e-07	32	14	3	0.055567	1	1608	41.117	33.967	1	885830
YFQTKPELLDK	11	Malon(K)	_YFQTK(ma)PELLDK_	YFQTK(1)PELLDK		YFQTK(55.72)PELLDK(-55.72)		0	1	0	YP_001419749.1	YP_001419749.1	YP_001419749.1	>gi|154684588|ref|YP_001419749.1| hypothetical protein RBAM_000800 [Bacillus amyloliquefaciens subsp. plantarum str. FZB42]	MULTI-MSMS	2	734.37	2	734.372	1466.73	40099.7	2.5857	-0.70853	1.8772	734.37	17.554	0.60189	17.554	17.302	17.903	0	22	11	4	0.020398	1	4897	55.724	52.885	1	3609400
YHGLKDVEQR	10	Malon(K)	_YHGLK(ma)DVEQR_	YHGLK(1)DVEQR		YHGLK(57.17)DVEQR		0	1	0	YP_001419761.1	YP_001419761.1	YP_001419761.1	>gi|154684600|ref|YP_001419761.1| lysyl-tRNA synthetase [Bacillus amyloliquefaciens subsp. plantarum str. FZB42]	MULTI-MSMS	8	665.83	2	665.823	1329.63	43370.5	6.4894	-0.082809	6.4066	665.823	9.0821	0.22512	9.0821	8.9595	9.1847	9.5367e-07	11	4	3	0.024197	1	2416	57.175	53.857	1	1319000
YKEDKTGLVVLAGK	14	Malon(K)	_YKEDK(ma)TGLVVLAGK_	YK(0.004)EDK(0.996)TGLVVLAGK		YK(-24.08)EDK(24.08)TGLVVLAGK(-51.8)		0	1	0	YP_001421374.1	YP_001421374.1	YP_001421374.1	>gi|154686213|ref|YP_001421374.1| aconitate hydratase [Bacillus amyloliquefaciens subsp. plantarum str. FZB42]	MULTI-MSMS	8	803.94	2	803.938	1605.86	39582.8	1.0907	1.1938	2.2845	803.939	14.809	0.12189	14.809	14.742	14.864	0	6	2	3	0.064753	1	4403	51.798	51.108	2	2336000
YKGVVCDR	8	Malon(K)	_YK(ma)GVVCDR_	YK(1)GVVCDR		YK(49.19)GVVCDR		0	1	0	YP_001419787.1	YP_001419787.1	YP_001419787.1	>gi|154684626|ref|YP_001419787.1| DNA-directed RNA polymerase subunit beta [Bacillus amyloliquefaciens subsp. plantarum str. FZB42]	MULTI-MSMS	2	541.75	2	541.75	1081.49	47894.1	3.1918	0.093084	3.2849	541.751	8.3858	1.0717	8.3858	7.5783	8.65	9.5367e-07	37	25	3	0.050463	1	1962	49.189	47.689	1	5795600
YKLAVGTIGASK	12	Malon(K)	_YK(ma)LAVGTIGASK_	YK(1)LAVGTIGASK		YK(75.32)LAVGTIGASK(-75.32)		0	1	0	YP_001422552.1	YP_001422552.1	YP_001422552.1	>gi|154687391|ref|YP_001422552.1| hypothetical protein RBAM_029900 [Bacillus amyloliquefaciens subsp. plantarum str. FZB42]	MULTI-MSMS	6	647.36	2	647.356	1292.7	43860.7	6.4224	-0.81164	5.6108	647.356	15.489	0.36309	15.489	15.299	15.662	-9.5367e-07	12	5	3	0.0032753	1	4735	75.316	72.236	1	3368200
YLLPQLKK	8	Malon(K)	_YLLPQLK(ma)K_	YLLPQLK(1)K		YLLPQLK(46.46)K(-46.46)		0	1	0	YP_001423139.1	YP_001423139.1	YP_001423139.1	>gi|154687978|ref|YP_001423139.1| LicB [Bacillus amyloliquefaciens subsp. plantarum str. FZB42]	MULTI-MSMS	6	544.82	2	544.821	1087.63	48420.9	4.3409	1.5046	5.8455	544.822	17.522	0.37563	17.522	17.371	17.747	0	20	8	3	0.045207	1	5351	46.462	44.556	1	2932800
YNKEISPALMTK	12	Malon(K)	_YNK(ma)EISPALMTK_	YNK(1)EISPALMTK		YNK(67.33)EISPALMTK(-67.33)		0	1	0	YP_001419807.1	YP_001419807.1	YP_001419807.1	>gi|154684646|ref|YP_001419807.1| 50S ribosomal protein L5 [Bacillus amyloliquefaciens subsp. plantarum str. FZB42]	MULTI-MSMS	5	740.88	2	740.871	1479.73	40253.2	5.8309	0.57377	6.4047	740.872	15.632	0.41536	15.632	15.413	15.828	9.5367e-07	26	8	4	0.00506	1	4502	67.326	66.819	1	3273400
YNKEISPALMTK	12	Malon(K)	_YNK(ma)EISPALMTK_	YNK(1)EISPALMTK		YNK(63.68)EISPALMTK(-63.68)		0	1	0	YP_001419807.1	YP_001419807.1	YP_001419807.1	>gi|154684646|ref|YP_001419807.1| 50S ribosomal protein L5 [Bacillus amyloliquefaciens subsp. plantarum str. FZB42]	MSMS	6	740.87	2	740.871	1479.73	NaN	NaN	NaN	NaN	NaN	15.549	1	15.549	15.049	16.049	0				0.0061594	1	4761	63.682	53.837	1
YPAVILKGEGAR	12	Malon(K)	_YPAVILK(ma)GEGAR_	YPAVILK(1)GEGAR		YPAVILK(61.41)GEGAR		0	1	0	YP_001422537.1	YP_001422537.1	YP_001422537.1	>gi|154687376|ref|YP_001422537.1| hypothetical protein RBAM_029750 [Bacillus amyloliquefaciens subsp. plantarum str. FZB42]	MULTI-MSMS	3	680.37	2	680.367	1358.72	42566.1	5.5683	1.027	6.5953	680.367	15.509	0.86379	15.509	14.964	15.827	-9.5367e-07	48	19	3	0.012753	1	4307	61.409	55.462	1	1286000
YPKVDSAK	8	Malon(K)	_YPK(ma)VDSAK_	YPK(1)VDSAK		YPK(48.28)VDSAK(-48.28)		0	1	0	YP_001423231.1	YP_001423231.1	YP_001423231.1	>gi|154688070|ref|YP_001423231.1| hypothetical protein RBAM_036710 [Bacillus amyloliquefaciens subsp. plantarum str. FZB42]	MULTI-MSMS	5	497.25	2	497.248	992.481	49232.7	5.4426	0.22455	5.6672	497.248	6.8289	1.0541	6.8289	6.124	7.1781	0	75	28	3	0.057069	1	1526	48.284	40.716	1	4613000
YPSLPGIMKAK	11	Malon(K)	_YPSLPGIMK(ma)AK_	YPSLPGIMK(1)AK		YPSLPGIMK(59.23)AK(-59.23)		0	1	0	YP_001422148.1	YP_001422148.1	YP_001422148.1	>gi|154686987|ref|YP_001422148.1| EtfB [Bacillus amyloliquefaciens subsp. plantarum str. FZB42]	MULTI-MSMS	4	645.84	2	645.842	1289.67	41520.9	2.1592	-0.58	1.5792	645.841	19.413	1.3983	19.413	18.629	20.028	0	65	28	3	0.022724	2	6827	59.227	52.18	1	8466200
YQGGNNAGHTIKFDGVTYK	19	Malon(K)	_YQGGNNAGHTIK(ma)FDGVTYK_	YQGGNNAGHTIK(1)FDGVTYK		YQGGNNAGHTIK(41.45)FDGVTYK(-41.45)		0	1	0	YP_001423301.1	YP_001423301.1	YP_001423301.1	>gi|154688140|ref|YP_001423301.1| adenylosuccinate synthetase [Bacillus amyloliquefaciens subsp. plantarum str. FZB42]	MULTI-MSMS	7	719.34	3	719.34	2155	40370.6	5.0585	-0.53054	4.528	719.339	14.174	0.3808	14.174	13.977	14.357	0	25	7	5	0.069773	1	4130	41.446	41.304	1	6415400
YSADVKETAVSGGK	14	Malon(K)	_YSADVK(ma)ETAVSGGK_	YSADVK(1)ETAVSGGK		YSADVK(46.54)ETAVSGGK(-46.54)		0	1	0	YP_001421295.1	YP_001421295.1	YP_001421295.1	>gi|154686134|ref|YP_001421295.1| BaeN [Bacillus amyloliquefaciens subsp. plantarum str. FZB42]	MULTI-SECPEP	7	748.89	2	749.357	1496.7	39799.7	4.5001	0.64519	5.1453	749.358	10.954	0.31537	10.954	10.813	11.129	-9.5367e-07	10	5	3	0.066666	1	3021	46.543	45.353	1	1783800
YSADVKETAVSGGK	14	Malon(K)	_YSADVK(ma)ETAVSGGK_	YSADVK(1)ETAVSGGK		YSADVK(58.71)ETAVSGGK(-58.71)		0	1	0	YP_001421295.1	YP_001421295.1	YP_001421295.1	>gi|154686134|ref|YP_001421295.1| BaeN [Bacillus amyloliquefaciens subsp. plantarum str. FZB42]	MULTI-MSMS	8	749.36	2	749.357	1496.7	40380.8	5.3772	0.11976	5.497	749.357	11.037	0.29994	11.037	10.876	11.176	0	16	6	3	0.019361	1	3117	58.712	57.522	1	7270700
YSYAGGIPLETLIPKDR	17	Malon(K)	_YSYAGGIPLETLIPK(ma)DR_	YSYAGGIPLETLIPK(1)DR		YSYAGGIPLETLIPK(47.5)DR		0	1	0	YP_001422205.1	YP_001422205.1	YP_001422205.1	>gi|154687044|ref|YP_001422205.1| malate dehydrogenase [Bacillus amyloliquefaciens subsp. plantarum str. FZB42]	MULTI-MSMS	7	990.52	2	990.01	1978	35113.6	6.8863	0.86829	7.7545	990.512	26.981	0.58815	26.981	26.675	27.263	-1.9073e-06	27	7	5	0.041953	1	7789	47.499	47.315	1	2148800
YVCFYPMDKR	10	Malon(K)	_YVCFYPMDK(ma)R_	YVCFYPMDK(1)R		YVCFYPMDK(86.91)R		0	1	0	YP_001423046.1	YP_001423046.1	YP_001423046.1	>gi|154687885|ref|YP_001423046.1| heme peroxidase [Bacillus amyloliquefaciens subsp. plantarum str. FZB42]	MULTI-MSMS	7	732.82	2	732.818	1463.62	40801.6	3.7915	-1.5199	2.2715	732.817	18.858	0.48065	18.858	18.621	19.102	0	22	8	3	4.0319e-05	1	5513	86.911	85.069	1	6206700
YVDVIKLR	8	Malon(K)	_YVDVIK(ma)LR_	YVDVIK(1)LR		YVDVIK(61.16)LR		0	1	0	YP_001421281.1	YP_001421281.1	YP_001421281.1	>gi|154686120|ref|YP_001421281.1| CotE [Bacillus amyloliquefaciens subsp. plantarum str. FZB42]	MULTI-MSMS	3	546.31	2	546.308	1090.6	47058.1	3.7144	1.1482	4.8627	546.309	16.984	0.38533	16.984	16.789	17.174	0	12	5	3	0.023814	1	4717	61.161	59.494	1	1145600
YVEAAKLVDR	10	Malon(K)	_YVEAAK(ma)LVDR_	YVEAAK(1)LVDR		YVEAAK(43.76)LVDR		0	1	0	YP_001419782.1	YP_001419782.1	YP_001419782.1	>gi|154684621|ref|YP_001419782.1| 50S ribosomal protein L1 [Bacillus amyloliquefaciens subsp. plantarum str. FZB42]	MULTI-SECPEP	3	625.86	2	625.325	1248.63	42150.8	4.3437	1.9265	6.2702	625.327	13.636	0.28365	13.636	13.492	13.775	0	11	5	3	0.065955	1	3743	43.761	41.994	1	1811700
YVTIVPDYPKEGVQFK	16	Malon(K)	_YVTIVPDYPK(ma)EGVQFK_	YVTIVPDYPK(1)EGVQFK		YVTIVPDYPK(52.81)EGVQFK(-52.81)		0	1	0	YP_001422063.1	YP_001422063.1	YP_001422063.1	>gi|154686902|ref|YP_001422063.1| adenine phosphoribosyltransferase [Bacillus amyloliquefaciens subsp. plantarum str. FZB42]	MULTI-MSMS	2	985.01	2	985.001	1967.99	35655.4	2.706	-0.28945	2.4166	985.502	22.688	0.31415	22.688	22.489	22.803	0	51	13	5	0.023617	1	6239	52.814	48.593	1	5760500
YYDPALNKK	9	Malon(K)	_YYDPALNK(ma)K_	YYDPALNK(1)K		YYDPALNK(75.51)K(-75.51)		0	1	0	YP_001421293.1	YP_001421293.1	YP_001421293.1	>gi|154686132|ref|YP_001421293.1| BaeL [Bacillus amyloliquefaciens subsp. plantarum str. FZB42]	MULTI-MSMS	6	599.3	2	599.293	1196.57	44447.4	6.0067	-0.18738	5.8194	599.292	11.119	0.353	11.119	10.887	11.24	9.5367e-07	15	6	3	0.000943	1	3191	75.509	65.504	1	3813800
YYEKSGALR	9	Malon(K)	_YYEK(ma)SGALR_	YYEK(1)SGALR		YYEK(64.1)SGALR		0	1	0	YP_001421808.1	YP_001421808.1	YP_001421808.1	>gi|154686647|ref|YP_001421808.1| glucose-6-phosphate 1-dehydrogenase [Bacillus amyloliquefaciens subsp. plantarum str. FZB42]	MULTI-MSMS	6	586.79	2	586.783	1171.55	45724	5.4503	-0.092194	5.3581	586.783	9.644	0.48335	9.644	9.3431	9.8265	9.5367e-07	29	10	5	0.012291	1	2654	64.103	63.963	1	9039600
Sequence	Length	Modifications	Modified sequence	Oxidation (M) Probabilities	Succ(K) Probabilities	Oxidation (M) Score Diffs	Succ(K) Score Diffs	Acetyl (Protein N-term)	Oxidation (M)	Succ(K)	Proteins	Leading Proteins	Leading Razor Protein	Fasta headers	Type	Raw file	MS/MS m/z	Charge	m/z	Mass	Resolution	Uncalibrated - Calibrated m/z [ppm]	Mass Error [ppm]	Uncalibrated Mass Error [ppm]	Max intensity m/z 0	Retention time	Retention length	Calibrated retention time	Calibrated retention time start	Calibrated retention time finish	Retention time calibration	Number of data points	Number of scans	Number of isotopic peaks	PEP	MS/MS Count	MS/MS Scan Number	Score	Delta score	Combinatorics	Intensity
AEVYVLSKEEGGR	13	Succ(K)	_AEVYVLSK(su)EEGGR_		AEVYVLSK(1)EEGGR		AEVYVLSK(131.06)EEGGR	0	0	1	YP_001419792.1	YP_001419792.1	YP_001419792.1	>gi|154684631|ref|YP_001419792.1| elongation factor Tu [Bacillus amyloliquefaciens subsp. plantarum str. FZB42]	MULTI-MSMS	7	768.88	2	768.881	1535.75	40102.5	1.25	-0.15262	1.0974	768.88	14.672	0.45042	14.672	14.473	14.923	0	30	11	4	2.254e-11	1	4270	131.06	125.59	1	15926000
AVHEKAVFYHGDIR	14	Succ(K)	_AVHEK(su)AVFYHGDIR_		AVHEK(1)AVFYHGDIR		AVHEK(59.71)AVFYHGDIR	0	0	1	YP_001420808.1	YP_001420808.1	YP_001420808.1	>gi|154685647|ref|YP_001420808.1| GalE1 [Bacillus amyloliquefaciens subsp. plantarum str. FZB42]	MULTI-MSMS	2	436.22	4	436.222	1740.86	52394.9	4.8697	-0.84702	4.0227	436.221	11.227	0.65382	11.227	10.945	11.599	0	18	11	3	0.012399	1	2935	59.709	59.322	1	3861800
DALHVQMADEAFCIGPKTSK	20	Succ(K)	_DALHVQMADEAFCIGPK(su)TSK_		DALHVQMADEAFCIGPK(1)TSK		DALHVQMADEAFCIGPK(75.77)TSK(-75.77)	0	0	1	YP_001421859.1	YP_001421859.1	YP_001421859.1	>gi|154686698|ref|YP_001421859.1| acetyl-CoA carboxylase biotin carboxylase subunit [Bacillus amyloliquefaciens subsp. plantarum str. FZB42]	MULTI-MSMS	7	773.7	3	773.365	2317.07	38976.4	8.5986	-0.56117	8.0374	773.364	21.269	0.85436	21.269	20.982	21.836	0	27	11	5	0.00012738	1	6205	75.773	75.67	1	6549300
DDILIDGGNTYYKDTQR	17	Succ(K)	_DDILIDGGNTYYK(su)DTQR_		DDILIDGGNTYYK(1)DTQR		DDILIDGGNTYYK(87.43)DTQR	0	0	1	YP_001421809.1	YP_001421809.1	YP_001421809.1	>gi|154686648|ref|YP_001421809.1| 6-phosphogluconate dehydrogenase [Bacillus amyloliquefaciens subsp. plantarum str. FZB42]	MULTI-MSMS	8	1044.49	2	1043.98	2085.95	34767.1	4.0811	-1.4401	2.641	1044.48	19.674	0.35939	19.674	19.514	19.873	0	52	16	4	2.0523e-05	1	5786	87.429	86.921	1	2818200
EDVTSVLIHAKEEDVADIR	19	Succ(K)	_EDVTSVLIHAK(su)EEDVADIR_		EDVTSVLIHAK(1)EEDVADIR		EDVTSVLIHAK(71.59)EEDVADIR	0	0	1	YP_001420708.1	YP_001420708.1	YP_001420708.1	>gi|154685547|ref|YP_001420708.1| hypothetical protein RBAM_011130 [Bacillus amyloliquefaciens subsp. plantarum str. FZB42]	MULTI-MSMS	7	747.38	3	747.041	2238.1	39711.6	6.7846	-0.25158	6.5331	747.375	26.758	0.53484	26.758	26.478	27.013	0	15	7	3	0.00010176	1	7733	71.592	71.301	1	8508400
EILSGKYDHLPEDAFR	16	Succ(K)	_EILSGK(su)YDHLPEDAFR_		EILSGK(1)YDHLPEDAFR		EILSGK(60.49)YDHLPEDAFR	0	0	1	YP_001422957.1	YP_001422957.1	YP_001422957.1	>gi|154687796|ref|YP_001422957.1| F0F1 ATP synthase subunit beta [Bacillus amyloliquefaciens subsp. plantarum str. FZB42]	MULTI-MSMS	6	664.33	3	663.99	1988.95	41746	4.876	-0.47888	4.3971	664.324	20.396	0.38847	20.396	20.17	20.558	0	19	5	4	0.0043513	1	6178	60.489	60.412	1	7528100
ELETLTGELPKTVLFEHTNTK	21	Succ(K)	_ELETLTGELPK(su)TVLFEHTNTK_		ELETLTGELPK(1)TVLFEHTNTK		ELETLTGELPK(47.5)TVLFEHTNTK(-47.5)	0	0	1	YP_001421296.1	YP_001421296.1	YP_001421296.1	>gi|154686135|ref|YP_001421296.1| BaeR [Bacillus amyloliquefaciens subsp. plantarum str. FZB42]	MULTI-MSMS	7	834.44	3	834.099	2499.27	38448.3	4.9221	-1.5933	3.3288	834.432	24.996	0.45694	24.996	24.76	25.217	1.9073e-06	38	11	4	0.03682	1	7262	47.499	47.356	1	2841900
FMLGLYKAFVEK	12	Succ(K)	_FMLGLYK(su)AFVEK_		FMLGLYK(1)AFVEK		FMLGLYK(69.03)AFVEK(-69.03)	0	0	1	YP_001421186.1	YP_001421186.1	YP_001421186.1	>gi|154686025|ref|YP_001421186.1| succinyl-CoA synthetase subunit beta [Bacillus amyloliquefaciens subsp. plantarum str. FZB42]	MULTI-MSMS	7	773.41	2	773.405	1544.79	39535	5.9409	3.2126	9.1535	773.909	29.056	0.36163	29.056	28.909	29.27	1.9073e-06	11	4	4	0.0056326	1	8349	69.03	60.722	1	1690300
HYEKLEALK	9	Succ(K)	_HYEK(su)LEALK_		HYEK(1)LEALK		HYEK(72.1)LEALK(-72.1)	0	0	1	YP_001421280.1	YP_001421280.1	YP_001421280.1	>gi|154686119|ref|YP_001421280.1| hypothetical protein RBAM_016860 [Bacillus amyloliquefaciens subsp. plantarum str. FZB42]	MULTI-MSMS	2	615.83	2	615.822	1229.63	43002.1	5.1352	-0.6062	4.529	615.821	11.144	0.53025	11.144	10.945	11.475	0	17	9	3	0.023256	1	2907	72.096	49.083	1	1520300
KLPAGSEK	8	Succ(K)	_K(su)LPAGSEK_		K(1)LPAGSEK		K(55.53)LPAGSEK(-55.53)	0	0	1	YP_001423126.1	YP_001423126.1	YP_001423126.1	>gi|154687965|ref|YP_001423126.1| hypothetical protein RBAM_035660 [Bacillus amyloliquefaciens subsp. plantarum str. FZB42]	MULTI-MSMS	6	465.25	2	465.251	928.487	51141	6.0505	0.35411	6.4046	465.251	9.022	0.47127	9.022	8.8257	9.2969	0	34	11	4	0.050082	1	2388	55.531	34.83	1	18396000
MIESICEKLPFPLER	15	Succ(K)	_MIESICEK(su)LPFPLER_		MIESICEK(1)LPFPLER		MIESICEK(69.26)LPFPLER	0	0	1	YP_001420635.1	YP_001420635.1	YP_001420635.1	>gi|154685474|ref|YP_001420635.1| 3-oxoacyl-ACP synthase [Bacillus amyloliquefaciens subsp. plantarum str. FZB42]	MULTI-MSMS	8	655	3	654.662	1960.96	41937.8	4.1088	0.94171	5.0505	654.663	27.579	0.38804	27.579	27.416	27.804	0	59	15	6	0.00099335	1	8012	69.258	68.551	1	2479200
MIESICEKLPFPLER	15	Succ(K)	_MIESICEK(su)LPFPLER_		MIESICEK(1)LPFPLER		MIESICEK(72.9)LPFPLER	0	0	1	YP_001420635.1	YP_001420635.1	YP_001420635.1	>gi|154685474|ref|YP_001420635.1| 3-oxoacyl-ACP synthase [Bacillus amyloliquefaciens subsp. plantarum str. FZB42]	MULTI-MSMS	8	982	2	981.489	1960.96	35259	3.9714	1.2121	5.1834	981.49	27.579	0.29527	27.579	27.44	27.735	-1.9073e-06	42	10	5	0.002079	1	8013	72.898	71.101	1	1442600
MTTFAKMLCPAER	13	Succ(K)	_MTTFAK(su)MLCPAER_		MTTFAK(1)MLCPAER		MTTFAK(60.16)MLCPAER	0	0	1	YP_001420642.1	YP_001420642.1	YP_001420642.1	>gi|154685481|ref|YP_001420642.1| long-chain-fatty-acid--CoA ligase [Bacillus amyloliquefaciens subsp. plantarum str. FZB42]	MULTI-MSMS	5	828.89	2	828.383	1654.75	38852.3	4.5676	2.6938	7.2615	828.887	21.315	0.34616	21.315	21.102	21.449	0	15	5	4	0.067418	1	6138	60.157	59.333	1	843650
SANIALINYVDGEKR	15	Succ(K)	_SANIALINYVDGEK(su)R_		SANIALINYVDGEK(1)R		SANIALINYVDGEK(56.51)R	0	0	1	YP_001419798.1	YP_001419798.1	YP_001419798.1	>gi|154684637|ref|YP_001419798.1| 50S ribosomal protein L2 [Bacillus amyloliquefaciens subsp. plantarum str. FZB42]	MULTI-MSMS	2	882.46	2	881.952	1761.89	36774.4	2.9636	1.3464	4.31	882.453	22.105	0.22236	22.105	21.983	22.205	1.9073e-06	17	8	3	0.005257	1	6103	56.514	56.514	1	835510
TAVDTYFKTEER	12	Succ(K)	_TAVDTYFK(su)TEER_		TAVDTYFK(1)TEER		TAVDTYFK(98.9)TEER	0	0	1	YP_001421264.1	YP_001421264.1	YP_001421264.1	>gi|154686103|ref|YP_001421264.1| hypothetical protein RBAM_016700 [Bacillus amyloliquefaciens subsp. plantarum str. FZB42]	MULTI-MSMS	7	780.37	2	780.365	1558.72	38867.2	5.1146	0.50023	5.6148	780.365	15.37	0.39564	15.37	15.151	15.547	0	20	5	5	2.4992e-05	1	4505	98.902	96.242	1	4308800
THSYIEKGIEEGAR	14	Succ(K)	_THSYIEK(su)GIEEGAR_		THSYIEK(1)GIEEGAR		THSYIEK(79.87)GIEEGAR	0	0	1	YP_001423238.1	YP_001423238.1	YP_001423238.1	>gi|154688077|ref|YP_001423238.1| hypothetical protein RBAM_036780 [Bacillus amyloliquefaciens subsp. plantarum str. FZB42]	MULTI-MSMS	7	563.94	3	563.941	1688.8	45916.5	6.1299	-0.92726	5.2027	563.94	12.086	0.34639	12.086	11.882	12.228	0	15	5	4	0.00029605	1	3447	79.875	79.013	1	2124100
TVFMPYPKDR	10	Succ(K)	_TVFMPYPK(su)DR_		TVFMPYPK(1)DR		TVFMPYPK(56.55)DR	0	0	1	YP_001421655.1	YP_001421655.1	YP_001421655.1	>gi|154686494|ref|YP_001421655.1| hypothetical protein RBAM_020620 [Bacillus amyloliquefaciens subsp. plantarum str. FZB42]	MULTI-SECPEP	7	677.33	2	677.329	1352.64	42267.1	2.4472	-1.7819	0.66527	677.328	16.744	0.39884	16.744	16.545	16.943	0	15	9	2	0.040757	1	4914	56.548	55.084	1	1741100
VAAGAVAKK	9	Succ(K)	_VAAGAVAK(su)K_		VAAGAVAK(1)K		VAAGAVAK(75.74)K(-75.74)	0	0	1	YP_001421680.1	YP_001421680.1	YP_001421680.1	>gi|154686519|ref|YP_001421680.1| chorismate synthase [Bacillus amyloliquefaciens subsp. plantarum str. FZB42]	MSMS	1	457.77	2	457.769	913.523	NaN	NaN	NaN	NaN	NaN	7.0359	1	7.0359	6.5359	7.5359	0				0.00078163	1	1745	75.738	51.506	1
VALYYKDANR	10	Succ(K)	_VALYYK(su)DANR_		VALYYK(1)DANR		VALYYK(103.01)DANR	0	0	1	YP_001422269.1	YP_001422269.1	YP_001422269.1	>gi|154687108|ref|YP_001422269.1| acetyl-CoA synthetase [Bacillus amyloliquefaciens subsp. plantarum str. FZB42]	MULTI-MSMS	5	656.83	2	656.83	1311.65	42894.9	5.5878	0.97519	6.563	656.831	12.846	0.41968	12.846	12.561	12.98	0	9	6	2	0.00018559	1	3635	103.01	87.668	1	1965300
VESMGMQDKIFR	12	Succ(K)	_VESMGMQDK(su)IFR_		VESMGMQDK(1)IFR		VESMGMQDK(58.17)IFR	0	0	1	YP_001419780.1	YP_001419780.1	YP_001419780.1	>gi|154684619|ref|YP_001419780.1| transcription antitermination protein NusG [Bacillus amyloliquefaciens subsp. plantarum str. FZB42]	MULTI-SECPEP	5	771.83	2	770.86	1539.71	38129.8	5.2487	-0.68992	4.5588	770.861	18.702	0.23741	18.702	18.594	18.832	0	5	3	2	0.033808	1	5414	58.172	57.184	1	1677000
VLVHTSVYDKFTELYEAK	18	Succ(K)	_VLVHTSVYDK(su)FTELYEAK_		VLVHTSVYDK(1)FTELYEAK		VLVHTSVYDK(66.81)FTELYEAK(-66.81)	0	0	1	YP_001420375.1	YP_001420375.1	YP_001420375.1	>gi|154685214|ref|YP_001420375.1| hypothetical protein RBAM_007590 [Bacillus amyloliquefaciens subsp. plantarum str. FZB42]	MULTI-MSMS	7	748.39	3	748.047	2241.12	40273.9	5.2276	2.3232	7.5508	748.384	25.156	0.27946	25.156	25.015	25.294	0	17	5	4	0.0020835	1	7325	66.809	66.72	1	1511000
VQADFENYKR	10	Succ(K)	_VQADFENYK(su)R_		VQADFENYK(1)R		VQADFENYK(66.92)R	0	0	1	YP_001421969.1	YP_001421969.1	YP_001421969.1	>gi|154686808|ref|YP_001421969.1| heat shock protein GrpE [Bacillus amyloliquefaciens subsp. plantarum str. FZB42]	MULTI-MSMS	3	685.33	2	685.323	1368.63	38489.3	4.0967	2.2026	6.2993	685.324	13.053	0.4407	13.053	12.763	13.204	0	19	9	4	0.0035658	1	3557	66.92	65.167	1	3135100
VYKHVEDR	8	Succ(K)	_VYK(su)HVEDR_		VYK(1)HVEDR		VYK(69.82)HVEDR	0	0	1	YP_001420831.1	YP_001420831.1	YP_001420831.1	>gi|154685670|ref|YP_001420831.1| hypothetical protein RBAM_012370 [Bacillus amyloliquefaciens subsp. plantarum str. FZB42]	MULTI-MSMS	5	382.53	3	382.524	1144.55	56961.4	3.6986	2.4917	6.1903	382.525	5.2364	0.31786	5.2364	5.0224	5.3402	0	17	6	4	0.010031	1	1054	69.825	64.726	1	1006400
YDEVEKLFR	9	Succ(K)	_YDEVEK(su)LFR_		YDEVEK(1)LFR		YDEVEK(80.69)LFR	0	0	1	YP_001422847.1	YP_001422847.1	YP_001422847.1	>gi|154687686|ref|YP_001422847.1| minor teichoic acid biosynthesis protein ggaA like protein [Bacillus amyloliquefaciens subsp. plantarum str. FZB42]	MULTI-MSMS	5	649.82	2	649.817	1297.62	42595.9	4.8842	3.0436	7.9278	649.818	21.037	0.41562	21.037	20.889	21.305	1.9073e-06	13	9	2	0.0052346	1	6050	80.688	79.499	1	575940
YFNVYGPKQR	10	Succ(K)	_YFNVYGPK(su)QR_		YFNVYGPK(1)QR		YFNVYGPK(80.75)QR	0	0	1	YP_001422684.1	YP_001422684.1	YP_001422684.1	>gi|154687523|ref|YP_001422684.1| hypothetical protein RBAM_031220 [Bacillus amyloliquefaciens subsp. plantarum str. FZB42]	MULTI-MSMS	7	686.34	2	686.338	1370.66	42335.4	3.9293	1.885	5.8144	686.34	14.439	0.33304	14.439	14.283	14.616	0	14	6	3	0.0044413	1	4217	80.755	77.894	1	2665200
YFNVYGPKQR	10	Succ(K)	_YFNVYGPK(su)QR_		YFNVYGPK(1)QR		YFNVYGPK(101.65)QR	0	0	1	YP_001422684.1	YP_001422684.1	YP_001422684.1	>gi|154687523|ref|YP_001422684.1| hypothetical protein RBAM_031220 [Bacillus amyloliquefaciens subsp. plantarum str. FZB42]	MULTI-MSMS	8	686.34	2	686.338	1370.66	41537.7	4.8995	0.6811	5.5806	686.339	14.516	0.4929	14.516	14.236	14.729	0	29	9	4	0.00018379	1	4277	101.65	98.678	1	28712000
YVCFYPMDKR	10	Oxidation (M),Succ(K)	_YVCFYPM(ox)DK(su)R_	YVCFYPM(1)DKR	YVCFYPMDK(1)R	YVCFYPM(49.19)DKR	YVCFYPMDK(49.19)R	0	1	1	YP_001423046.1	YP_001423046.1	YP_001423046.1	>gi|154687885|ref|YP_001423046.1| heme peroxidase [Bacillus amyloliquefaciens subsp. plantarum str. FZB42]	MULTI-MSMS	7	747.83	2	747.823	1493.63	40048.1	5.6073	0.15168	5.759	747.823	15.412	0.46826	15.412	15.151	15.62	9.5367e-07	15	6	4	0.018093	1	4510	49.189	47.422	1	1227200
YVCFYPMDKR	10	Succ(K)	_YVCFYPMDK(su)R_		YVCFYPMDK(1)R		YVCFYPMDK(67.33)R	0	0	1	YP_001423046.1	YP_001423046.1	YP_001423046.1	>gi|154687885|ref|YP_001423046.1| heme peroxidase [Bacillus amyloliquefaciens subsp. plantarum str. FZB42]	MULTI-MSMS	7	739.83	2	739.826	1477.64	41226.3	3.6261	-1.356	2.2701	739.825	18.903	0.44811	18.903	18.722	19.17	0	24	7	4	0.0027678	1	5542	67.334	66.346	1	13999000
Sequence	Length	Modifications	Modified sequence	Oxidation (M) Probabilities	Propionylation(K) Probabilities	Oxidation (M) Score Diffs	Propionylation(K) Score Diffs	Acetyl (Protein N-term)	Oxidation (M)	Propionylation(K)	Proteins	Leading Proteins	Leading Razor Protein	Fasta headers	Type	Raw file	MS/MS m/z	Charge	m/z	Mass	Resolution	Uncalibrated - Calibrated m/z [ppm]	Mass Error [ppm]	Uncalibrated Mass Error [ppm]	Max intensity m/z 0	Retention time	Retention length	Calibrated retention time	Calibrated retention time start	Calibrated retention time finish	Retention time calibration	Number of data points	Number of scans	Number of isotopic peaks	PEP	MS/MS Count	MS/MS Scan Number	Score	Delta score	Combinatorics	Intensity
KGDMLEEGISK	11	Propionylation(K)	_K(pr)GDMLEEGISK_		K(1)GDMLEEGISK		K(84.95)GDMLEEGISK(-84.95)	0	0	1	YP_001422109.1	YP_001422109.1	YP_001422109.1	>gi|154686948|ref|YP_001422109.1| glutamate-1-semialdehyde aminotransferase [Bacillus amyloliquefaciens subsp. plantarum str. FZB42]	MULTI-MSMS	4	632.32	2	631.818	1261.62	44242.4	1.6783	1.0405	2.7187	631.819	6.8386	0.20745	6.8386	6.7023	6.9097	0	15	4	4	0.0010293	1	1711	84.954	76.554	1	3467000
KGMEQAVTVAIENLK	15	Propionylation(K)	_K(pr)GMEQAVTVAIENLK_		K(1)GMEQAVTVAIENLK		K(64.52)GMEQAVTVAIENLK(-64.52)	0	0	1	YP_001420264.1	YP_001420264.1	YP_001420264.1	>gi|154685103|ref|YP_001420264.1| molecular chaperone GroEL [Bacillus amyloliquefaciens subsp. plantarum str. FZB42]	MULTI-MSMS	4	562.98	3	562.975	1685.9	45538.2	3.0613	0.17559	3.2369	562.975	16.654	0.40409	16.654	16.487	16.891	0	21	8	5	0.00092173	1	5868	64.52	60.912	1	14124000
KGMEQAVTVAIENLK	15	Propionylation(K)	_K(pr)GMEQAVTVAIENLK_		K(1)GMEQAVTVAIENLK		K(127.83)GMEQAVTVAIENLK(-127.83)	0	0	1	YP_001420264.1	YP_001420264.1	YP_001420264.1	>gi|154685103|ref|YP_001420264.1| molecular chaperone GroEL [Bacillus amyloliquefaciens subsp. plantarum str. FZB42]	MSMS	4	843.96	2	843.958	1685.9	NaN	NaN	NaN	NaN	NaN	16.636	1	16.636	16.136	17.136	0				1.0875e-20	1	5869	127.83	117.99	1
KGMEQAVTVAIENLK	15	Propionylation(K)	_K(pr)GMEQAVTVAIENLK_		K(1)GMEQAVTVAIENLK		K(40.86)GMEQAVTVAIENLK(-40.86)	0	0	1	YP_001420264.1	YP_001420264.1	YP_001420264.1	>gi|154685103|ref|YP_001420264.1| molecular chaperone GroEL [Bacillus amyloliquefaciens subsp. plantarum str. FZB42]	MULTI-MSMS	5	562.98	3	562.975	1685.9	45798.3	5.7877	0.21176	5.9995	562.975	16.849	0.35144	16.849	16.66	17.012	0	21	8	4	0.042917	1	4865	40.857	39.06	1	3732300
PEWSFKEK	8	Propionylation(K)	_PEWSFK(pr)EK_		PEWSFK(1)EK		PEWSFK(57.18)EK(-57.18)	0	0	1	YP_001420743.1	YP_001420743.1	YP_001420743.1	>gi|154685582|ref|YP_001420743.1| hypothetical protein RBAM_011480 [Bacillus amyloliquefaciens subsp. plantarum str. FZB42]	MULTI-MSMS	4	553.78	2	553.779	1105.54	45634.4	2.9905	2.9764	5.967	553.781	22.589	0.48092	22.589	22.368	22.849	0	26	7	6	0.059866	1	7818	57.177	42.24	1	22354000
PEWSFKEK	8	Propionylation(K)	_PEWSFK(pr)EK_		PEWSFK(1)EK		PEWSFK(54.2)EK(-54.2)	0	0	1	YP_001420743.1	YP_001420743.1	YP_001420743.1	>gi|154685582|ref|YP_001420743.1| hypothetical protein RBAM_011480 [Bacillus amyloliquefaciens subsp. plantarum str. FZB42]	MULTI-MSMS	5	553.78	2	553.779	1105.54	47624.5	4.0012	1.3737	5.3749	553.781	22.705	0.35421	22.705	22.494	22.848	0	28	12	4	0.077158	1	6497	54.205	42.491	1	2323600
