# Supplementary material for: Malonylome of the plant growth promoting rhizobacterium with potent biocontrol activity, Bacillus amyloliquefaciens FZB42
Source: Data Brief. 2016 Dec 21;10:548–50. doi: 10.1016/j.dib.2016.12.029 (PMC5219606; doi:10.1016/j.dib.2016.12.029)
Supplement: Supplementary file 4 — Supplementary material [file mmc4.xlsx]

## Sheet: sTable 3
Protein	GI	Locus	Position	Gene	Fasta headers	Product	ClassI	ClassII	ClassIII
YP_001419749.1	154684588	RBAM_000800	161	ftsH	>gi|154684588|ref|YP_001419749.1| hypothetical protein RBAM_000800 [Bacillus amyloliquefaciens subsp. plantarum str. FZB42]	cell division protein and general stress protein(class III heat-shock protein) FtsH	cell envelope and cellular processes	Cell division
YP_001421106.1	154685945	RBAM_015120	64	ftsZ	>gi|154685945|ref|YP_001421106.1| cell division protein FtsZ [Bacillus amyloliquefaciens subsp. plantarum str. FZB42]	cell-division initiation protein FtsZ	cell envelope and cellular processes	Cell division
YP_001421119.1	154685958	RBAM_015250	110	divIVA	>gi|154685958|ref|YP_001421119.1| hypothetical protein RBAM_015250 [Bacillus amyloliquefaciens subsp. plantarum str. FZB42]	cell-division initiation protein DivIVA	cell envelope and cellular processes	Cell division
YP_001422802.1	154687641	RBAM_032410	128	ftsE	>gi|154687641|ref|YP_001422802.1| hypothetical protein RBAM_032410 [Bacillus amyloliquefaciens subsp. plantarum str. FZB42]	cell-division ATP-binding protein FtsE	cell envelope and cellular processes	Cell division
YP_001423367.1	154688206	RBAM_038110	283	gidA	>gi|154688206|ref|YP_001423367.1| tRNA uridine 5-carboxymethylaminomethyl modification enzyme GidA [Bacillus amyloliquefaciens subsp. plantarum str. FZB42]	glucose inhibited division protein A (GidA)	cell envelope and cellular processes	Cell division
YP_001421626.1	154686465	RBAM_020330	68	gpsB(ypsB)	>gi|154686465|ref|YP_001421626.1| cell division protein GpsB [Bacillus amyloliquefaciens subsp. plantarum str. FZB42]	cell division protein YpsB	cell envelope and cellular processes	Cell division
YP_001419730.1	154684569	RBAM_000590	157	gcaD	>gi|154684569|ref|YP_001419730.1| bifunctional N-acetylglucosamine-1-phosphate uridyltransferase/glucosamine-1-phosphate acetyltransferase [Bacillus amyloliquefaciens subsp. plantarum str. FZB42]	UDP-N-acetylglucosamine pyrophosphorylase GcaD	cell envelope and cellular processes	Cell wall
YP_001421103.1	154685942	RBAM_015090	114	murB	>gi|154685942|ref|YP_001421103.1| UDP-N-acetylenolpyruvoylglucosamine reductase [Bacillus amyloliquefaciens subsp. plantarum str. FZB42]	UDP-N-acetylenolpyruvoylglucosamine reductase MurB	cell envelope and cellular processes	Cell wall
YP_001421929.1	154686768	RBAM_023380	115	ispG	>gi|154686768|ref|YP_001421929.1| 4-hydroxy-3-methylbut-2-en-1-yl diphosphate synthase [Bacillus amyloliquefaciens subsp. plantarum str. FZB42]	4-hydroxy-3-methylbut-2-en-1-yl diphosphate synthase IspG	cell envelope and cellular processes	Cell wall
YP_001422280.1	154687119	RBAM_026910	45	murC	>gi|154687119|ref|YP_001422280.1| UDP-N-acetylmuramate--L-alanine ligase [Bacillus amyloliquefaciens subsp. plantarum str. FZB42]	UDP-N-acetyl muramate-alanine ligase MurC	cell envelope and cellular processes	Cell wall
YP_001422686.1	154687525	RBAM_031240	14	RBAM_031240	>gi|154687525|ref|YP_001422686.1| hypothetical protein RBAM_031240 [Bacillus amyloliquefaciens subsp. plantarum str. FZB42]	lipopolysaccharide biosynthesis protein RBAM03209	cell envelope and cellular processes	Cell wall
YP_001422843.1	154687682	RBAM_032820	83	gtaB	>gi|154687682|ref|YP_001422843.1| GtaB [Bacillus amyloliquefaciens subsp. plantarum str. FZB42]	UTP-glucose-1-phosphate uridylyltransferase GtaB	cell envelope and cellular processes	Cell wall
YP_001422846.1	154687685	RBAM_032850	134	tagF	>gi|154687685|ref|YP_001422846.1| TagF [Bacillus amyloliquefaciens subsp. plantarum str. FZB42]	CDP-glycerol:poly (glycerol phosphate) glycero-phosphotransferase TagF	cell envelope and cellular processes	Cell wall
YP_001422847.1	154687686	RBAM_032860	168	RBAM_032860	>gi|154687686|ref|YP_001422847.1| minor teichoic acid biosynthesis protein ggaA like protein [Bacillus amyloliquefaciens subsp. plantarum str. FZB42]	minor teichoic acid biosynthesis protein ggaA like protein RBAM03380	cell envelope and cellular processes	Cell wall
YP_001420831.1	154685670	RBAM_012370	134	yjlD	>gi|154685670|ref|YP_001420831.1| hypothetical protein RBAM_012370 [Bacillus amyloliquefaciens subsp. plantarum str. FZB42]	NADH dehydrogenase-like protein YjlD	cell envelope and cellular processes	Membrane bioenergetics (electron transport chain and ATP synthase)
YP_001421524.1	154686363	RBAM_019310	160	yodC	>gi|154686363|ref|YP_001421524.1| hypothetical protein RBAM_019310 [Bacillus amyloliquefaciens subsp. plantarum str. FZB42]	putative nitroreductase YodC	cell envelope and cellular processes	Membrane bioenergetics (electron transport chain and ATP synthase)
YP_001421665.1	154686504	RBAM_020720	60	qcrA	>gi|154686504|ref|YP_001421665.1| QcrA [Bacillus amyloliquefaciens subsp. plantarum str. FZB42]	menaquinol-cytochrome c reductase iron-sulfur subunit (Rieske iron-sulfur protein) QcrA	cell envelope and cellular processes	Membrane bioenergetics (electron transport chain and ATP synthase)
YP_001422145.1	154686984	RBAM_025560	102	trxA	>gi|154686984|ref|YP_001422145.1| hypothetical protein RBAM_025560 [Bacillus amyloliquefaciens subsp. plantarum str. FZB42]	thioredoxin TrxA	cell envelope and cellular processes	Membrane bioenergetics (electron transport chain and ATP synthase)
YP_001422147.1	154686986	RBAM_025580	192	etfA	>gi|154686986|ref|YP_001422147.1| EtfA [Bacillus amyloliquefaciens subsp. plantarum str. FZB42]	electron transfer flavoprotein (alpha subunit) EtfA	cell envelope and cellular processes	Membrane bioenergetics (electron transport chain and ATP synthase)
YP_001422148.1	154686987	RBAM_025590	193	etfB	>gi|154686987|ref|YP_001422148.1| EtfB [Bacillus amyloliquefaciens subsp. plantarum str. FZB42]	electron transfer flavoprotein (beta subunit) EtfB	cell envelope and cellular processes	Membrane bioenergetics (electron transport chain and ATP synthase)
YP_001422478.1	154687317	RBAM_029160	230	yumC	>gi|154687317|ref|YP_001422478.1| hypothetical protein RBAM_029160 [Bacillus amyloliquefaciens subsp. plantarum str. FZB42]	conserved hypothetical protein YumC	cell envelope and cellular processes	Membrane bioenergetics (electron transport chain and ATP synthase)
YP_001422493.1	154687332	RBAM_029310	184	yutJ	>gi|154687332|ref|YP_001422493.1| hypothetical protein RBAM_029310 [Bacillus amyloliquefaciens subsp. plantarum str. FZB42]	putative NADH dehydrogenase YutJ	cell envelope and cellular processes	Membrane bioenergetics (electron transport chain and ATP synthase)
YP_001422957.1	154687796	RBAM_033970	431	atpD	>gi|154687796|ref|YP_001422957.1| F0F1 ATP synthase subunit beta [Bacillus amyloliquefaciens subsp. plantarum str. FZB42]	ATP synthase (subunit beta) AtpD	cell envelope and cellular processes	Membrane bioenergetics (electron transport chain and ATP synthase)
YP_001422958.1	154687797	RBAM_033980	200	atpG	>gi|154687797|ref|YP_001422958.1| F0F1 ATP synthase subunit gamma [Bacillus amyloliquefaciens subsp. plantarum str. FZB42]	ATP synthase (subunit gamma) AtpG	cell envelope and cellular processes	Membrane bioenergetics (electron transport chain and ATP synthase)
YP_001422959.1	154687798	RBAM_033990	140	atpA	>gi|154687798|ref|YP_001422959.1| F0F1 ATP synthase subunit alpha [Bacillus amyloliquefaciens subsp. plantarum str. FZB42]	ATP synthase (subunit alpha) AtpA	cell envelope and cellular processes	Membrane bioenergetics (electron transport chain and ATP synthase)
YP_001422961.1	154687800	RBAM_034010	123	atpF	>gi|154687800|ref|YP_001422961.1| F0F1 ATP synthase subunit B [Bacillus amyloliquefaciens subsp. plantarum str. FZB42]	ATP synthase (subunit B) AtpF	cell envelope and cellular processes	Membrane bioenergetics (electron transport chain and ATP synthase)
YP_001422962.1	154687801	RBAM_034020	40	atpE	>gi|154687801|ref|YP_001422962.1| F0F1 ATP synthase subunit C [Bacillus amyloliquefaciens subsp. plantarum str. FZB42]	ATP synthase (subunit C) AtpE	cell envelope and cellular processes	Membrane bioenergetics (electron transport chain and ATP synthase)
YP_001422993.1	154687832	RBAM_034330	445	ywjF	>gi|154687832|ref|YP_001422993.1| hypothetical protein RBAM_034330 [Bacillus amyloliquefaciens subsp. plantarum str. FZB42]	conserved hypothetical protein YwjF	cell envelope and cellular processes	Membrane bioenergetics (electron transport chain and ATP synthase)
YP_001423102.1	154687941	RBAM_035420	568	qoxB	>gi|154687941|ref|YP_001423102.1| QoxB [Bacillus amyloliquefaciens subsp. plantarum str. FZB42]	quinol oxidase polypeptide I QoxB	cell envelope and cellular processes	Membrane bioenergetics (electron transport chain and ATP synthase)
YP_001421663.1	154686502	RBAM_020700	8	qcrC	>gi|154686502|ref|YP_001421663.1| QcrC [Bacillus amyloliquefaciens subsp. plantarum str. FZB42]	menaquinol-cytochrome c oxidoreductase (cytochrome b/c subunit) QcrC	cell envelope and cellular processes	Membrane bioenergetics (electron transport chain and ATP synthase)
YP_001420376.1	154685215	RBAM_007600	229	yfmS	>gi|154685215|ref|YP_001420376.1| hypothetical protein RBAM_007600 [Bacillus amyloliquefaciens subsp. plantarum str. FZB42]	putative methyl-accepting chemotaxis protein YfmS	cell envelope and cellular processes	Mobility and chemotaxis
YP_001421680.1	154686519	RBAM_020870	102	cheR	>gi|154686519|ref|YP_001421680.1| chorismate synthase [Bacillus amyloliquefaciens subsp. plantarum str. FZB42]	methyl-accepting chemotaxis proteins (MCPs) methyltransferase CheR	cell envelope and cellular processes	Mobility and chemotaxis
YP_001422812.1	154687651	RBAM_032510	133	hag	>gi|154687651|ref|YP_001422812.1| Hag [Bacillus amyloliquefaciens subsp. plantarum str. FZB42]	flagellin proteinHag	cell envelope and cellular processes	Mobility and chemotaxis
YP_001420327.1	154685166	RBAM_007110	545	swrC	>gi|154685166|ref|YP_001420327.1| SwrC [Bacillus amyloliquefaciens subsp. plantarum str. FZB42]	swarming motility protein SwrC	cell envelope and cellular processes	Mobility and chemotaxis
YP_001421175.1	154686014	RBAM_015810	147	ffh	>gi|154686014|ref|YP_001421175.1| hypothetical protein RBAM_015810 [Bacillus amyloliquefaciens subsp. plantarum str. FZB42]	signal recognition particle-like (SRP) componentFfh	cell envelope and cellular processes	Protein secretion
YP_001422357.1	154687196	RBAM_027680	124	luxS	>gi|154687196|ref|YP_001422357.1| S-ribosylhomocysteinase [Bacillus amyloliquefaciens subsp. plantarum str. FZB42]	s-ribosylhomocysteine lyase LuxS	cell envelope and cellular processes	Sensors (signal transduction)
YP_001421276.1	154686115	RBAM_016820	9	spoVS	>gi|154686115|ref|YP_001421276.1| hypothetical protein RBAM_016820 [Bacillus amyloliquefaciens subsp. plantarum str. FZB42]	stage V sporulation protein S (SpoVS)	cell envelope and cellular processes	Sporulation
YP_001421281.1	154686120	RBAM_016870	88	cotE	>gi|154686120|ref|YP_001421281.1| CotE [Bacillus amyloliquefaciens subsp. plantarum str. FZB42]	outer spore coat protein CotE	cell envelope and cellular processes	Sporulation
YP_001421688.1	154686527	RBAM_020950	18	spoIVA	>gi|154686527|ref|YP_001421688.1| hypothetical protein RBAM_020950 [Bacillus amyloliquefaciens subsp. plantarum str. FZB42]	stage IV sporulation protein A (SpoIVA)	cell envelope and cellular processes	Sporulation
YP_001422685.1	154687524	RBAM_031230	304	spsC1	>gi|154687524|ref|YP_001422685.1| SpsC1 [Bacillus amyloliquefaciens subsp. plantarum str. FZB42]	spore coat polysaccharide biosynthesis protein SpsC1	cell envelope and cellular processes	Sporulation
YP_001422918.1	154687757	RBAM_033580	78	rapD	>gi|154687757|ref|YP_001422918.1| RapD [Bacillus amyloliquefaciens subsp. plantarum str. FZB42]	response regulator aspartate phosphatase D (RapD)	cell envelope and cellular processes	Sporulation
YP_001419839.1	154684678	RBAM_002040	103	gabT1	>gi|154684678|ref|YP_001419839.1| GabT1 [Bacillus amyloliquefaciens subsp. plantarum str. FZB42]	putative 4-aminobutyrate aminotransferase GabT1	cell envelope and cellular processes	Transport/binding proteins and lipoproteins
YP_001420358.1	154685197	RBAM_007420	213	RBAM_007420	>gi|154685197|ref|YP_001420358.1| ABC transporter ATP-binding protein [Bacillus amyloliquefaciens subsp. plantarum str. FZB42]	putative ABC transporter (ATP-binding protein) RBAM00714	cell envelope and cellular processes	Transport/binding proteins and lipoproteins
YP_001420453.1	154685292	RBAM_008380	440	glvC	>gi|154685292|ref|YP_001420453.1| GlvC [Bacillus amyloliquefaciens subsp. plantarum str. FZB42]	phosphotransferase system (PTS) maltose-specificenzyme IICB component GlvC	cell envelope and cellular processes	Transport/binding proteins and lipoproteins
YP_001420962.1	154685801	RBAM_013680	30	ptsI	>gi|154685801|ref|YP_001420962.1| PtsI [Bacillus amyloliquefaciens subsp. plantarum str. FZB42]	phosphoenolpyruvate-protein phosphotransferase PtsI	cell envelope and cellular processes	Transport/binding proteins and lipoproteins
YP_001422541.1	154687380	RBAM_029790	121	sufC(yurY)	>gi|154687380|ref|YP_001422541.1| hypothetical protein RBAM_029790 [Bacillus amyloliquefaciens subsp. plantarum str. FZB42]	putative ABC transporter (ATP-binding protein) YurY	cell envelope and cellular processes	Transport/binding proteins and lipoproteins
YP_001423139.1	154687978	RBAM_035790	65	licB	>gi|154687978|ref|YP_001423139.1| LicB [Bacillus amyloliquefaciens subsp. plantarum str. FZB42]	phosphotransferase system (PTS) lichenan specific enzyme IIB component LicB	cell envelope and cellular processes	Transport/binding proteins and lipoproteins
YP_001419686.1	154684525	RBAM_000070	230	gyrA	>gi|154684525|ref|YP_001419686.1| DNA gyrase subunit A [Bacillus amyloliquefaciens subsp. plantarum str. FZB42]	DNA gyrase subunit A (GyrA)	information pathways	DNA recombination
YP_001420078.1	154684917	RBAM_004480	354	topB	>gi|154684917|ref|YP_001420078.1| DNA topoisomerase III [Bacillus amyloliquefaciens subsp. plantarum str. FZB42]	topoisomerase III TopB	information pathways	DNA recombination
YP_001421189.1	154686028	RBAM_015950	201	topA	>gi|154686028|ref|YP_001421189.1| DNA topoisomerase I [Bacillus amyloliquefaciens subsp. plantarum str. FZB42]	DNA topoisomerase TopA	information pathways	DNA recombination
YP_001421272.1	154686111	RBAM_016780	182	recA	>gi|154686111|ref|YP_001421272.1| recombinase A [Bacillus amyloliquefaciens subsp. plantarum str. FZB42]	multifunctional SOS repair regulator RecA	information pathways	DNA recombination
YP_001421687.1	154686526	RBAM_020940	6	hupA	>gi|154686526|ref|YP_001421687.1| GTP cyclohydrolase I [Bacillus amyloliquefaciens subsp. plantarum str. FZB42]	DNA-binding protein II HupA	information pathways	DNA recombination
YP_001422191.1	154687030	RBAM_026020	104	dnaI	>gi|154687030|ref|YP_001422191.1| primosomal protein DnaI [Bacillus amyloliquefaciens subsp. plantarum str. FZB42]	primosomal protein DnaI	information pathways	DNA replication
YP_001423355.1	154688194	RBAM_037990	67	ssbA	>gi|154688194|ref|YP_001423355.1| hypothetical protein RBAM_037990 [Bacillus amyloliquefaciens subsp. plantarum str. FZB42]	single-strand DNA-binding protein (Helix-destabilizing protein) Ssb	information pathways	DNA replication
YP_001420263.1	154685102	RBAM_006470	3	groES	>gi|154685102|ref|YP_001420263.1| co-chaperonin GroES [Bacillus amyloliquefaciens subsp. plantarum str. FZB42]	class I heat-shock protein (chaperonin) GroES	information pathways	Protein folding
YP_001420264.1	154685103	RBAM_006480	275	groEL	>gi|154685103|ref|YP_001420264.1| molecular chaperone GroEL [Bacillus amyloliquefaciens subsp. plantarum str. FZB42]	class I heat-shock protein (chaperonin) GroEL	information pathways	Protein folding
YP_001421968.1	154686807	RBAM_023770	133	dnaK	>gi|154686807|ref|YP_001421968.1| molecular chaperone DnaK [Bacillus amyloliquefaciens subsp. plantarum str. FZB42]	class I heat-shock protein (molecular chaperone)DnaK	information pathways	Protein folding
YP_001422120.1	154686959	RBAM_025290	100	tig	>gi|154686959|ref|YP_001422120.1| trigger factor [Bacillus amyloliquefaciens subsp. plantarum str. FZB42]	trigger factor (prolyl isomerase) Tig	information pathways	Protein folding
YP_001421024.1	154685863	RBAM_014300	130	defB	>gi|154685863|ref|YP_001421024.1| peptide deformylase [Bacillus amyloliquefaciens subsp. plantarum str. FZB42]	peptide deformylase 2 (PDF 2) DefB	information pathways	Protein modification
YP_001421871.1	154686710	RBAM_022790	236	yqhT	>gi|154686710|ref|YP_001421871.1| hypothetical protein RBAM_022790 [Bacillus amyloliquefaciens subsp. plantarum str. FZB42]	putative dipeptidase YqhT	information pathways	Protein modification
YP_001422472.1	154687311	RBAM_029100	275	yuiE	>gi|154687311|ref|YP_001422472.1| leucyl aminopeptidase [Bacillus amyloliquefaciens subsp. plantarum str. FZB42]	putative leucyl aminopeptidase YuiE	information pathways	Protein modification
YP_001419692.1	154684531	RBAM_000160	5	serS	>gi|154684531|ref|YP_001419692.1| seryl-tRNA synthetase [Bacillus amyloliquefaciens subsp. plantarum str. FZB42]	seryl-tRNA synthetase SerS	information pathways	Protein synthesis	Aminoacyl-tRNA synthetases
YP_001419718.1	154684557	RBAM_000470	581	metS	>gi|154684557|ref|YP_001419718.1| methionyl-tRNA synthetase [Bacillus amyloliquefaciens subsp. plantarum str. FZB42]	methionyl-tRNA synthetase MetS	information pathways	Protein synthesis	Aminoacyl-tRNA synthetases
YP_001419761.1	154684600	RBAM_000920	123	lysS	>gi|154684600|ref|YP_001419761.1| lysyl-tRNA synthetase [Bacillus amyloliquefaciens subsp. plantarum str. FZB42]	lysyl-tRNA synthetase LysS	information pathways	Protein synthesis	Aminoacyl-tRNA synthetases
YP_001420325.1	154685164	RBAM_007090	172	gatB	>gi|154685164|ref|YP_001420325.1| aspartyl/glutamyl-tRNA amidotransferase subunit B [Bacillus amyloliquefaciens subsp. plantarum str. FZB42]	glutamyl-tRNA(Gln) amidotransferase (subunit B) GatB	information pathways	Protein synthesis	Aminoacyl-tRNA synthetases
YP_001421120.1	154685959	RBAM_015260	607	ileS	>gi|154685959|ref|YP_001421120.1| isoleucyl-tRNA synthetase [Bacillus amyloliquefaciens subsp. plantarum str. FZB42]	isoleucyl-tRNA synthetase IleS	information pathways	Protein synthesis	Aminoacyl-tRNA synthetases
YP_001421235.1	154686074	RBAM_016410	143	proS	>gi|154686074|ref|YP_001421235.1| prolyl-tRNA synthetase [Bacillus amyloliquefaciens subsp. plantarum str. FZB42]	prolyl-tRNA synthetase ProS	information pathways	Protein synthesis	Aminoacyl-tRNA synthetases
YP_001421644.1	154686483	RBAM_020510	271	asnS	>gi|154686483|ref|YP_001421644.1| asparaginyl-tRNA synthetase [Bacillus amyloliquefaciens subsp. plantarum str. FZB42]	asparaginyl-tRNA synthetase (Asparagine--tRNA ligase) AsnS	information pathways	Protein synthesis	Aminoacyl-tRNA synthetases
YP_001421947.1	154686786	RBAM_023560	524	glyS	>gi|154686786|ref|YP_001421947.1| glycyl-tRNA synthetase subunit beta [Bacillus amyloliquefaciens subsp. plantarum str. FZB42]	glycine-tRNA ligase beta chain GlyS	information pathways	Protein synthesis	Aminoacyl-tRNA synthetases
YP_001422042.1	154686881	RBAM_024510	267	alaS	>gi|154686881|ref|YP_001422042.1| alanyl-tRNA synthetase [Bacillus amyloliquefaciens subsp. plantarum str. FZB42]	alanyl-tRNA synthetase AlaS	information pathways	Protein synthesis	Aminoacyl-tRNA synthetases
YP_001422057.1	154686896	RBAM_024660	367	aspS	>gi|154686896|ref|YP_001422057.1| aspartyl-tRNA synthetase [Bacillus amyloliquefaciens subsp. plantarum str. FZB42]	aspartyl-tRNA synthetase AspS	information pathways	Protein synthesis	Aminoacyl-tRNA synthetases
YP_001422105.1	154686944	RBAM_025140	328	valS	>gi|154686944|ref|YP_001422105.1| valyl-tRNA synthetase [Bacillus amyloliquefaciens subsp. plantarum str. FZB42]	valyl-tRNA synthetase ValS	information pathways	Protein synthesis	Aminoacyl-tRNA synthetases
YP_001422268.1	154687107	RBAM_026790	103	tyrS	>gi|154687107|ref|YP_001422268.1| tyrosyl-tRNA synthetase [Bacillus amyloliquefaciens subsp. plantarum str. FZB42]	tyrosyl-tRNA synthetase TyrS	information pathways	Protein synthesis	Aminoacyl-tRNA synthetases
YP_001422282.1	154687121	RBAM_026930	184	ytpR	>gi|154687121|ref|YP_001422282.1| hypothetical protein RBAM_026930 [Bacillus amyloliquefaciens subsp. plantarum str. FZB42]	putative phenylalanyl-tRNA synthetase (beta subunit) YtpR	information pathways	Protein synthesis	Aminoacyl-tRNA synthetases
YP_001422314.1	154687153	RBAM_027250	790	leuS	>gi|154687153|ref|YP_001422314.1| leucyl-tRNA synthetase [Bacillus amyloliquefaciens subsp. plantarum str. FZB42]	leucyl-tRNA synthetase LeuS	information pathways	Protein synthesis	Aminoacyl-tRNA synthetases
YP_001419791.1	154684630	RBAM_001370	136	fusA	>gi|154684630|ref|YP_001419791.1| elongation factor G [Bacillus amyloliquefaciens subsp. plantarum str. FZB42]	elongation factor G FusA	information pathways	Protein synthesis	Elongation
YP_001419792.1	154684631	RBAM_001380	239	tufA	>gi|154684631|ref|YP_001419792.1| elongation factor Tu [Bacillus amyloliquefaciens subsp. plantarum str. FZB42]	elongation factor Tu TufA	information pathways	Protein synthesis	Elongation
YP_001421228.1	154686067	RBAM_016340	14	tsf	>gi|154686067|ref|YP_001421228.1| elongation factor Ts [Bacillus amyloliquefaciens subsp. plantarum str. FZB42]	translation elongation factor ef-ts Tsf	information pathways	Protein synthesis	Elongation
YP_001421870.1	154686709	RBAM_022780	141	efp	>gi|154686709|ref|YP_001421870.1| elongation factor P [Bacillus amyloliquefaciens subsp. plantarum str. FZB42]	elongation factor P (Efp)	information pathways	Protein synthesis	Elongation
YP_001421150.1	154685989	RBAM_015560	254	fmt	>gi|154685989|ref|YP_001421150.1| hypothetical protein RBAM_015560 [Bacillus amyloliquefaciens subsp. plantarum str. FZB42]	methionyl-tRNA formyltransferase Fmt	information pathways	Protein synthesis	Initiation
YP_001421241.1	154686080	RBAM_016470	100	infB	>gi|154686080|ref|YP_001421241.1| translation initiation factor IF-2 [Bacillus amyloliquefaciens subsp. plantarum str. FZB42]	initiation factor (IF-2) InfB	information pathways	Protein synthesis	Initiation
YP_001422182.1	154687021	RBAM_025930	125	infC	>gi|154687021|ref|YP_001422182.1| translation initiation factor IF-3 [Bacillus amyloliquefaciens subsp. plantarum str. FZB42]	initiation factor IF-3 InfC	information pathways	Protein synthesis	Initiation
YP_001419781.1	154684620	RBAM_001270	80	rplK	>gi|154684620|ref|YP_001419781.1| 50S ribosomal protein L11 [Bacillus amyloliquefaciens subsp. plantarum str. FZB42]	ribosomal protein L11 (BL11) RplK	information pathways	Protein synthesis	Ribosomal proteins
YP_001419782.1	154684621	RBAM_001280	13	rplA	>gi|154684621|ref|YP_001419782.1| 50S ribosomal protein L1 [Bacillus amyloliquefaciens subsp. plantarum str. FZB42]	ribosomal protein L1 (BL1) RplA	information pathways	Protein synthesis	Ribosomal proteins
YP_001419783.1	154684622	RBAM_001290	23	rplJ	>gi|154684622|ref|YP_001419783.1| 50S ribosomal protein L10 [Bacillus amyloliquefaciens subsp. plantarum str. FZB42]	ribosomal proteinL10 (BL5) RplJ	information pathways	Protein synthesis	Ribosomal proteins
YP_001419784.1	154684623	RBAM_001300	110	rplL	>gi|154684623|ref|YP_001419784.1| 50S ribosomal protein L7/L12 [Bacillus amyloliquefaciens subsp. plantarum str. FZB42]	ribosomal protein L12 (BL9) RplL	information pathways	Protein synthesis	Ribosomal proteins
YP_001419790.1	154684629	RBAM_001360	21	rpsG	>gi|154684629|ref|YP_001419790.1| 30S ribosomal protein S7 [Bacillus amyloliquefaciens subsp. plantarum str. FZB42]	ribosomal protein S7 (BS7) RpsG	information pathways	Protein synthesis	Ribosomal proteins
YP_001419795.1	154684634	RBAM_001410	124	rplC	>gi|154684634|ref|YP_001419795.1| 50S ribosomal protein L3 [Bacillus amyloliquefaciens subsp. plantarum str. FZB42]	ribosomal protein L3 (BL3) RplC	information pathways	Protein synthesis	Ribosomal proteins
YP_001419796.1	154684635	RBAM_001420	144	rplD	>gi|154684635|ref|YP_001419796.1| 50S ribosomal protein L4 [Bacillus amyloliquefaciens subsp. plantarum str. FZB42]	ribosomal protein L4 RplD	information pathways	Protein synthesis	Ribosomal proteins
YP_001419797.1	154684636	RBAM_001430	24	rplW	>gi|154684636|ref|YP_001419797.1| 50S ribosomal protein L23 [Bacillus amyloliquefaciens subsp. plantarum str. FZB42]	ribosomal protein L23 RplW	information pathways	Protein synthesis	Ribosomal proteins
YP_001419798.1	154684637	RBAM_001440	167	rplB	>gi|154684637|ref|YP_001419798.1| 50S ribosomal protein L2 [Bacillus amyloliquefaciens subsp. plantarum str. FZB42]	ribosomal protein L2 (BL2) RplB	information pathways	Protein synthesis	Ribosomal proteins
YP_001419801.1	154684640	RBAM_001470	106	rpsC	>gi|154684640|ref|YP_001419801.1| 30S ribosomal protein S3 [Bacillus amyloliquefaciens subsp. plantarum str. FZB42]	ribosomal protein S3 (BS3) RpsC	information pathways	Protein synthesis	Ribosomal proteins
YP_001419803.1	154684642	RBAM_001490	22	rpmC	>gi|154684642|ref|YP_001419803.1| 50S ribosomal protein L29 [Bacillus amyloliquefaciens subsp. plantarum str. FZB42]	ribosomal protein L29 RpmC	information pathways	Protein synthesis	Ribosomal proteins
YP_001419807.1	154684646	RBAM_001530	10	rplE	>gi|154684646|ref|YP_001419807.1| 50S ribosomal protein L5 [Bacillus amyloliquefaciens subsp. plantarum str. FZB42]	ribosomal protein L5 (BL6) RplE	information pathways	Protein synthesis	Ribosomal proteins
YP_001419809.1	154684648	RBAM_001550	24	rpsH	>gi|154684648|ref|YP_001419809.1| 30S ribosomal protein S8 [Bacillus amyloliquefaciens subsp. plantarum str. FZB42]	ribosomal protein S8 (BS8) RpsH	information pathways	Protein synthesis	Ribosomal proteins
YP_001419810.1	154684649	RBAM_001560	82	rplF	>gi|154684649|ref|YP_001419810.1| 50S ribosomal protein L6 [Bacillus amyloliquefaciens subsp. plantarum str. FZB42]	ribosomal protein L6 (BL8) RplF	information pathways	Protein synthesis	Ribosomal proteins
YP_001419811.1	154684650	RBAM_001570	83	rplR	>gi|154684650|ref|YP_001419811.1| 50S ribosomal protein L18 [Bacillus amyloliquefaciens subsp. plantarum str. FZB42]	ribosomal protein L18 RplR	information pathways	Protein synthesis	Ribosomal proteins
YP_001419812.1	154684651	RBAM_001580	10	rpsE	>gi|154684651|ref|YP_001419812.1| 30S ribosomal protein S5 [Bacillus amyloliquefaciens subsp. plantarum str. FZB42]	ribosomal protein S5 RpsE	information pathways	Protein synthesis	Ribosomal proteins
YP_001419820.1	154684659	RBAM_001660	64	rpsM	>gi|154684659|ref|YP_001419820.1| 30S ribosomal protein S13 [Bacillus amyloliquefaciens subsp. plantarum str. FZB42]	ribosomal protein S13 RpsM	information pathways	Protein synthesis	Ribosomal proteins
YP_001419828.1	154684667	RBAM_001740	73	rplM	>gi|154684667|ref|YP_001419828.1| 50S ribosomal protein L13 [Bacillus amyloliquefaciens subsp. plantarum str. FZB42]	ribosomal protein L13 RplM	information pathways	Protein synthesis	Ribosomal proteins
YP_001421088.1	154685927	RBAM_014940	52	rpmF	>gi|154685927|ref|YP_001421088.1| 50S ribosomal protein L32 [Bacillus amyloliquefaciens subsp. plantarum str. FZB42]	ribosomal protein L32 RpmF	information pathways	Protein synthesis	Ribosomal proteins
YP_001421176.1	154686015	RBAM_015820	45	rpsP	>gi|154686015|ref|YP_001421176.1| 30S ribosomal protein S16 [Bacillus amyloliquefaciens subsp. plantarum str. FZB42]	30S ribosomal protein S16 RpsP	information pathways	Protein synthesis	Ribosomal proteins
YP_001421181.1	154686020	RBAM_015870	10	rplS	>gi|154686020|ref|YP_001421181.1| 50S ribosomal protein L19 [Bacillus amyloliquefaciens subsp. plantarum str. FZB42]	ribosomal protein L19 RplS	information pathways	Protein synthesis	Ribosomal proteins
YP_001421227.1	154686066	RBAM_016330	138	rpsB	>gi|154686066|ref|YP_001421227.1| 30S ribosomal protein S2 [Bacillus amyloliquefaciens subsp. plantarum str. FZB42]	ribosomal protein S2 RpsB	information pathways	Protein synthesis	Ribosomal proteins
YP_001421962.1	154686801	RBAM_023710	25	rpsU	>gi|154686801|ref|YP_001421962.1| 30S ribosomal protein S21 [Bacillus amyloliquefaciens subsp. plantarum str. FZB42]	ribosomal protein S21 RpsU	information pathways	Protein synthesis	Ribosomal proteins
YP_001422180.1	154687019	RBAM_025910	33	rplT	>gi|154687019|ref|YP_001422180.1| 50S ribosomal protein L20 [Bacillus amyloliquefaciens subsp. plantarum str. FZB42]	50S ribosomal protein L20 RplT	information pathways	Protein synthesis	Ribosomal proteins
YP_001422248.1	154687087	RBAM_026590	43	rpsD	>gi|154687087|ref|YP_001422248.1| 30S ribosomal protein S4 [Bacillus amyloliquefaciens subsp. plantarum str. FZB42]	30S ribosomal protein S4 RpsD	information pathways	Protein synthesis	Ribosomal proteins
YP_001422983.1	154687822	RBAM_034230	15	rpmE	>gi|154687822|ref|YP_001422983.1| 50S ribosomal protein L31 [Bacillus amyloliquefaciens subsp. plantarum str. FZB42]	50S ribosomal protein L31 RpmE	information pathways	Protein synthesis	Ribosomal proteins
YP_001423314.1	154688153	RBAM_037580	96	rplI	>gi|154688153|ref|YP_001423314.1| 50S ribosomal protein L9 [Bacillus amyloliquefaciens subsp. plantarum str. FZB42]	50S ribosomal protein L9 (BL17) RplI	information pathways	Protein synthesis	Ribosomal proteins
YP_001421230.1	154686069	RBAM_016360	15	frr	>gi|154686069|ref|YP_001421230.1| ribosome recycling factor [Bacillus amyloliquefaciens subsp. plantarum str. FZB42]	ribosome recycling factor Frr	information pathways	Protein synthesis	Termination
YP_001420122.1	154684961	RBAM_004920	118	ydbR	>gi|154684961|ref|YP_001420122.1| hypothetical protein RBAM_004920 [Bacillus amyloliquefaciens subsp. plantarum str. FZB42]	putative ATP-dependent RNA helicase YdbR	information pathways	RNA modification
YP_001421179.1	154686018	RBAM_015850	26	rimM	>gi|154686018|ref|YP_001421179.1| 16S rRNA-processing protein RimM [Bacillus amyloliquefaciens subsp. plantarum str. FZB42]	putative 16S rRNA processing protein RimM	information pathways	RNA modification
YP_001422411.1	154687250	RBAM_028490	4	yugI	>gi|154687250|ref|YP_001422411.1| general stress protein 13 [Bacillus amyloliquefaciens subsp. plantarum str. FZB42]	putative polyribonucleotide nucleotidyltransferase YugI	information pathways	RNA modification
YP_001419786.1	154684625	RBAM_001320	927	rpoB	>gi|154684625|ref|YP_001419786.1| DNA-directed RNA polymerase subunit beta [Bacillus amyloliquefaciens subsp. plantarum str. FZB42]	RNA polymerase (beta subunit) RpoB	information pathways	RNA synthesis	Elongation
YP_001419787.1	154684626	RBAM_001330	153	rpoC	>gi|154684626|ref|YP_001419787.1| DNA-directed RNA polymerase subunit beta' [Bacillus amyloliquefaciens subsp. plantarum str. FZB42]	RNA polymerase (beta subunit) RpoC	information pathways	RNA synthesis	Elongation
YP_001419822.1	154684661	RBAM_001680	267	rpoA	>gi|154684661|ref|YP_001419822.1| DNA-directed RNA polymerase subunit alpha [Bacillus amyloliquefaciens subsp. plantarum str. FZB42]	RNA polymerase (alpha subunit) RpoA	information pathways	RNA synthesis	Elongation
YP_001422033.1	154686872	RBAM_024420	129	greA	>gi|154686872|ref|YP_001422033.1| transcription elongation factor GreA [Bacillus amyloliquefaciens subsp. plantarum str. FZB42]	transcription elongation factor GreA	information pathways	RNA synthesis	Elongation
YP_001422992.1	154687831	RBAM_034320	4	rpoE	>gi|154687831|ref|YP_001422992.1| DNA-directed RNA polymerase subunit delta [Bacillus amyloliquefaciens subsp. plantarum str. FZB42]	DNA-directed RNA polymerase delta subunit RpoE	information pathways	RNA synthesis	Elongation
YP_001421942.1	154686781	RBAM_023510	109	rpoD	>gi|154686781|ref|YP_001421942.1| RNA polymerase sigma factor RpoD [Bacillus amyloliquefaciens subsp. plantarum str. FZB42]	RNA polymerase major sigma-43 factor (sigma-A) RpoD	information pathways	RNA synthesis	Initiation
YP_001422807.1	154687646	RBAM_032460	17	yvyD	>gi|154687646|ref|YP_001422807.1| hypothetical protein RBAM_032460 [Bacillus amyloliquefaciens subsp. plantarum str. FZB42]	conserved hypothetical protein YvyD	information pathways	RNA synthesis	Initiation
YP_001419717.1	154684556	RBAM_000460	2	abrB	>gi|154684556|ref|YP_001419717.1| hypothetical protein RBAM_000460 [Bacillus amyloliquefaciens subsp. plantarum str. FZB42]	transcriptional regulator AbrB	information pathways	RNA synthesis	Regulation
YP_001420910.1	154685749	RBAM_013160	19	ykoM	>gi|154685749|ref|YP_001420910.1| hypothetical protein RBAM_013160 [Bacillus amyloliquefaciens subsp. plantarum str. FZB42]	putative transcriptional regulator (MarR family)YkoM	information pathways	RNA synthesis	Regulation
YP_001421124.1	154685963	RBAM_015300	152	pyrR	>gi|154685963|ref|YP_001421124.1| bifunctional pyrimidine regulatory protein PyrR uracil phosphoribosyltransferase [Bacillus amyloliquefaciens subsp. plantarum str. FZB42]	pyrimidine operon transcriptional attenuator anduracil phosphoribosyltransferase PyrR	information pathways	RNA synthesis	Regulation
YP_001421194.1	154686033	RBAM_016000	158	codY	>gi|154686033|ref|YP_001421194.1| transcriptional repressor CodY [Bacillus amyloliquefaciens subsp. plantarum str. FZB42]	GTP-sensing transcriptional pleiotropic repressor CodY	information pathways	RNA synthesis	Regulation
YP_001421211.1	154686050	RBAM_016170	70	cheY	>gi|154686050|ref|YP_001421211.1| hypothetical protein RBAM_016170 [Bacillus amyloliquefaciens subsp. plantarum str. FZB42]	two-component response regulator CheY	information pathways	RNA synthesis	Regulation
YP_001421359.1	154686198	RBAM_017650	53	lexA	>gi|154686198|ref|YP_001421359.1| LexA repressor [Bacillus amyloliquefaciens subsp. plantarum str. FZB42]	negative transcriptional regulator of the SOS regulon LexA	information pathways	RNA synthesis	Regulation
YP_001421580.1	154686419	RBAM_019870	111	ypoP	>gi|154686419|ref|YP_001421580.1| hypothetical protein RBAM_019870 [Bacillus amyloliquefaciens subsp. plantarum str. FZB42]	putative transcription regulator MarR family YpoP	information pathways	RNA synthesis	Regulation
YP_001421718.1	154686557	RBAM_021260	86	resD	>gi|154686557|ref|YP_001421718.1| hypothetical protein RBAM_021260 [Bacillus amyloliquefaciens subsp. plantarum str. FZB42]	two-component response regulator ResD	information pathways	RNA synthesis	Regulation
YP_001421847.1	154686686	RBAM_022550	5	spo0A	>gi|154686686|ref|YP_001421847.1| Spo0A [Bacillus amyloliquefaciens subsp. plantarum str. FZB42]	stage 0 sporulation protein A (Spo0A)	information pathways	RNA synthesis	Regulation
YP_001422766.1	154687605	RBAM_032050	196	RBAM_032050	>gi|154687605|ref|YP_001422766.1| two-component response regulator [Bacillus amyloliquefaciens subsp. plantarum str. FZB42];>gi|154684868|ref|YP_001420029.1| hypothetical protein RBAM_003990 [Bacillus amyloliquefaciens subsp. plantarum str. FZB42]	putative two-component response regulator RBAM03295	information pathways	RNA synthesis	Regulation
YP_001421238.1	154686077	RBAM_016440	111	nusA	>gi|154686077|ref|YP_001421238.1| transcription elongation factor NusA [Bacillus amyloliquefaciens subsp. plantarum str. FZB42]	transcription elongation protein NusA	information pathways	RNA synthesis	Termination
YP_001422984.1	154687823	RBAM_034240	395	rho	>gi|154687823|ref|YP_001422984.1| transcription termination factor Rho [Bacillus amyloliquefaciens subsp. plantarum str. FZB42]	transcriptional terminator Rho	information pathways	RNA synthesis	Termination
YP_001419753.1	154684592	RBAM_000840	215	cysK	>gi|154684592|ref|YP_001419753.1| hypothetical protein RBAM_000840 [Bacillus amyloliquefaciens subsp. plantarum str. FZB42]	cysteine synthetase A CysK	intermediary metabolism	Metabolism of amino acids and related molecules
YP_001419980.1	154684819	RBAM_003500	81	nasE	>gi|154684819|ref|YP_001419980.1| NasE [Bacillus amyloliquefaciens subsp. plantarum str. FZB42]	assimilatory nitrite reductase (subunit) NasE	intermediary metabolism	Metabolism of amino acids and related molecules
YP_001420000.1	154684839	RBAM_003700	34	RBAM_003700	>gi|154684839|ref|YP_001420000.1| hypothetical protein RBAM_003700 [Bacillus amyloliquefaciens subsp. plantarum str. FZB42]	aminotransferase RBAM0RBAM00333	intermediary metabolism	Metabolism of amino acids and related molecules
YP_001420585.1	154685424	RBAM_009900	222	dat	>gi|154685424|ref|YP_001420585.1| Dat [Bacillus amyloliquefaciens subsp. plantarum str. FZB42]	D-alanine aminotransferase Dat	intermediary metabolism	Metabolism of amino acids and related molecules
YP_001420686.1	154685525	RBAM_010910	99	yisK	>gi|154685525|ref|YP_001420686.1| hypothetical protein RBAM_010910 [Bacillus amyloliquefaciens subsp. plantarum str. FZB42]	putative 5-oxo-1,2,5-tricarboxilic-3-penten aciddecarboxylase YisK	intermediary metabolism	Metabolism of amino acids and related molecules
YP_001421134.1	154685973	RBAM_015400	162	cysH	>gi|154685973|ref|YP_001421134.1| hypothetical protein RBAM_015400 [Bacillus amyloliquefaciens subsp. plantarum str. FZB42]	phosphoadenosine phosphosulfate reductase CysH	intermediary metabolism	Metabolism of amino acids and related molecules
YP_001421255.1	154686094	RBAM_016610	84	dapA	>gi|154686094|ref|YP_001421255.1| dihydrodipicolinate synthase [Bacillus amyloliquefaciens subsp. plantarum str. FZB42]	dihydrodipicolinate synthase DapA	intermediary metabolism	Metabolism of amino acids and related molecules
YP_001421277.1	154686116	RBAM_016830	60	tdh	>gi|154686116|ref|YP_001421277.1| L-threonine 3-dehydrogenase [Bacillus amyloliquefaciens subsp. plantarum str. FZB42]	L-threonine 3-dehydrogenase Tdh	intermediary metabolism	Metabolism of amino acids and related molecules
YP_001421278.1	154686117	RBAM_016840	358	kbl	>gi|154686117|ref|YP_001421278.1| 2-amino-3-ketobutyrate CoA ligase [Bacillus amyloliquefaciens subsp. plantarum str. FZB42]	2-amino-3-ketobutyrate coenzyme A ligase Kbl	intermediary metabolism	Metabolism of amino acids and related molecules
YP_001421320.1	154686159	RBAM_017260	11	glnA	>gi|154686159|ref|YP_001421320.1| hypothetical protein RBAM_017260 [Bacillus amyloliquefaciens subsp. plantarum str. FZB42]	glutamine synthetase GlnA	intermediary metabolism	Metabolism of amino acids and related molecules
YP_001421598.1	154686437	RBAM_020050	47	metA	>gi|154686437|ref|YP_001421598.1| homoserine O-succinyltransferase [Bacillus amyloliquefaciens subsp. plantarum str. FZB42]	homoserine O-succinyltransferase MetA	intermediary metabolism	Metabolism of amino acids and related molecules
YP_001421645.1	154686484	RBAM_020520	214	aspB	>gi|154686484|ref|YP_001421645.1| aspartate aminotransferase [Bacillus amyloliquefaciens subsp. plantarum str. FZB42]	aspartate aminotransferase (Transaminase A) AspB	intermediary metabolism	Metabolism of amino acids and related molecules
YP_001421703.1	154686542	RBAM_021110	14	gudB	>gi|154686542|ref|YP_001421703.1| GudB [Bacillus amyloliquefaciens subsp. plantarum str. FZB42]	NAD-specific glutamate dehydrogenase GudB	intermediary metabolism	Metabolism of amino acids and related molecules
YP_001421714.1	154686553	RBAM_021220	51	serA	>gi|154686553|ref|YP_001421714.1| D-3-phosphoglycerate dehydrogenase [Bacillus amyloliquefaciens subsp. plantarum str. FZB42]	D-3-phosphoglycerate dehydrogenase SerA	intermediary metabolism	Metabolism of amino acids and related molecules
YP_001421762.1	154686601	RBAM_021700	34	ansB	>gi|154686601|ref|YP_001421762.1| aspartate ammonia-lyase [Bacillus amyloliquefaciens subsp. plantarum str. FZB42]	aspartate ammonia-lyase AnsB	intermediary metabolism	Metabolism of amino acids and related molecules
YP_001421813.1	154686652	RBAM_022210	220	yqjE	>gi|154686652|ref|YP_001421813.1| hypothetical protein RBAM_022210 [Bacillus amyloliquefaciens subsp. plantarum str. FZB42]	conserved hypothetical protein YqjE	intermediary metabolism	Metabolism of amino acids and related molecules
YP_001421881.1	154686720	RBAM_022890	167	gcvT	>gi|154686720|ref|YP_001421881.1| glycine cleavage system aminomethyltransferase T [Bacillus amyloliquefaciens subsp. plantarum str. FZB42]	aminomethyltransferase (glycine cleavage system protein T) GcvT	intermediary metabolism	Metabolism of amino acids and related molecules
YP_001422126.1	154686965	RBAM_025350	315	ilvC	>gi|154686965|ref|YP_001422126.1| ketol-acid reductoisomerase [Bacillus amyloliquefaciens subsp. plantarum str. FZB42]	ketol-acid reductoisomerase (acetohydroxy-acid isomeroreductase) IlvC	intermediary metabolism	Metabolism of amino acids and related molecules
YP_001422346.1	154687185	RBAM_027570	339	metK	>gi|154687185|ref|YP_001422346.1| S-adenosylmethionine synthetase [Bacillus amyloliquefaciens subsp. plantarum str. FZB42]	S-adenosylmethionine synthetase MetK	intermediary metabolism	Metabolism of amino acids and related molecules
YP_001422416.1	154687255	RBAM_028540	355	patB	>gi|154687255|ref|YP_001422416.1| hypothetical protein RBAM_028540 [Bacillus amyloliquefaciens subsp. plantarum str. FZB42]	putative Aminotransferase PatB	intermediary metabolism	Metabolism of amino acids and related molecules
YP_001422460.1	154687299	RBAM_028980	149	ald	>gi|154687299|ref|YP_001422460.1| hypothetical protein RBAM_028980 [Bacillus amyloliquefaciens subsp. plantarum str. FZB42]	alanine dehydrogenase Ald	intermediary metabolism	Metabolism of amino acids and related molecules
YP_001422499.1	154687338	RBAM_029370	240	hom	>gi|154687338|ref|YP_001422499.1| homoserine dehydrogenase [Bacillus amyloliquefaciens subsp. plantarum str. FZB42]	homoserine dehydrogenase Hom	intermediary metabolism	Metabolism of amino acids and related molecules
YP_001422966.1	154687805	RBAM_034060	16	glyA	>gi|154687805|ref|YP_001422966.1| serine hydroxymethyltransferase [Bacillus amyloliquefaciens subsp. plantarum str. FZB42]	serine hydroxymethyltransferase GlyA	intermediary metabolism	Metabolism of amino acids and related molecules
YP_001423169.1	154688008	RBAM_036090	184	pepT	>gi|154688008|ref|YP_001423169.1| peptidase T [Bacillus amyloliquefaciens subsp. plantarum str. FZB42]	peptidase T (tripeptidase) PepT	intermediary metabolism	Metabolism of amino acids and related molecules
YP_001423238.1	154688077	RBAM_036780	238	iolA	>gi|154688077|ref|YP_001423238.1| hypothetical protein RBAM_036780 [Bacillus amyloliquefaciens subsp. plantarum str. FZB42]	methylmalonate-semialdehyde dehydrogenase IolA	intermediary metabolism	Metabolism of amino acids and related molecules
YP_001423058.1	154687897	RBAM_034980	72	rocA	>gi|154687897|ref|YP_001423058.1| 1-pyrroline-5-carboxylate dehydrogenase [Bacillus amyloliquefaciens subsp. plantarum str. FZB42]	1-pyrroline-5-carboxylate dehydrogenase RocA...	intermediary metabolism	Metabolism of amino acids and related molecules
YP_001423283.1	154688122	RBAM_037230	163	rocF	>gi|154688122|ref|YP_001423283.1| RocF [Bacillus amyloliquefaciens subsp. plantarum str. FZB42]	arginase RocF	intermediary metabolism	Metabolism of amino acids and related molecules
YP_001423285.1	154688124	RBAM_037250	360	rocD	>gi|154688124|ref|YP_001423285.1| ornithine--oxo-acid transaminase [Bacillus amyloliquefaciens subsp. plantarum str. FZB42]	ornithine aminotransferase RocD	intermediary metabolism	Metabolism of amino acids and related molecules
YP_001420811.1	154685650	RBAM_012170	26	lacF	>gi|154685650|ref|YP_001420811.1| LacF [Bacillus amyloliquefaciens subsp. plantarum str. FZB42]	phosphotransferase system cellobiose-specific component LacF	intermediary metabolism	Metabolism of carbohydrates and related molecules	Main glycolytic pathways
YP_001420812.1	154685651	RBAM_012180	104	lacG	>gi|154685651|ref|YP_001420812.1| 6-phospho-beta-galactosidase [Bacillus amyloliquefaciens subsp. plantarum str. FZB42]	putative 6-phospho-beta-galactosidase LacG	intermediary metabolism	Metabolism of carbohydrates and related molecules	Main glycolytic pathways
YP_001421036.1	154685875	RBAM_014420	13	pdhA	>gi|154685875|ref|YP_001421036.1| PdhA [Bacillus amyloliquefaciens subsp. plantarum str. FZB42]	pyruvate dehydrogenase E1 alpha subunit PdhA	intermediary metabolism	Metabolism of carbohydrates and related molecules	Main glycolytic pathways
YP_001421037.1	154685876	RBAM_014430	46	pdhB	>gi|154685876|ref|YP_001421037.1| hypothetical protein RBAM_014430 [Bacillus amyloliquefaciens subsp. plantarum str. FZB42]	pyruvate dehydrogenase E1 beta subunit PdhB	intermediary metabolism	Metabolism of carbohydrates and related molecules	Main glycolytic pathways
YP_001421038.1	154685877	RBAM_014440	118	pdhC	>gi|154685877|ref|YP_001421038.1| branched-chain alpha-keto acid dehydrogenase subunit E2 [Bacillus amyloliquefaciens subsp. plantarum str. FZB42]	pyruvate dehydrogenase (dihydrolipoamide acetyltransferase E2 subunit) PdhC	intermediary metabolism	Metabolism of carbohydrates and related molecules	Main glycolytic pathways
YP_001421039.1	154685878	RBAM_014450	108	pdhD	>gi|154685878|ref|YP_001421039.1| dihydrolipoamide dehydrogenase [Bacillus amyloliquefaciens subsp. plantarum str. FZB42]	dihydrolipoamide dehydrogenase E3 subunit PdhD	intermediary metabolism	Metabolism of carbohydrates and related molecules	Main glycolytic pathways
YP_001421066.1	154685905	RBAM_014720	990	pycA	>gi|154685905|ref|YP_001421066.1| pyruvate carboxylase [Bacillus amyloliquefaciens subsp. plantarum str. FZB42]	pyruvate carboxylase PycA	intermediary metabolism	Metabolism of carbohydrates and related molecules	Main glycolytic pathways
YP_001421363.1	154686202	RBAM_017690	203	tkt	>gi|154686202|ref|YP_001421363.1| Tkt [Bacillus amyloliquefaciens subsp. plantarum str. FZB42]	transketolase Tkt	intermediary metabolism	Metabolism of carbohydrates and related molecules	Main glycolytic pathways
YP_001421808.1	154686647	RBAM_022160	183	zwf	>gi|154686647|ref|YP_001421808.1| glucose-6-phosphate 1-dehydrogenase [Bacillus amyloliquefaciens subsp. plantarum str. FZB42]	glucose-6-phosphate 1-dehydrogenase Zwf	intermediary metabolism	Metabolism of carbohydrates and related molecules	Main glycolytic pathways
YP_001421809.1	154686648	RBAM_022170	106	gndA(yqjI)	>gi|154686648|ref|YP_001421809.1| 6-phosphogluconate dehydrogenase [Bacillus amyloliquefaciens subsp. plantarum str. FZB42]	6-phosphogluconate dehydrogenase YqjI	intermediary metabolism	Metabolism of carbohydrates and related molecules	Main glycolytic pathways
YP_001422195.1	154687034	RBAM_026060	105	gapB	>gi|154687034|ref|YP_001422195.1| glyceraldehyde-3-phosphate dehydrogenase [Bacillus amyloliquefaciens subsp. plantarum str. FZB42]	glyceraldehyde-3-phosphate dehydrogenase GapB	intermediary metabolism	Metabolism of carbohydrates and related molecules	Main glycolytic pathways
YP_001422212.1	154687051	RBAM_026230	153	pyk	>gi|154687051|ref|YP_001422212.1| pyruvate kinase [Bacillus amyloliquefaciens subsp. plantarum str. FZB42]	pyruvate kinase Pyk	intermediary metabolism	Metabolism of carbohydrates and related molecules	Main glycolytic pathways
YP_001422213.1	154687052	RBAM_026240	51	pfkA	>gi|154687052|ref|YP_001422213.1| 6-phosphofructokinase [Bacillus amyloliquefaciens subsp. plantarum str. FZB42]	6-phosphofructokinase PfkA	intermediary metabolism	Metabolism of carbohydrates and related molecules	Main glycolytic pathways
YP_001422405.1	154687244	RBAM_028430	28	pgi	>gi|154687244|ref|YP_001422405.1| glucose-6-phosphate isomerase [Bacillus amyloliquefaciens subsp. plantarum str. FZB42]	glucose-6-phosphate isomerase Pgi	intermediary metabolism	Metabolism of carbohydrates and related molecules	Main glycolytic pathways
YP_001422688.1	154687527	RBAM_031260	251	eno	>gi|154687527|ref|YP_001422688.1| phosphopyruvate hydratase [Bacillus amyloliquefaciens subsp. plantarum str. FZB42]	enolase (2-phosphoglycerate dehydratase) Eno	intermediary metabolism	Metabolism of carbohydrates and related molecules	Main glycolytic pathways
YP_001422690.1	154687529	RBAM_031280	138	tpiA	>gi|154687529|ref|YP_001422690.1| triosephosphate isomerase [Bacillus amyloliquefaciens subsp. plantarum str. FZB42]	triose phosphate isomerase TpiA	intermediary metabolism	Metabolism of carbohydrates and related molecules	Main glycolytic pathways
YP_001422691.1	154687530	RBAM_031290	125	pgk	>gi|154687530|ref|YP_001422691.1| phosphoglycerate kinase [Bacillus amyloliquefaciens subsp. plantarum str. FZB42]	phosphoglycerate kinase Pgk	intermediary metabolism	Metabolism of carbohydrates and related molecules	Main glycolytic pathways
YP_001422692.1	154687531	RBAM_031300	108	gapA	>gi|154687531|ref|YP_001422692.1| hypothetical protein RBAM_031300 [Bacillus amyloliquefaciens subsp. plantarum str. FZB42]	glyceraldehyde-3-phosphate dehydrogenase GapA	intermediary metabolism	Metabolism of carbohydrates and related molecules	Main glycolytic pathways
YP_001422743.1	154687582	RBAM_031820	336	RBAM_031820	>gi|154687582|ref|YP_001422743.1| hypothetical protein RBAM_031820 [Bacillus amyloliquefaciens subsp. plantarum str. FZB42]	conserved hypothetical protein RBAM03270	intermediary metabolism	Metabolism of carbohydrates and related molecules	Main glycolytic pathways
YP_001422987.1	154687826	RBAM_034270	195	tal	>gi|154687826|ref|YP_001422987.1| translaldolase [Bacillus amyloliquefaciens subsp. plantarum str. FZB42]	putative transaldolase Tal	intermediary metabolism	Metabolism of carbohydrates and related molecules	Main glycolytic pathways
YP_001422988.1	154687827	RBAM_034280	220	fbaA	>gi|154687827|ref|YP_001422988.1| fructose-bisphosphate aldolase [Bacillus amyloliquefaciens subsp. plantarum str. FZB42]	fructose-1,6-bisphosphate aldolase FbaA	intermediary metabolism	Metabolism of carbohydrates and related molecules	Main glycolytic pathways
YP_001420281.1	154685120	RBAM_006650	210	bdhA(ydjL)	>gi|154685120|ref|YP_001420281.1| hypothetical protein RBAM_006650 [Bacillus amyloliquefaciens subsp. plantarum str. FZB42]	putative dehydrogenase YdjL	intermediary metabolism	Metabolism of carbohydrates and related molecules	Specific pathways
YP_001420445.1	154685284	RBAM_008300	284	acoA	>gi|154685284|ref|YP_001420445.1| hypothetical protein RBAM_008300 [Bacillus amyloliquefaciens subsp. plantarum str. FZB42]	acetoin dehydrogenase E1 component (TPP-dependent alpha subunit) AcoA	intermediary metabolism	Metabolism of carbohydrates and related molecules	Specific pathways
YP_001420447.1	154685286	RBAM_008320	219	acoC	>gi|154685286|ref|YP_001420447.1| branched-chain alpha-keto acid dehydrogenase subunit E2 [Bacillus amyloliquefaciens subsp. plantarum str. FZB42]	acetoin dehydrogenase E2 component (dihydrolipoamide acetyltransferase) AcoC	intermediary metabolism	Metabolism of carbohydrates and related molecules	Specific pathways
YP_001420451.1	154685290	RBAM_008360	233	glvA	>gi|154685290|ref|YP_001420451.1| GlvA [Bacillus amyloliquefaciens subsp. plantarum str. FZB42]	maltose-6'-phosphate glucosid GlvA	intermediary metabolism	Metabolism of carbohydrates and related molecules	Specific pathways
YP_001420807.1	154685646	RBAM_012130	168	galT1	>gi|154685646|ref|YP_001420807.1| galactose-1-phosphate uridylyltransferase [Bacillus amyloliquefaciens subsp. plantarum str. FZB42]	galactose-1-phosphate uridyltransferase GalT1	intermediary metabolism	Metabolism of carbohydrates and related molecules	Specific pathways
YP_001420809.1	154685648	RBAM_012150	4	galK1	>gi|154685648|ref|YP_001420809.1| GalK1 [Bacillus amyloliquefaciens subsp. plantarum str. FZB42]	galactokinase GalK1	intermediary metabolism	Metabolism of carbohydrates and related molecules	Specific pathways
YP_001420814.1	154685653	RBAM_012200	196	pgm1	>gi|154685653|ref|YP_001420814.1| Pgm [Bacillus amyloliquefaciens subsp. plantarum str. FZB42]	predicted phosphatase/phosphohexomutase Pgm1	intermediary metabolism	Metabolism of carbohydrates and related molecules	Specific pathways
YP_001422689.1	154687528	RBAM_031270	275	pgm2	>gi|154687528|ref|YP_001422689.1| phosphoglyceromutase [Bacillus amyloliquefaciens subsp. plantarum str. FZB42]	phosphoglyceromutase Pgm2	intermediary metabolism	Metabolism of carbohydrates and related molecules	Specific pathways
YP_001420979.1	154685818	RBAM_013850	195	ykuF	>gi|154685818|ref|YP_001420979.1| short chain dehydrogenase [Bacillus amyloliquefaciens subsp. plantarum str. FZB42]	hypothetical oxidoreductase YkuF	intermediary metabolism	Metabolism of carbohydrates and related molecules	Specific pathways
YP_001421007.1	154685846	RBAM_014130	238	fruK	>gi|154685846|ref|YP_001421007.1| hypothetical protein RBAM_014130 [Bacillus amyloliquefaciens subsp. plantarum str. FZB42]	fructose 1-phosphate kinase FruK	intermediary metabolism	Metabolism of carbohydrates and related molecules	Specific pathways
YP_001422171.1	154687010	RBAM_025820	78	araM	>gi|154687010|ref|YP_001422171.1| AraM [Bacillus amyloliquefaciens subsp. plantarum str. FZB42]	arabinose operon protein M (AraM)	intermediary metabolism	Metabolism of carbohydrates and related molecules	Specific pathways
YP_001422229.1	154687068	RBAM_026400	268	ackA	>gi|154687068|ref|YP_001422229.1| acetate kinase [Bacillus amyloliquefaciens subsp. plantarum str. FZB42]	acetate kinase AckA	intermediary metabolism	Metabolism of carbohydrates and related molecules	Specific pathways
YP_001422311.1	154687150	RBAM_027220	308	melA	>gi|154687150|ref|YP_001422311.1| MelA [Bacillus amyloliquefaciens subsp. plantarum str. FZB42]	alpha-D-galactoside galactohydrolase MelA	intermediary metabolism	Metabolism of carbohydrates and related molecules	Specific pathways
YP_001422601.1	154687440	RBAM_030390	3	oxdC	>gi|154687440|ref|YP_001422601.1| OxdC [Bacillus amyloliquefaciens subsp. plantarum str. FZB42]	oxalate decarboxylase OxdC	intermediary metabolism	Metabolism of carbohydrates and related molecules	Specific pathways
YP_001422619.1	154687458	RBAM_030570	173	yvgN	>gi|154687458|ref|YP_001422619.1| hypothetical protein RBAM_030570 [Bacillus amyloliquefaciens subsp. plantarum str. FZB42]	putative dehydrogenase YvgN	intermediary metabolism	Metabolism of carbohydrates and related molecules	Specific pathways
YP_001421852.1	154686691	RBAM_022600	217	dxs	>gi|154686691|ref|YP_001421852.1| 1-deoxy-D-xylulose-5-phosphate synthase [Bacillus amyloliquefaciens subsp. plantarum str. FZB42]	1-deoxy-D-xylulose-5-phosphate synthase Dxs...	intermediary metabolism	Metabolism of carbohydrates and related molecules	Specific pathways
YP_001422754.1	154687593	RBAM_031930	243	yvcT	>gi|154687593|ref|YP_001422754.1| hypothetical protein RBAM_031930 [Bacillus amyloliquefaciens subsp. plantarum str. FZB42]	2-ketogluconate reductase YvcT...	intermediary metabolism	Metabolism of carbohydrates and related molecules	Specific pathways
YP_001422794.1	154687633	RBAM_032330	128	yvkC	>gi|154687633|ref|YP_001422794.1| hypothetical protein RBAM_032330 [Bacillus amyloliquefaciens subsp. plantarum str. FZB42]	conserved hypothetical protein YvkC	intermediary metabolism	Metabolism of carbohydrates and related molecules	Specific pathways
YP_001423045.1	154687884	RBAM_034850	141	pta	>gi|154687884|ref|YP_001423045.1| phosphotransacetylase [Bacillus amyloliquefaciens subsp. plantarum str. FZB42]	phosphotransacetylase Pta	intermediary metabolism	Metabolism of carbohydrates and related molecules	Specific pathways
YP_001423136.1	154687975	RBAM_035760	286	licH	>gi|154687975|ref|YP_001423136.1| LicH [Bacillus amyloliquefaciens subsp. plantarum str. FZB42]	6-phospho-beta-glucosidase LicH	intermediary metabolism	Metabolism of carbohydrates and related molecules	Specific pathways
YP_001423195.1	154688034	RBAM_036350	440	bglH	>gi|154688034|ref|YP_001423195.1| BglH [Bacillus amyloliquefaciens subsp. plantarum str. FZB42]	beta-glucosidase BglH	intermediary metabolism	Metabolism of carbohydrates and related molecules	Specific pathways
YP_001423230.1	154688069	RBAM_036700	262	iolI	>gi|154688069|ref|YP_001423230.1| hypothetical protein RBAM_036700 [Bacillus amyloliquefaciens subsp. plantarum str. FZB42]	inositol utilization protein I (IolI)	intermediary metabolism	Metabolism of carbohydrates and related molecules	Specific pathways
YP_001423231.1	154688070	RBAM_036710	2	iolH	>gi|154688070|ref|YP_001423231.1| hypothetical protein RBAM_036710 [Bacillus amyloliquefaciens subsp. plantarum str. FZB42]	inositol utilization protein H (IolH)	intermediary metabolism	Metabolism of carbohydrates and related molecules	Specific pathways
YP_001423232.1	154688071	RBAM_036720	97	iolG	>gi|154688071|ref|YP_001423232.1| hypothetical protein RBAM_036720 [Bacillus amyloliquefaciens subsp. plantarum str. FZB42]	myo-inositol 2-dehydrogenase IolG	intermediary metabolism	Metabolism of carbohydrates and related molecules	Specific pathways
YP_001423236.1	154688075	RBAM_036760	2	iolC	>gi|154688075|ref|YP_001423236.1| hypothetical protein RBAM_036760 [Bacillus amyloliquefaciens subsp. plantarum str. FZB42]	inositol utilization protein C (IolC)	intermediary metabolism	Metabolism of carbohydrates and related molecules	Specific pathways
YP_001423237.1	154688076	RBAM_036770	52	iolB	>gi|154688076|ref|YP_001423237.1| hypothetical protein RBAM_036770 [Bacillus amyloliquefaciens subsp. plantarum str. FZB42]	inositol utilization protein B (IolB)	intermediary metabolism	Metabolism of carbohydrates and related molecules	Specific pathways
YP_001423240.1	154688079	RBAM_036800	239	iolS	>gi|154688079|ref|YP_001423240.1| hypothetical protein RBAM_036800 [Bacillus amyloliquefaciens subsp. plantarum str. FZB42]	inositol utilization protein S (IolS)	intermediary metabolism	Metabolism of carbohydrates and related molecules	Specific pathways
YP_001421186.1	154686025	RBAM_015920	105	sucC	>gi|154686025|ref|YP_001421186.1| succinyl-CoA synthetase subunit beta [Bacillus amyloliquefaciens subsp. plantarum str. FZB42]	succinyl-CoA synthetase (beta subunit) SucC	intermediary metabolism	Metabolism of carbohydrates and related molecules	TCA cycle
YP_001421187.1	154686026	RBAM_015930	298	sucD	>gi|154686026|ref|YP_001421187.1| succinyl-CoA synthetase subunit alpha [Bacillus amyloliquefaciens subsp. plantarum str. FZB42]	succinyl-CoA synthetase (alpha subunit) SucD	intermediary metabolism	Metabolism of carbohydrates and related molecules	TCA cycle
YP_001421374.1	154686213	RBAM_017800	403	citB	>gi|154686213|ref|YP_001421374.1| aconitate hydratase [Bacillus amyloliquefaciens subsp. plantarum str. FZB42]	aconitate hydratase CitB	intermediary metabolism	Metabolism of carbohydrates and related molecules	TCA cycle
YP_001421506.1	154686345	RBAM_019130	213	odhA	>gi|154686345|ref|YP_001421506.1| 2-oxoglutarate dehydrogenase E1 [Bacillus amyloliquefaciens subsp. plantarum str. FZB42]	alpha-ketoglutarate decarboxylase OdhA...	intermediary metabolism	Metabolism of carbohydrates and related molecules	TCA cycle
YP_001421505.1	154686344	RBAM_019120	171	odhB	>gi|154686344|ref|YP_001421505.1| dihydrolipoamide succinyltransferase [Bacillus amyloliquefaciens subsp. plantarum str. FZB42]	dihydrolipoyllysine-residue succinyltransferase component of 2-oxoglutarate dehydrogenase complex OdhB	intermediary metabolism	Metabolism of carbohydrates and related molecules	TCA cycle
YP_001422140.1	154686979	RBAM_025510	474	sdhA	>gi|154686979|ref|YP_001422140.1| succinate dehydrogenase flavoprotein subunit [Bacillus amyloliquefaciens subsp. plantarum str. FZB42]	succinate dehydrogenase (flavoprotein subunit) SdhA	intermediary metabolism	Metabolism of carbohydrates and related molecules	TCA cycle
YP_001422205.1	154687044	RBAM_026160	102	mdh	>gi|154687044|ref|YP_001422205.1| malate dehydrogenase [Bacillus amyloliquefaciens subsp. plantarum str. FZB42]	malate dehydrogenase Mdh	intermediary metabolism	Metabolism of carbohydrates and related molecules	TCA cycle
YP_001422206.1	154687045	RBAM_026170	226	icd	>gi|154687045|ref|YP_001422206.1| isocitrate dehydrogenase [Bacillus amyloliquefaciens subsp. plantarum str. FZB42]	isocitrate dehydrogenase Icd	intermediary metabolism	Metabolism of carbohydrates and related molecules	TCA cycle
YP_001422207.1	154687046	RBAM_026180	251	citZ	>gi|154687046|ref|YP_001422207.1| citrate synthase [Bacillus amyloliquefaciens subsp. plantarum str. FZB42]	citrate synthase II CitZ	intermediary metabolism	Metabolism of carbohydrates and related molecules	TCA cycle
YP_001422216.1	154687055	RBAM_026270	232	ytsJ	>gi|154687055|ref|YP_001422216.1| hypothetical protein RBAM_026270 [Bacillus amyloliquefaciens subsp. plantarum str. FZB42]	putative NAD-dependent malic enzyme IV YtsJ	intermediary metabolism	Metabolism of carbohydrates and related molecules	TCA cycle
YP_001422578.1	154687417	RBAM_030160	118	citG	>gi|154687417|ref|YP_001422578.1| fumarate hydratase [Bacillus amyloliquefaciens subsp. plantarum str. FZB42]	fumarate hydratase II CitG	intermediary metabolism	Metabolism of carbohydrates and related molecules	TCA cycle
YP_001419690.1	154684529	RBAM_000140	149	pdxS	>gi|154684529|ref|YP_001419690.1| pyridoxal biosynthesis lyase PdxS [Bacillus amyloliquefaciens subsp. plantarum str. FZB42]	pyridoxine biosynthesis protein PdxS	intermediary metabolism	Metabolism of coenzymes and prosthetic groups
YP_001419966.1	154684805	RBAM_003360	120	nadE	>gi|154684805|ref|YP_001419966.1| NAD synthetase [Bacillus amyloliquefaciens subsp. plantarum str. FZB42]	NH3-dependent NAD+ synthetase NadE	intermediary metabolism	Metabolism of coenzymes and prosthetic groups
YP_001420630.1	154685469	RBAM_010350	44	hemE	>gi|154685469|ref|YP_001420630.1| uroporphyrinogen decarboxylase [Bacillus amyloliquefaciens subsp. plantarum str. FZB42]	uroporphyrinogen III decarboxylase HemE	intermediary metabolism	Metabolism of coenzymes and prosthetic groups
YP_001420631.1	154685470	RBAM_010360	88	hemH	>gi|154685470|ref|YP_001420631.1| ferrochelatase [Bacillus amyloliquefaciens subsp. plantarum str. FZB42]	ferrochelatase HemH	intermediary metabolism	Metabolism of coenzymes and prosthetic groups
YP_001421147.1	154685986	RBAM_015530	343	yloI	>gi|154685986|ref|YP_001421147.1| hypothetical protein RBAM_015530 [Bacillus amyloliquefaciens subsp. plantarum str. FZB42]	putative pantothenate metabolism flavoprotein YloI	intermediary metabolism	Metabolism of coenzymes and prosthetic groups
YP_001421499.1	154686338	RBAM_019060	10	dhaS	>gi|154686338|ref|YP_001421499.1| DhaS [Bacillus amyloliquefaciens subsp. plantarum str. FZB42]	aldehyde dehydrogenase DhaS	intermediary metabolism	Metabolism of coenzymes and prosthetic groups
YP_001421649.1	154686488	RBAM_020560	63	panD	>gi|154686488|ref|YP_001421649.1| aspartate alpha-decarboxylase [Bacillus amyloliquefaciens subsp. plantarum str. FZB42]	aspartate 1-decarboxylase precursor PanD	intermediary metabolism	Metabolism of coenzymes and prosthetic groups
YP_001421682.1	154686521	RBAM_020890	90	hepT	>gi|154686521|ref|YP_001421682.1| nucleoside diphosphate kinase [Bacillus amyloliquefaciens subsp. plantarum str. FZB42]	heptaprenyl diphosphate synthase component II HepT	intermediary metabolism	Metabolism of coenzymes and prosthetic groups
YP_001421683.1	154686522	RBAM_020900	309	menH	>gi|154686522|ref|YP_001421683.1| heptaprenyl diphosphate synthase subunit HepT [Bacillus amyloliquefaciens subsp. plantarum str. FZB42]	menaquinone biosynthesis methyltransferase MenH	intermediary metabolism	Metabolism of coenzymes and prosthetic groups
YP_001421856.1	154686695	RBAM_022640	55	folD	>gi|154686695|ref|YP_001421856.1| bifunctional 5,10-methylene-tetrahydrofolate dehydrogenase/ 5,10-methylene-tetrahydrofolate cyclohydrolase [Bacillus amyloliquefaciens subsp. plantarum str. FZB42]	'folD bifunctional protein [Includes:Methylenetetrahydrofolate dehydrogenase; Methenyltetrahydrofolate cyclohydrolase]'	intermediary metabolism	Metabolism of coenzymes and prosthetic groups
YP_001422109.1	154686948	RBAM_025180	378	hemL	>gi|154686948|ref|YP_001422109.1| glutamate-1-semialdehyde aminotransferase [Bacillus amyloliquefaciens subsp. plantarum str. FZB42]	glutamate-1-semialdehyde 2,1-aminotransferase HemL	intermediary metabolism	Metabolism of coenzymes and prosthetic groups
YP_001422367.1	154687206	RBAM_027780	77	menB	>gi|154687206|ref|YP_001422367.1| naphthoate synthase [Bacillus amyloliquefaciens subsp. plantarum str. FZB42]	dihydroxynapthoic acid synthetase MenB	intermediary metabolism	Metabolism of coenzymes and prosthetic groups	Menaquinone biosynthesis
YP_001423046.1	154687885	RBAM_034860	154	hemQ(ywfI)	>gi|154687885|ref|YP_001423046.1| heme peroxidase [Bacillus amyloliquefaciens subsp. plantarum str. FZB42]	coproheme III oxidative decarboxylase HemQ	intermediary metabolism	Metabolism of coenzymes and prosthetic groups	Heme biosynthesis
YP_001420728.1	154685567	RBAM_011330	207	fabHA	>gi|154685567|ref|YP_001420728.1| 3-oxoacyl-ACP synthase [Bacillus amyloliquefaciens subsp. plantarum str. FZB42]	3-oxoacyl-(acyl carrier protein) synthase III FabHA	intermediary metabolism	Metabolism of lipids
YP_001420635.1	154685474	RBAM_010400	220	fabHB	>gi|154685474|ref|YP_001420635.1| 3-oxoacyl-ACP synthase [Bacillus amyloliquefaciens subsp. plantarum str. FZB42]	beta-ketoacyl-acyl carrier protein synthase III FabHB	intermediary metabolism	Metabolism of lipids
YP_001421168.1	154686007	RBAM_015740	197	fabG	>gi|154686007|ref|YP_001421168.1| hypothetical protein RBAM_015740 [Bacillus amyloliquefaciens subsp. plantarum str. FZB42]	beta-ketoacyl-acyl carrier protein reductase FabG	intermediary metabolism	Metabolism of lipids
YP_001420489.1	154685328	RBAM_008740	60	fabL	>gi|154685328|ref|YP_001420489.1| enoyl-(acyl carrier protein) reductase [Bacillus amyloliquefaciens subsp. plantarum str. FZB42]	enoyl-acyl carrier protein reductase FabL	intermediary metabolism	Metabolism of lipids
YP_001420607.1	154685446	RBAM_010120	164	yhaR	>gi|154685446|ref|YP_001420607.1| enoyl-CoA hydratase [Bacillus amyloliquefaciens subsp. plantarum str. FZB42]	putative enoyl CoA hydratase YhaR	intermediary metabolism	Metabolism of lipids
YP_001420729.1	154685568	RBAM_011340	224	fabF	>gi|154685568|ref|YP_001420729.1| 3-oxoacyl-ACP synthase [Bacillus amyloliquefaciens subsp. plantarum str. FZB42]	beta-ketoacyl-acyl carrier protein synthase II FabF	intermediary metabolism	Metabolism of lipids
YP_001420768.1	154685607	RBAM_011730	18	fabI	>gi|154685607|ref|YP_001420768.1| enoyl-(acyl carrier protein) reductase [Bacillus amyloliquefaciens subsp. plantarum str. FZB42]	enoyl-[acyl-carrier-protein] reductase FabI	intermediary metabolism	Metabolism of lipids
YP_001421166.1	154686005	RBAM_015720	183	plsX	>gi|154686005|ref|YP_001421166.1| glycerol-3-phosphate acyltransferase PlsX [Bacillus amyloliquefaciens subsp. plantarum str. FZB42]	fatty acid/phospholipid synthesis protein PlsX	intermediary metabolism	Metabolism of lipids
YP_001421167.1	154686006	RBAM_015730	286	fabD	>gi|154686006|ref|YP_001421167.1| hypothetical protein RBAM_015730 [Bacillus amyloliquefaciens subsp. plantarum str. FZB42]	malonyl CoA-acyl carrier protein transacylase FabD	intermediary metabolism	Metabolism of lipids
YP_001421169.1	154686008	RBAM_015750	10	acpA	>gi|154686008|ref|YP_001421169.1| acyl carrier protein [Bacillus amyloliquefaciens subsp. plantarum str. FZB42]	acyl carrier protein AcpA	intermediary metabolism	Metabolism of lipids
YP_001421823.1	154686662	RBAM_022310	318	bkdB	>gi|154686662|ref|YP_001421823.1| branched-chain alpha-keto acid dehydrogenase subunit E2 [Bacillus amyloliquefaciens subsp. plantarum str. FZB42]	branched-chain alpha-keto acid dehydrogenase E2 subunit (lipoamide acyltransferase) BkdB	intermediary metabolism	Metabolism of lipids
YP_001421828.1	154686667	RBAM_022360	254	bcd	>gi|154686667|ref|YP_001421828.1| glutamate dehydrogenase/leucine dehydrogenase family protein [Bacillus amyloliquefaciens subsp. plantarum str. FZB42]	leucine dehydrogenase Bcd	intermediary metabolism	Metabolism of lipids
YP_001421829.1	154686668	RBAM_022370	103	ptb	>gi|154686668|ref|YP_001421829.1| phosphate butyryltransferase [Bacillus amyloliquefaciens subsp. plantarum str. FZB42]	putative phosphate butyryltransferase Ptb	intermediary metabolism	Metabolism of lipids
YP_001422149.1	154686988	RBAM_025600	252	fadB(ysiB)	>gi|154686988|ref|YP_001422149.1| enoyl-CoA hydratase [Bacillus amyloliquefaciens subsp. plantarum str. FZB42]	putative enoyl-CoA hydratase YsiB	intermediary metabolism	Metabolism of lipids
YP_001422151.1	154686990	RBAM_025620	139	lcfA	>gi|154686990|ref|YP_001422151.1| LcfA [Bacillus amyloliquefaciens subsp. plantarum str. FZB42]	long chain acyl-CoA synthetase LcfA	intermediary metabolism	Metabolism of lipids
YP_001422215.1	154687054	RBAM_026260	103	accD	>gi|154687054|ref|YP_001422215.1| acetyl-CoA carboxylase subunit beta [Bacillus amyloliquefaciens subsp. plantarum str. FZB42]	acetyl-CoA carboxylase (beta subunit) AccD	intermediary metabolism	Metabolism of lipids
YP_001422552.1	154687391	RBAM_029900	2	fadE(yusJ)	>gi|154687391|ref|YP_001422552.1| hypothetical protein RBAM_029900 [Bacillus amyloliquefaciens subsp. plantarum str. FZB42]	putative Acyl-CoA dehydrogenase YusJ	intermediary metabolism	Metabolism of lipids
YP_001422553.1	154687392	RBAM_029910	208	fadA(yusK)	>gi|154687392|ref|YP_001422553.1| acetyl-CoA acetyltransferase [Bacillus amyloliquefaciens subsp. plantarum str. FZB42]	putative thiolase YusK	intermediary metabolism	Metabolism of lipids
YP_001422554.1	154687393	RBAM_029920	116	fadN(yusL)	>gi|154687393|ref|YP_001422554.1| hypothetical protein RBAM_029920 [Bacillus amyloliquefaciens subsp. plantarum str. FZB42]	putative 3-hydroxyacyl-CoA dehydrogenase YusL	intermediary metabolism	Metabolism of lipids
YP_001422917.1	154687756	RBAM_033570	98	fabZ	>gi|154687756|ref|YP_001422917.1| (3R)-hydroxymyristoyl-ACP dehydratase [Bacillus amyloliquefaciens subsp. plantarum str. FZB42]	putative (3R)-hydroxymyristoyl-[acyl carrier protein] dehydratase FabZ	intermediary metabolism	Metabolism of lipids
YP_001419688.1	154684527	RBAM_000120	129	guaB	>gi|154684527|ref|YP_001419688.1| inosine 5'-monophosphate dehydrogenase [Bacillus amyloliquefaciens subsp. plantarum str. FZB42]	inosine-monophosphate dehydrogenase GuaB	intermediary metabolism	Metabolism of nucleotides and nucleic acids
YP_001419728.1	154684567	RBAM_000570	62	yabJ	>gi|154684567|ref|YP_001419728.1| hypothetical protein RBAM_000570 [Bacillus amyloliquefaciens subsp. plantarum str. FZB42]	conserved hypothetical protein YabJ	intermediary metabolism	Metabolism of nucleotides and nucleic acids
YP_001419743.1	154684582	RBAM_000720	103	yabR	>gi|154684582|ref|YP_001419743.1| hypothetical protein RBAM_000720 [Bacillus amyloliquefaciens subsp. plantarum str. FZB42]	putative polyribonucleotide nucleotidyltransferase YabR	intermediary metabolism	Metabolism of nucleotides and nucleic acids
YP_001419816.1	154684655	RBAM_001620	152	adk	>gi|154684655|ref|YP_001419816.1| adenylate kinase [Bacillus amyloliquefaciens subsp. plantarum str. FZB42]	adenylate kinase Adk	intermediary metabolism	Metabolism of nucleotides and nucleic acids
YP_001420292.1	154685131	RBAM_006760	493	guaA	>gi|154685131|ref|YP_001420292.1| GMP synthase [Bacillus amyloliquefaciens subsp. plantarum str. FZB42]	GMP synthetase GuaA	intermediary metabolism	Metabolism of nucleotides and nucleic acids
YP_001423301.1	154688140	RBAM_037450	173	purA	>gi|154688140|ref|YP_001423301.1| adenylosuccinate synthetase [Bacillus amyloliquefaciens subsp. plantarum str. FZB42]	adenylosuccinate synthetase PurA...	intermediary metabolism	Metabolism of nucleotides and nucleic acids
YP_001420302.1	154685141	RBAM_006860	257	purB	>gi|154685141|ref|YP_001420302.1| adenylosuccinate lyase [Bacillus amyloliquefaciens subsp. plantarum str. FZB42]	adenylosuccinate lyase PurB	intermediary metabolism	Metabolism of nucleotides and nucleic acids
YP_001420303.1	154685142	RBAM_006870	105	purC	>gi|154685142|ref|YP_001420303.1| phosphoribosylaminoimidazole-succinocarboxamide synthase [Bacillus amyloliquefaciens subsp. plantarum str. FZB42]	phosphoribosylaminoimidazole succinocarboxamide synthetase PurC	intermediary metabolism	Metabolism of nucleotides and nucleic acids
YP_001420310.1	154685149	RBAM_006940	245	purH	>gi|154685149|ref|YP_001420310.1| bifunctional phosphoribosylaminoimidazolecarboxamide formyltransferase/IMP cyclohydrolase [Bacillus amyloliquefaciens subsp. plantarum str. FZB42]	inosine-monophosphate cyclohydrolase PurH	intermediary metabolism	Metabolism of nucleotides and nucleic acids
YP_001421133.1	154685972	RBAM_015390	108	pyrE	>gi|154685972|ref|YP_001421133.1| orotate phosphoribosyltransferase [Bacillus amyloliquefaciens subsp. plantarum str. FZB42]	orotate phosphoribosyltransferase PyrE	intermediary metabolism	Metabolism of nucleotides and nucleic acids
YP_001421247.1	154686086	RBAM_016530	263	pnpA	>gi|154686086|ref|YP_001421247.1| polynucleotide phosphorylase [Bacillus amyloliquefaciens subsp. plantarum str. FZB42]	polynucleotide phosphorylase (PNPase) PnpA	intermediary metabolism	Metabolism of nucleotides and nucleic acids
YP_001421535.1	154686374	RBAM_019420	9	deoD	>gi|154686374|ref|YP_001421535.1| purine nucleoside phosphorylase [Bacillus amyloliquefaciens subsp. plantarum str. FZB42]	purine nucleoside phosphorylase II (PNP II) DeoD	intermediary metabolism	Metabolism of nucleotides and nucleic acids
YP_001421696.1	154686535	RBAM_021030	29	cmk	>gi|154686535|ref|YP_001421696.1| 30S ribosomal protein S1 [Bacillus amyloliquefaciens subsp. plantarum str. FZB42]	cytidylate kinase Cmk	intermediary metabolism	Metabolism of nucleotides and nucleic acids
YP_001421753.1	154686592	RBAM_021610	210	drm	>gi|154686592|ref|YP_001421753.1| phosphopentomutase [Bacillus amyloliquefaciens subsp. plantarum str. FZB42]	phosphopentomutase Drm	intermediary metabolism	Metabolism of nucleotides and nucleic acids
YP_001422063.1	154686902	RBAM_024720	15	apt	>gi|154686902|ref|YP_001422063.1| adenine phosphoribosyltransferase [Bacillus amyloliquefaciens subsp. plantarum str. FZB42]	adenine phosphoribosyltransferase Apt	intermediary metabolism	Metabolism of nucleotides and nucleic acids
YP_001422480.1	154687319	RBAM_029180	263	guaC	>gi|154687319|ref|YP_001422480.1| guanosine 5'-monophosphate oxidoreductase [Bacillus amyloliquefaciens subsp. plantarum str. FZB42]	GMP reductase GuaC	intermediary metabolism	Metabolism of nucleotides and nucleic acids
YP_001422965.1	154687804	RBAM_034050	51	upp	>gi|154687804|ref|YP_001422965.1| uracil phosphoribosyltransferase [Bacillus amyloliquefaciens subsp. plantarum str. FZB42]	uracil phosphoribosyltransferase Upp	intermediary metabolism	Metabolism of nucleotides and nucleic acids
YP_001423208.1	154688047	RBAM_036480	13	deoC	>gi|154688047|ref|YP_001423208.1| hypothetical protein RBAM_036480 [Bacillus amyloliquefaciens subsp. plantarum str. FZB42]	deoxyribose-phosphate aldolase DeoC	intermediary metabolism	Metabolism of nucleotides and nucleic acids
YP_001419975.1	154684814	RBAM_003450	281	ycgN	>gi|154684814|ref|YP_001419975.1| 1-pyrroline-5-carboxylate dehydrogenase [Bacillus amyloliquefaciens subsp. plantarum str. FZB42]	1-pyrroline-5-carboxylate dehydrogenase YcgN...	intermediary metabolism	Metabolism of nucleotides and nucleic acids
YP_001419923.1	154684762	RBAM_002930	542	phoD	>gi|154684762|ref|YP_001419923.1| PhoD [Bacillus amyloliquefaciens subsp. plantarum str. FZB42]	phosphodiesterase/alkaline phosphatase PhoD	intermediary metabolism	Metabolism of phosphate
YP_001420562.1	154685401	RBAM_009670	128	phoA	>gi|154685401|ref|YP_001420562.1| PhoA [Bacillus amyloliquefaciens subsp. plantarum str. FZB42]	alkaline phosphatase IV precursor (APase IV) PhoA	intermediary metabolism	Metabolism of phosphate
YP_001423319.1	154688158	RBAM_037630	205	ppaC	>gi|154688158|ref|YP_001423319.1| manganese-dependent inorganic pyrophosphatase [Bacillus amyloliquefaciens subsp. plantarum str. FZB42]	manganese-dependent inorganic pyrophosphatase PpaC	intermediary metabolism	Metabolism of phosphate
YP_001422537.1	154687376	RBAM_029750	305	sufB(yurU)	>gi|154687376|ref|YP_001422537.1| hypothetical protein RBAM_029750 [Bacillus amyloliquefaciens subsp. plantarum str. FZB42]	FeS cluster formation protein SufB	intermediary metabolism	Metabolism of sulfur/iron
YP_001422540.1	154687379	RBAM_029780	107	sufD(yurX)	>gi|154687379|ref|YP_001422540.1| hypothetical protein RBAM_029780 [Bacillus amyloliquefaciens subsp. plantarum str. FZB42]	FeS assembly protein SufD	intermediary metabolism	Metabolism of sulfur/iron
YP_001420628.1	154685467	RBAM_010330	92	hmoB(yhgC)	>gi|154685467|ref|YP_001420628.1| hypothetical protein RBAM_010330 [Bacillus amyloliquefaciens subsp. plantarum str. FZB42]	heme-degrading monooxygenase HmoB	intermediary metabolism	Metabolism of sulfur/iron
YP_001419764.1	154684603	RBAM_001100	160	mcsB	>gi|154684603|ref|YP_001419764.1| ATP:guanido phosphotransferase [Bacillus amyloliquefaciens subsp. plantarum str. FZB42]	modulation of CtsR repressionprotein McsB	other functions	Adaptation to atypical conditions
YP_001419765.1	154684604	RBAM_001110	12	clpC	>gi|154684604|ref|YP_001419765.1| ClpC [Bacillus amyloliquefaciens subsp. plantarum str. FZB42]	class III stress response-related ATPase ClpC	other functions	Adaptation to atypical conditions
YP_001420274.1	154685113	RBAM_006580	44	pspA	>gi|154685113|ref|YP_001420274.1| hypothetical protein RBAM_006580 [Bacillus amyloliquefaciens subsp. plantarum str. FZB42]	phage shock protein A homolog like protein PspA	other functions	Adaptation to atypical conditions
YP_001420532.1	154685371	RBAM_009370	7	cspB	>gi|154685371|ref|YP_001420532.1| hypothetical protein RBAM_009370 [Bacillus amyloliquefaciens subsp. plantarum str. FZB42]	major cold-shock protein CspB	other functions	Adaptation to atypical conditions
YP_001420622.1	154685461	RBAM_010270	70	hit	>gi|154685461|ref|YP_001420622.1| hypothetical protein RBAM_010270 [Bacillus amyloliquefaciens subsp. plantarum str. FZB42]	cell-cycle regulation histidine triad (HIT) protein Hit	other functions	Adaptation to atypical conditions
YP_001421192.1	154686031	RBAM_015980	79	clpQ(codW)	>gi|154686031|ref|YP_001421192.1| ATP-dependent protease peptidase subunit [Bacillus amyloliquefaciens subsp. plantarum str. FZB42]	two-component ATP-dependent protease (N-terminalserine protease) ClpQ	other functions	Adaptation to atypical conditions
YP_001421193.1	154686032	RBAM_015990	131	clpY	>gi|154686032|ref|YP_001421193.1| ATP-dependent protease ATP-binding subunit HslU [Bacillus amyloliquefaciens subsp. plantarum str. FZB42]	two-component ATP-dependent protease (N-terminalserine protease) ClpY	other functions	Adaptation to atypical conditions
YP_001421600.1	154686439	RBAM_020070	7	cspD	>gi|154686439|ref|YP_001421600.1| hypothetical protein RBAM_020070 [Bacillus amyloliquefaciens subsp. plantarum str. FZB42]	cold-shock protein CspD	other functions	Adaptation to atypical conditions
YP_001421967.1	154686806	RBAM_023760	31	dnaJ	>gi|154686806|ref|YP_001421967.1| molecular chaperone DnaJ [Bacillus amyloliquefaciens subsp. plantarum str. FZB42]	heat-shock protein DnaJ	other functions	Adaptation to atypical conditions
YP_001421969.1	154686808	RBAM_023780	71	grpE	>gi|154686808|ref|YP_001421969.1| heat shock protein GrpE [Bacillus amyloliquefaciens subsp. plantarum str. FZB42]	heat-shock protein GrpE	other functions	Adaptation to atypical conditions
YP_001422119.1	154686958	RBAM_025280	12	clpX	>gi|154686958|ref|YP_001422119.1| ATP-dependent protease ATP-binding subunit ClpX [Bacillus amyloliquefaciens subsp. plantarum str. FZB42]	ATP-dependent Clp protease ATP-binding subunit (class III heat-shock protein) ClpX	other functions	Adaptation to atypical conditions
YP_001422278.1	154687117	RBAM_026890	100	ytxH	>gi|154687117|ref|YP_001422278.1| hypothetical protein RBAM_026890 [Bacillus amyloliquefaciens subsp. plantarum str. FZB42]	putative general stress protein YtxH	other functions	Adaptation to atypical conditions
YP_001422746.1	154687585	RBAM_031850	152	clpP	>gi|154687585|ref|YP_001422746.1| ATP-dependent Clp protease proteolytic subunit [Bacillus amyloliquefaciens subsp. plantarum str. FZB42]	ATP-dependent Clp protease proteolytic subunit (class III heat-shock protein) ClpP	other functions	Adaptation to atypical conditions
YP_001423242.1	154688081	RBAM_036820	355	htpG	>gi|154688081|ref|YP_001423242.1| heat shock protein 90 [Bacillus amyloliquefaciens subsp. plantarum str. FZB42]	class III heat-shock protein (molecular chaperone) HtpG	other functions	Adaptation to atypical conditions
YP_001420576.1	154685415	RBAM_009810	315	RBAM_009810	>gi|154685415|ref|YP_001420576.1| polyketide beta-ketoacyl:acyl carrier protein synthase [Bacillus amyloliquefaciens subsp. plantarum str. FZB42]	putative beta-ketoacyl synthase RBAM00949	other functions	Antibiotic production
YP_001422335.1	154687174	RBAM_027460	67	nrsB	>gi|154687174|ref|YP_001422335.1| NrsB [Bacillus amyloliquefaciens subsp. plantarum str. FZB42]	mcbC-like_oxidoreductase NrsB	other functions	Antibiotic production
YP_001421287.1	154686126	RBAM_016930	382	baeE	>gi|154686126|ref|YP_001421287.1| BaeE [Bacillus amyloliquefaciens subsp. plantarum str. FZB42]	malonyl-CoA-[acyl-carrier protein] transacylase BaeE	other functions	Antibiotic production	Bacillaene synthesis
YP_001421292.1	154686131	RBAM_016980	1299	baeJ	>gi|154686131|ref|YP_001421292.1| BaeJ [Bacillus amyloliquefaciens subsp. plantarum str. FZB42]	NRPS/PKS protein BaeJ	other functions	Antibiotic production	Bacillaene synthesis
YP_001421293.1	154686132	RBAM_016990	1198	baeL	>gi|154686132|ref|YP_001421293.1| BaeL [Bacillus amyloliquefaciens subsp. plantarum str. FZB42]	polyketide synthase BaeL	other functions	Antibiotic production	Bacillaene synthesis
YP_001421294.1	154686133	RBAM_017000	1330	baeM	>gi|154686133|ref|YP_001421294.1| BaeM [Bacillus amyloliquefaciens subsp. plantarum str. FZB42]	polyketide synthase BaeM	other functions	Antibiotic production	Bacillaene synthesis
YP_001421295.1	154686134	RBAM_017010	2275	baeN	>gi|154686134|ref|YP_001421295.1| BaeN [Bacillus amyloliquefaciens subsp. plantarum str. FZB42]	hybrid NRPS/PKS BaeN	other functions	Antibiotic production	Bacillaene synthesis
YP_001421296.1	154686135	RBAM_017020	1145	baeR	>gi|154686135|ref|YP_001421296.1| BaeR [Bacillus amyloliquefaciens subsp. plantarum str. FZB42]	polyketide synthase BaeR	other functions	Antibiotic production	Bacillaene synthesis
YP_001421789.1	154686628	RBAM_021970	1301	difJ	>gi|154686628|ref|YP_001421789.1| DfnJ [Bacillus amyloliquefaciens subsp. plantarum str. FZB42]	modular polyketide synthase of type I DifJ	other functions	Antibiotic production	Dificidine biosynthesis
YP_001421790.1	154686629	RBAM_021980	625	difI	>gi|154686629|ref|YP_001421790.1| DfnI [Bacillus amyloliquefaciens subsp. plantarum str. FZB42]	modular polyketide synthase of type I DifI	other functions	Antibiotic production	Dificidine biosynthesis
YP_001421791.1	154686630	RBAM_021990	1392	difH	>gi|154686630|ref|YP_001421791.1| DfnH [Bacillus amyloliquefaciens subsp. plantarum str. FZB42]	modular polyketide synthase of type I DifH	other functions	Antibiotic production	Dificidine biosynthesis
YP_001421792.1	154686631	RBAM_022000	3512	difG	>gi|154686631|ref|YP_001421792.1| DfnG [Bacillus amyloliquefaciens subsp. plantarum str. FZB42]	modular polyketide synthase of type I DifG	other functions	Antibiotic production	Dificidine biosynthesis
YP_001421794.1	154686633	RBAM_022020	1408	difE	>gi|154686633|ref|YP_001421794.1| DfnE [Bacillus amyloliquefaciens subsp. plantarum str. FZB42]	modular polyketide synthase of type I DifE	other functions	Antibiotic production	Dificidine biosynthesis
YP_001421795.1	154686634	RBAM_022030	1847	difD	>gi|154686634|ref|YP_001421795.1| DfnD [Bacillus amyloliquefaciens subsp. plantarum str. FZB42]	modular polyketide synthase of type I DifD	other functions	Antibiotic production	Dificidine biosynthesis
YP_001421796.1	154686635	RBAM_022040	148	difC	>gi|154686635|ref|YP_001421796.1| DfnC [Bacillus amyloliquefaciens subsp. plantarum str. FZB42]	beta-ketoacyl-acyl carrier protein reductase DifC	other functions	Antibiotic production	Dificidine biosynthesis
YP_001421797.1	154686636	RBAM_022050	139	difB	>gi|154686636|ref|YP_001421797.1| DfnB [Bacillus amyloliquefaciens subsp. plantarum str. FZB42]	acyl-CoA synthetase DifB	other functions	Antibiotic production	Dificidine biosynthesis
YP_001421800.1	154686639	RBAM_022080	169	difA	>gi|154686639|ref|YP_001421800.1| DfnA [Bacillus amyloliquefaciens subsp. plantarum str. FZB42]	acyltransferase/oxidoreductase DifA	other functions	Antibiotic production	Dificidine biosynthesis
YP_001421028.1	154685867	RBAM_014340	2198	mlnB	>gi|154685867|ref|YP_001421028.1| MlnB [Bacillus amyloliquefaciens subsp. plantarum str. FZB42]	polyketide synthase of type I MlnB	other functions	Antibiotic production	macrolactin biosynthesis
YP_001421029.1	154685868	RBAM_014350	622	mlnC	>gi|154685868|ref|YP_001421029.1| MlnC [Bacillus amyloliquefaciens subsp. plantarum str. FZB42]	polyketide synthase of type I MlnC	other functions	Antibiotic production	macrolactin biosynthesis
YP_001421031.1	154685870	RBAM_014370	514	mlnE	>gi|154685870|ref|YP_001421031.1| MlnE [Bacillus amyloliquefaciens subsp. plantarum str. FZB42]	polyketide synthase of type MlnE	other functions	Antibiotic production	macrolactin biosynthesis
YP_001421032.1	154685871	RBAM_014380	1241	mlnF	>gi|154685871|ref|YP_001421032.1| MlnF [Bacillus amyloliquefaciens subsp. plantarum str. FZB42]	polyketide synthase of type I MlnF	other functions	Antibiotic production	macrolactin biosynthesis
YP_001421033.1	154685872	RBAM_014390	37	mlnG	>gi|154685872|ref|YP_001421033.1| MlnG [Bacillus amyloliquefaciens subsp. plantarum str. FZB42]	polyketide synthase of type I MlnG	other functions	Antibiotic production	macrolactin biosynthesis
YP_001421034.1	154685873	RBAM_014400	1243	mlnH	>gi|154685873|ref|YP_001421034.1| MlnH [Bacillus amyloliquefaciens subsp. plantarum str. FZB42]	polyketide synthase of type I MlnH	other functions	Antibiotic production	macrolactin biosynthesis
YP_001421035.1	154685874	RBAM_014410	2	mlnI	>gi|154685874|ref|YP_001421035.1| MlnI [Bacillus amyloliquefaciens subsp. plantarum str. FZB42]	putative penicillin binding protein MlnI	other functions	Antibiotic production	macrolactin biosynthesis related
YP_001421410.1	154686249	RBAM_018160	1998	bmyC	>gi|154686249|ref|YP_001421410.1| BmyC [Bacillus amyloliquefaciens subsp. plantarum str. FZB42]	bacillomycin D synthetase C (BmyC)	other functions	Antibiotic production	Nonribosomal synthesis of bacillomycinD
YP_001421412.1	154686251	RBAM_018180	1210	bmyA	>gi|154686251|ref|YP_001421412.1| BmyA [Bacillus amyloliquefaciens subsp. plantarum str. FZB42]	bacillomycin D synthetase A (BmyA)	other functions	Antibiotic production	Nonribosomal synthesis of bacillomycinD
YP_001421413.1	154686252	RBAM_018190	46	bmyD	>gi|154686252|ref|YP_001421413.1| BmyD [Bacillus amyloliquefaciens subsp. plantarum str. FZB42]	putative malonyl-CoA transacylase BmyD	other functions	Antibiotic production	Nonribosomal synthesis of bacillomycinD
YP_001421436.1	154686275	RBAM_018420	123	fenE	>gi|154686275|ref|YP_001421436.1| FenE [Bacillus amyloliquefaciens subsp. plantarum str. FZB42]	fengycin synthetase FenE	other functions	Antibiotic production	Nonribosomal synthesis of cyclic lipopeptide fengycin
YP_001421439.1	154686278	RBAM_018450	1716	fenB	>gi|154686278|ref|YP_001421439.1| FenB [Bacillus amyloliquefaciens subsp. plantarum str. FZB42]	fengycin synthetase FenB	other functions	Antibiotic production	Nonribosomal synthesis of cyclic lipopeptide fengycin
YP_001421440.1	154686279	RBAM_018460	314	fenA	>gi|154686279|ref|YP_001421440.1| FenA [Bacillus amyloliquefaciens subsp. plantarum str. FZB42]	fengycin synthetase FenA	other functions	Antibiotic production	Nonribosomal synthesis of cyclic lipopeptide fengycin
YP_001420360.1	154685199	RBAM_007440	145	RBAM_007440	>gi|154685199|ref|YP_001420360.1| hypothetical protein RBAM_007440 [Bacillus amyloliquefaciens subsp. plantarum str. FZB42]	hypothetical protein RBAM00716	other functions	Antibiotic production	plantazolicin biosynthesis
YP_001420362.1	154685201	RBAM_007460	75	RBAM_007460	>gi|154685201|ref|YP_001420362.1| hypothetical protein RBAM_007460 [Bacillus amyloliquefaciens subsp. plantarum str. FZB42]	hypothetical protein RBAM00718	other functions	Antibiotic production	plantazolicin biosynthesis
YP_001420364.1	154685203	RBAM_007480	59	RBAM_007480	>gi|154685203|ref|YP_001420364.1| hypothetical protein RBAM_007480 [Bacillus amyloliquefaciens subsp. plantarum str. FZB42]	hypothetical protein RBAM00720	other functions	Antibiotic production	plantazolicin biosynthesis
YP_001419999.1	154684838	RBAM_003690	6	srfAD	>gi|154684838|ref|YP_001419999.1| SrfAD [Bacillus amyloliquefaciens subsp. plantarum str. FZB42]	surfactin synthetase D SrfAD	other functions	Antibiotic production	sufractin biosynthesis
YP_001419996.1	154684835	RBAM_003660	2384	srfAB	>gi|154684835|ref|YP_001419996.1| SrfAB [Bacillus amyloliquefaciens subsp. plantarum str. FZB42]	surfactin synthetase B SrfAB	other functions	Antibiotic production	surfactin biosynthesis
YP_001419998.1	154684837	RBAM_003680	1171	srfAC	>gi|154684837|ref|YP_001419998.1| SrfAC [Bacillus amyloliquefaciens subsp. plantarum str. FZB42]	surfactin synthetase C SrfAC	other functions	Antibiotic production	surfactin biosynthesis
YP_001419945.1	154684784	RBAM_003150	189	yceC	>gi|154684784|ref|YP_001419945.1| hypothetical protein RBAM_003150 [Bacillus amyloliquefaciens subsp. plantarum str. FZB42]	putative tellurium resistance protein YceC	other functions	Detoxification
YP_001419946.1	154684785	RBAM_003160	15	yceD	>gi|154684785|ref|YP_001419946.1| hypothetical protein RBAM_003160 [Bacillus amyloliquefaciens subsp. plantarum str. FZB42]	putative tellurium resistance protein YceD	other functions	Detoxification
YP_001420234.1	154685073	RBAM_006110	265	ydhE	>gi|154685073|ref|YP_001420234.1| hypothetical protein RBAM_006110 [Bacillus amyloliquefaciens subsp. plantarum str. FZB42]	putative macrolide glycosyltransferase YdhE	other functions	Detoxification
YP_001420496.1	154685335	RBAM_008810	113	ygaF	>gi|154685335|ref|YP_001420496.1| hypothetical protein RBAM_008810 [Bacillus amyloliquefaciens subsp. plantarum str. FZB42]	conserved hypothetical protein YgaF	other functions	Detoxification
YP_001421925.1	154686764	RBAM_023340	115	sodA	>gi|154686764|ref|YP_001421925.1| hypothetical protein RBAM_023340 [Bacillus amyloliquefaciens subsp. plantarum str. FZB42]	superoxide dismutase [Mn] SodA	other functions	Detoxification
YP_001421593.1	154686432	RBAM_020000	87	brxA(yphP)	>gi|154686432|ref|YP_001421593.1| hypothetical protein RBAM_020000 [Bacillus amyloliquefaciens subsp. plantarum str. FZB42]	disulfide isomerase BrxA	other functions	Detoxification
YP_001421821.1	154686660	RBAM_022290	27	brxB(yqiW)	>gi|154686660|ref|YP_001421821.1| hypothetical protein RBAM_022290 [Bacillus amyloliquefaciens subsp. plantarum str. FZB42]	bacilliredoxin BrxB	other functions	Detoxification
YP_001422231.1	154687070	RBAM_026420	101	tpx	>gi|154687070|ref|YP_001422231.1| thiol peroxidase [Bacillus amyloliquefaciens subsp. plantarum str. FZB42]	thiol peroxidase Tpx	other functions	Detoxification
YP_001422551.1	154687390	RBAM_029890	109	yusI	>gi|154687390|ref|YP_001422551.1| hypothetical protein RBAM_029890 [Bacillus amyloliquefaciens subsp. plantarum str. FZB42]	conserved hypothetical protein YusI	other functions	Detoxification
YP_001423256.1	154688095	RBAM_036960	88	ahpC	>gi|154688095|ref|YP_001423256.1| hypothetical protein RBAM_036960 [Bacillus amyloliquefaciens subsp. plantarum str. FZB42]	alkyl hydroperoxide reductase subunit C (small subunit) AhpC	other functions	Detoxification
YP_001421950.1	154686789	RBAM_023590	242	era	>gi|154686789|ref|YP_001421950.1| GTP-binding protein Era [Bacillus amyloliquefaciens subsp. plantarum str. FZB42]	GTP-binding protein Era	other functions	Miscellaneous
YP_001421353.1	154686192	RBAM_017590	460	yobO	>gi|154686192|ref|YP_001421353.1| hypothetical protein RBAM_017590 [Bacillus amyloliquefaciens subsp. plantarum str. FZB42]	conserved hypothetical protein YobO	other functions	Phage-related functions
YP_001421574.1	154686413	RBAM_019810	7	yokK	>gi|154686413|ref|YP_001421574.1| hypothetical protein RBAM_019810 [Bacillus amyloliquefaciens subsp. plantarum str. FZB42]	hypothetical protein [Bacteriophage SPBc2] YokK	other functions	Phage-related functions
YP_001422517.1	154687356	RBAM_029550	109	RBAM_029550	>gi|154687356|ref|YP_001422517.1| hypothetical protein RBAM_029550 [Bacillus amyloliquefaciens subsp. plantarum str. FZB42]	hypothetical protein RBAM03029	unknown	No similarity
YP_001422638.1	154687477	RBAM_030760	80	RBAM_030760	>gi|154687477|ref|YP_001422638.1| hypothetical protein RBAM_030760 [Bacillus amyloliquefaciens subsp. plantarum str. FZB42]	conserved hypothetical protein RBAM03158	unknown	No similarity
YP_001422682.1	154687521	RBAM_031200	120	RBAM_031200	>gi|154687521|ref|YP_001422682.1| hypothetical protein RBAM_031200 [Bacillus amyloliquefaciens subsp. plantarum str. FZB42]	hypothetical protein RBAM03205	unknown	No similarity
YP_001422684.1	154687523	RBAM_031220	167	RBAM_031220	>gi|154687523|ref|YP_001422684.1| hypothetical protein RBAM_031220 [Bacillus amyloliquefaciens subsp. plantarum str. FZB42]	hypothetical protein RBAM03207	unknown	No similarity
YP_001419700.1	154684539	RBAM_000260	15	yaaK	>gi|154684539|ref|YP_001419700.1| hypothetical protein RBAM_000260 [Bacillus amyloliquefaciens subsp. plantarum str. FZB42]	DNA binding protein YaaK	unknown	Similar to unknown proteins from B. subtilis
YP_001419709.1	154684548	RBAM_000380	18	yaaQ	>gi|154684548|ref|YP_001419709.1| hypothetical protein RBAM_000380 [Bacillus amyloliquefaciens subsp. plantarum str. FZB42]	conserved hypothetical protein YaaQ	unknown	Similar to unknown proteins from B. subtilis
YP_001420042.1	154684881	RBAM_004120	79	ycnE	>gi|154684881|ref|YP_001420042.1| hypothetical protein RBAM_004120 [Bacillus amyloliquefaciens subsp. plantarum str. FZB42]	conserved hypothetical protein YcnE	unknown	Similar to unknown proteins from B. subtilis
YP_001420139.1	154684978	RBAM_005090	255	ydcI	>gi|154684978|ref|YP_001420139.1| hypothetical protein RBAM_005090 [Bacillus amyloliquefaciens subsp. plantarum str. FZB42]	putative RNA helicase YdcI	unknown	Similar to unknown proteins from B. subtilis
YP_001420339.1	154685178	RBAM_007230	61	yeeI	>gi|154685178|ref|YP_001420339.1| hypothetical protein RBAM_007230 [Bacillus amyloliquefaciens subsp. plantarum str. FZB42]	conserved hypothetical protein YeeI	unknown	Similar to unknown proteins from B. subtilis
YP_001420470.1	154685309	RBAM_008550	88	yfhC	>gi|154685309|ref|YP_001420470.1| hypothetical protein RBAM_008550 [Bacillus amyloliquefaciens subsp. plantarum str. FZB42]	putative oxidoreductase (nitroreductase family) YfhC	unknown	Similar to unknown proteins from B. subtilis
YP_001420619.1	154685458	RBAM_010240	38	yhaH	>gi|154685458|ref|YP_001420619.1| hypothetical protein RBAM_010240 [Bacillus amyloliquefaciens subsp. plantarum str. FZB42]	hypothetical protein YhaH	unknown	Similar to unknown proteins from B. subtilis
YP_001420698.1	154685537	RBAM_011030	105	yitk	>gi|154685537|ref|YP_001420698.1| nucleotide-binding protein [Bacillus amyloliquefaciens subsp. plantarum str. FZB42]	conserved hypothetical protein Yitk	unknown	Similar to unknown proteins from B. subtilis
YP_001420825.1	154685664	RBAM_012310	27	yjjA	>gi|154685664|ref|YP_001420825.1| uroporphyrinogen-III synthase [Bacillus amyloliquefaciens subsp. plantarum str. FZB42]	conserved hypothetical protein YjjA	unknown	Similar to unknown proteins from B. subtilis
YP_001420830.1	154685669	RBAM_012360	115	yjlC	>gi|154685669|ref|YP_001420830.1| hypothetical protein RBAM_012360 [Bacillus amyloliquefaciens subsp. plantarum str. FZB42]	conserved hypothetical protein YjlC	unknown	Similar to unknown proteins from B. subtilis
YP_001420838.1	154685677	RBAM_012440	154	yjoA	>gi|154685677|ref|YP_001420838.1| hypothetical protein RBAM_012440 [Bacillus amyloliquefaciens subsp. plantarum str. FZB42]	conserved hypothetical protein YjoA	unknown	Similar to unknown proteins from B. subtilis
YP_001420864.1	154685703	RBAM_012700	61	ykaA	>gi|154685703|ref|YP_001420864.1| hypothetical protein RBAM_012700 [Bacillus amyloliquefaciens subsp. plantarum str. FZB42]	putative Pit accessory protein YkaA	unknown	Similar to unknown proteins from B. subtilis
YP_001420951.1	154685790	RBAM_013570	5	RBAM_013570	>gi|154685790|ref|YP_001420951.1| hypothetical protein RBAM_013570 [Bacillus amyloliquefaciens subsp. plantarum str. FZB42]	hypothetical protein RBAM01356	unknown	Similar to unknown proteins from B. subtilis
YP_001420981.1	154685820	RBAM_013870	35	ykuJ	>gi|154685820|ref|YP_001420981.1| hypothetical protein RBAM_013870 [Bacillus amyloliquefaciens subsp. plantarum str. FZB42]	hypothetical protein YkuJ	unknown	Similar to unknown proteins from B. subtilis
YP_001421045.1	154685884	RBAM_014510	120	yktB	>gi|154685884|ref|YP_001421045.1| hypothetical protein RBAM_014510 [Bacillus amyloliquefaciens subsp. plantarum str. FZB42]	hypothetical protein YktB	unknown	Similar to unknown proteins from B. subtilis
YP_001421074.1	154685913	RBAM_014800	43	ylbA	>gi|154685913|ref|YP_001421074.1| hypothetical protein RBAM_014800 [Bacillus amyloliquefaciens subsp. plantarum str. FZB42]	hypothetical protein YlbA	unknown	Similar to unknown proteins from B. subtilis
YP_001421090.1	154685929	RBAM_014960	118	ylbP	>gi|154685929|ref|YP_001421090.1| hypothetical protein RBAM_014960 [Bacillus amyloliquefaciens subsp. plantarum str. FZB42]	conserved hypothetical protein YlbP	unknown	Similar to unknown proteins from B. subtilis
YP_001421094.1	154685933	RBAM_015000	161	mraW(ylxA)	>gi|154685933|ref|YP_001421094.1| S-adenosyl-methyltransferase MraW [Bacillus amyloliquefaciens subsp. plantarum str. FZB42]	S-adenosyl-dependent methyltransferase (active on membrane-located substrates) YlxA	unknown	Similar to unknown proteins from B. subtilis
YP_001421118.1	154685957	RBAM_015240	33	ylmH	>gi|154685957|ref|YP_001421118.1| hypothetical protein RBAM_015240 [Bacillus amyloliquefaciens subsp. plantarum str. FZB42]	conserved hypothetical protein YlmH	unknown	Similar to unknown proteins from B. subtilis
YP_001421256.1	154686095	RBAM_016620	258	ymfA	>gi|154686095|ref|YP_001421256.1| hypothetical protein RBAM_016620 [Bacillus amyloliquefaciens subsp. plantarum str. FZB42]	conserved hypothetical protein YmfA	unknown	Similar to unknown proteins from B. subtilis
YP_001421280.1	154686119	RBAM_016860	54	ymcA	>gi|154686119|ref|YP_001421280.1| hypothetical protein RBAM_016860 [Bacillus amyloliquefaciens subsp. plantarum str. FZB42]	conserved hypothetical protein YmcA	unknown	Similar to unknown proteins from B. subtilis
YP_001421697.1	154686536	RBAM_021040	104	ypfB	>gi|154686536|ref|YP_001421697.1| cytidylate kinase [Bacillus amyloliquefaciens subsp. plantarum str. FZB42]	hypothetical protein YpfB	unknown	Similar to unknown proteins from B. subtilis
YP_001421905.1	154686744	RBAM_023140	87	yqgV	>gi|154686744|ref|YP_001421905.1| hypothetical protein RBAM_023140 [Bacillus amyloliquefaciens subsp. plantarum str. FZB42]	conserved hypothetical protein YqgV	unknown	Similar to unknown proteins from B. subtilis
YP_001421914.1	154686753	RBAM_023230	76	yqzD	>gi|154686753|ref|YP_001421914.1| hypothetical protein RBAM_023230 [Bacillus amyloliquefaciens subsp. plantarum str. FZB42]	hypothetical protein YqzD	unknown	Similar to unknown proteins from B. subtilis
YP_001421939.1	154686778	RBAM_023480	214	yqfO	>gi|154686778|ref|YP_001421939.1| hypothetical protein RBAM_023480 [Bacillus amyloliquefaciens subsp. plantarum str. FZB42]	conserved hypothetical protein YqfO	unknown	Similar to unknown proteins from B. subtilis
YP_001421961.1	154686800	RBAM_023700	30	yqeY	>gi|154686800|ref|YP_001421961.1| hypothetical protein RBAM_023700 [Bacillus amyloliquefaciens subsp. plantarum str. FZB42]	conserved hypothetical protein YqeY	unknown	Similar to unknown proteins from B. subtilis
YP_001422072.1	154686911	RBAM_024810	66	yrbF	>gi|154686911|ref|YP_001422072.1| preprotein translocase subunit YajC [Bacillus amyloliquefaciens subsp. plantarum str. FZB42]	conserved hypothetical protein YrbF	unknown	Similar to unknown proteins from B. subtilis
YP_001422376.1	154687215	RBAM_028130	54	yuaE	>gi|154687215|ref|YP_001422376.1| hypothetical protein RBAM_028130 [Bacillus amyloliquefaciens subsp. plantarum str. FZB42]	hypothetical protein YuaE	unknown	Similar to unknown proteins from B. subtilis
YP_001422437.1	154687276	RBAM_028750	82	yuxO	>gi|154687276|ref|YP_001422437.1| hypothetical protein RBAM_028750 [Bacillus amyloliquefaciens subsp. plantarum str. FZB42]	putative esterase YuxO	unknown	Similar to unknown proteins from B. subtilis
YP_001422489.1	154687328	RBAM_029270	34	yutM	>gi|154687328|ref|YP_001422489.1| hypothetical protein RBAM_029270 [Bacillus amyloliquefaciens subsp. plantarum str. FZB42]	conserved hypothetical protein YutM	unknown	Similar to unknown proteins from B. subtilis
YP_001422508.1	154687347	RBAM_029460	28	yunD	>gi|154687347|ref|YP_001422508.1| hypothetical protein RBAM_029460 [Bacillus amyloliquefaciens subsp. plantarum str. FZB42]	putative nuclease/nucleotidase/phosphoesterase YunD	unknown	Similar to unknown proteins from B. subtilis
YP_001422677.1	154687516	RBAM_031150	3	yvbK	>gi|154687516|ref|YP_001422677.1| hypothetical protein RBAM_031150 [Bacillus amyloliquefaciens subsp. plantarum str. FZB42]	putative acyltransferase YvbK	unknown	Similar to unknown proteins from B. subtilis
YP_001423009.1	154687848	RBAM_034490	35	ywiB	>gi|154687848|ref|YP_001423009.1| hypothetical protein RBAM_034490 [Bacillus amyloliquefaciens subsp. plantarum str. FZB42]	conserved hypothetical protein YwiB	unknown	Similar to unknown proteins from B. subtilis
YP_001419841.1	154684680	RBAM_002060	91	gutB1	>gi|154684680|ref|YP_001419841.1| GutB1 [Bacillus amyloliquefaciens subsp. plantarum str. FZB42]	putative Zinc-binding dehydrogenase GutB1	unknown	Similar to unknown proteins from other organisms
YP_001419915.1	154684754	RBAM_002850	44	RBAM_002850	>gi|154684754|ref|YP_001419915.1| hypothetical protein RBAM_002850 [Bacillus amyloliquefaciens subsp. plantarum str. FZB42]	hypothetical protein RBAM00247	unknown	Similar to unknown proteins from other organisms
YP_001421268.1	154686107	RBAM_016740	65	RBAM_016740	>gi|154686107|ref|YP_001421268.1| hypothetical protein RBAM_016740 [Bacillus amyloliquefaciens subsp. plantarum str. FZB42]	hypothetical protein RBAM01689	unknown	Similar to unknown proteins from other organisms
YP_001422390.1	154687229	RBAM_028280	49	RBAM_028280	>gi|154687229|ref|YP_001422390.1| hypothetical protein RBAM_028280 [Bacillus amyloliquefaciens subsp. plantarum str. FZB42]	conserved hypothetical protein RBAM02893	unknown	Similar to unknown proteins from other organisms
YP_001423282.1	154688121	RBAM_037220	83	RBAM_037220	>gi|154688121|ref|YP_001423282.1| hypothetical protein RBAM_037220 [Bacillus amyloliquefaciens subsp. plantarum str. FZB42]	conserved hypothetical protein RBAM03836	unknown	Similar to unknown proteins from other organisms
