# Supplementary material for: Malonylome of the plant growth promoting rhizobacterium with potent biocontrol activity, Bacillus amyloliquefaciens FZB42
Source: Data Brief. 2016 Dec 21;10:548–50. doi: 10.1016/j.dib.2016.12.029 (PMC5219606; doi:10.1016/j.dib.2016.12.029)
Supplement: Supplementary file 5 — Supplementary material [file mmc5.xlsx]

## Sheet: sTable 4
GI	Gene	product	Relation with Plants	Reference
154684556	abrB	transcriptional regulator AbrB	transcription control of biofilm formation8,9,10	[1],[2],[3]
154684582	yabR	putative polyribonucleotide nucleotidyltransferase YabR	induced by root exudates	[4]
154684588	ftsH	cell division protein and general stress protein(class III heat-shock protein) FtsH	induced by root exudates	[4]
154684621	rplA	ribosomal protein L1 (BL1) RplA	induced by root exudates	[4]
154684622	rplJ	ribosomal proteinL10 (BL5) RplJ	induced by root exudates	[4]
154684626	rpoC	RNA polymerase (beta subunit) RpoC	induced by root exudates	[4]
154684630	fusA	elongation factor G FusA	induced by root exudates	[4]
154684631	tufA	elongation factor Tu TufA	induced by root exudates; involved in elicitation of plant basal defence	[4],[5]
154684635	rplD	ribosomal protein L4 RplD	induced by root exudates	[4]
154684659	rpsM	ribosomal protein S13 RpsM	induced by root exudates	[4]
154684661	rpoA	RNA polymerase (alpha subunit) RpoA	induced by root exudates	[4]
154684667	rplM	ribosomal protein L13 RplM	induced by root exudates	[4]
154684785	yceD	putative tellurium resistance protein YceD	induced by root exudates	[4]
154684835	srfAB	surfactin synthetase B SrfAB	necessary for surface motility and biofilm formation but suppressing biofilm formation in competing microorganisms4,5	[6],[7]
154684837	srfAC	surfactin synthetase C SrfAC	induced by root exudates	[4],[8]
154684838	srfAD	surfactin synthetase D SrfAD	induced by root exudates	[4],[8]
154685120	bdhA(ydjL)	putative dehydrogenase YdjL	induced by root exudates	[4]
154685166	swrC	swarming motility protein SwrC	self-resistance against surfactin6	[9]
154685197	RBAM_007420	putative ABC transporter (ATP-binding protein) RBAM00714	repressed by root exudates	[4]
154685290	glvA	maltose-6'-phosphate glucosid GlvA	induced by root exudates	[4]
154685292	glvC	phosphotransferase system (PTS) maltose-specificenzyme IICB component GlvC	induced by root exudates	[4]
154685371	cspB	major cold-shock protein CspB	involved in elicitation of plant basal defence12	[5]
154685525	yisK	putative 5-oxo-1,2,5-tricarboxilic-3-penten aciddecarboxylase YisK	induced by root exudates	[4]
154685646	galT1	galactose-1-phosphate uridyltransferase GalT1	induced by root exudates; cellobiose-specific component IIBC	[4],[8]
154685648	galK1	galactokinase GalK1	induced by root exudates; cellobiose-specific component IIBC	[4],[8]
154685650	lacF	phosphotransferase system cellobiose-specific component LacF	induced by root exudates; cellobiose-specific component IIBC	[4],[8]
154685651	lacG	putative 6-phospho-beta-galactosidase LacG	induced by root exudates; glycosyl hydrolase family 1	[4],[8]
154685653	pgm1	predicted phosphatase/phosphohexomutase Pgm1	induced by root exudates	[4]
154685669	yjlC	conserved hypothetical protein YjlC	induced by root exudates	[4]
154685670	yjlD	NADH dehydrogenase-like protein YjlD	induced by root exudates	[4]
154685873	mlnH	polyketide synthase of type I MlnH	induced by root exudates	[4]
154685877	pdhC	pyruvate dehydrogenase (dihydrolipoamide acetyltransferase E2 subunit) PdhC	induced by root exudates	[4]
154685942	murB	UDP-N-acetylenolpyruvoylglucosamine reductase MurB	induced by root exudates	[4]
154685945	ftsZ	cell-division initiation protein FtsZ	induced by root exudates	[4]
154686025	sucC	succinyl-CoA synthetase (beta subunit) SucC	induced by root exudates	[4]
154686026	sucD	succinyl-CoA synthetase (alpha subunit) SucD	induced by root exudates	[4]
154686080	infB	initiation factor (IF-2) InfB	induced by root exudates	[4]
154686111	recA	multifunctional SOS repair regulator RecA	induced by root exudates	[4]
154686116	tdh	L-threonine 3-dehydrogenase Tdh	induced by root exudates	[4]
154686117	kbl	2-amino-3-ketobutyrate coenzyme A ligase Kbl	induced by root exudates	[4]
154686119	ymcA	conserved hypothetical protein YmcA	induced by root exudates; control of community development	[1],[4]
154686126	baeE	malonyl-CoA-[acyl-carrier protein] transacylase BaeE	induced by root exudates	[4]
154686132	baeL	polyketide synthase BaeL	induced by root exudates	[4]
154686134	baeN	hybrid NRPS/PKS BaeN	induced by root exudates	[4]
154686135	baeR	polyketide synthase BaeR	induced by root exudates	[4]
154686213	citB	aconitate hydratase CitB	induced by root exudates	[4]
154686275	fenE	fengycin synthetase FenE	induced by root exudates	[4]
154686338	dhaS	aldehyde dehydrogenase DhaS	involved in Trp-dependent IAA synthesis	[10]
154686344	odhB	dihydrolipoyllysine-residue succinyltransferase component of 2-oxoglutarate dehydrogenase complex OdhB	induced by root exudates	[4]
154686439	cspD	cold-shock protein CspD	involved in elicitation of plant basal defence	[5]
154686521	hepT	heptaprenyl diphosphate synthase component II HepT	induced by root exudates	[4]
154686542	gudB	NAD-specific glutamate dehydrogenase GudB	induced by root exudates	[4]
154686628	difJ	modular polyketide synthase of type I DifJ	induced by root exudates	[4]
154686629	difI	modular polyketide synthase of type I DifI	induced by root exudates	[4]
154686631	difG	modular polyketide synthase of type I DifG	induced by root exudates	[4]
154686662	bkdB	branched-chain alpha-keto acid dehydrogenase E2 subunit (lipoamide acyltransferase) BkdB	induced by root exudates	[4]
154686667	bcd	leucine dehydrogenase Bcd	induced by root exudates	[4]
154686668	ptb	putative phosphate butyryltransferase Ptb	induced by root exudates	[4]
154686686	spo0A	stage 0 sporulation protein A (Spo0A)	involved in initial stage of biofilm formation7	[11]
154686709	efp	elongation factor P (Efp)	essential for swarming motility6	[9]
154686720	gcvT	aminomethyltransferase (glycine cleavage system protein T) GcvT	induced by root exudates	[1]
154686764	sodA	superoxide dismutase [Mn] SodA	repressed by exudate17	[8]
154686789	era	GTP-binding protein Era	induced by root exudates	[4]
154686800	yqeY	conserved hypothetical protein YqeY	induced by root exudates	[4]
154686801	rpsU	ribosomal protein S21 RpsU	induced by root exudates	[4]
154686808	grpE	heat-shock protein GrpE	induced by root exudates	[4]
154686881	alaS	alanyl-tRNA synthetase AlaS	repressed by root exudates	[4]
154687010	araM	arabinose operon protein M (AraM)	induced by root exudates	[4]
154687021	infC	initiation factor IF-3 InfC	induced by root exudates	[4]
154687034	gapB	glyceraldehyde-3-phosphate dehydrogenase GapB	induced by root exudates	[4]
154687044	mdh	malate dehydrogenase Mdh	induced by root exudates	[4]
154687046	citZ	citrate synthase II CitZ	induced by root exudates	[4]
154687070	tpx	thiol peroxidase Tpx	upregulated by root exudate17	[8]
154687196	luxS	s-ribosylhomocysteine lyase LuxS	induced by root exudates	[4]
154687244	pgi	glucose-6-phosphate isomerase Pgi	induced by root exudates	[4]
154687299	ald	alanine dehydrogenase Ald	repressed by root exudates	[4]
154687393	fadN(yusL)	putative 3-hydroxyacyl-CoA dehydrogenase YusL	induced by root exudates	[4]
154687525	RBAM_031240	lipopolysaccharide biosynthesis protein RBAM03209	involved in lipopoly- Involved in elicitation of plant basal defence12	[5]
154687528	pgm2	phosphoglyceromutase Pgm2	induced by root exudates	[4]
154687530	pgk	phosphoglycerate kinase Pgk	induced by root exudates	[4]
154687646	yvyD	conserved hypothetical protein YvyD	induced by root exudates	[4]
154687651	hag	flagellin proteinHag	induced by root exudates; Involved in elicitation of plant basal defence12, upregulation by exudate17	[4],[5]
154687800	atpF	ATP synthase (subunit B) AtpF	induced by root exudates	[4]
154687884	pta	phosphotransacetylase Pta	strongly upregulated by exudate17	[8]
154687941	qoxB	quinol oxidase polypeptide I QoxB	induced by root exudates	[4]
154687975	licH	6-phospho-beta-glucosidase LicH	induced by root exudates	[4]
154688069	iolI	inositol utilization protein I (IolI)	induced by root exudates	[4]
154688071	iolG	myo-inositol 2-dehydrogenase IolG	induced by root exudates	[4]
154688075	iolC	inositol utilization protein C (IolC)	induced by root exudates	[4]
154688076	iolB	inositol utilization protein B (IolB)	induced by root exudates	[4]
154688077	iolA	methylmalonate-semialdehyde dehydrogenase IolA	induced by root exudates	[4]
154688079	iolS	inositol utilization protein S (IolS)	induced by root exudates	[4]
154688122	rocF	arginase RocF	induced by root exudates	[4]
154688124	rocD	ornithine aminotransferase RocD	induced by root exudates	[4]
154688194	ssbA	single-strand DNA-binding protein (Helix-destabilizing protein) Ssb	induced by root exudates	[4]
