# Supplementary material for: Malonylome of the plant growth promoting rhizobacterium with potent biocontrol activity, Bacillus amyloliquefaciens FZB42
Source: Data Brief. 2016 Dec 21;10:548–50. doi: 10.1016/j.dib.2016.12.029 (PMC5219606; doi:10.1016/j.dib.2016.12.029)
Supplement: Supplementary file 6 — Supplementary material [file mmc6.xlsx]

## Sheet: sTable 5
Protein ID	Protein name	Gene name	Nr. of malony	Nr. of acetyl	Nr. of succiny	Nr. of phospho	Total Nr.	PTM type*
154684835	surfactin synthetase B SrfAB	SrfAB	3	21	7	4	35	MASP
154687045	isocitrate dehydrogenase Icd	Icd	6	9	8		23	MAS
154684630	elongation factor G FusA	FusA	10	7	4		21	MAS
154687805	serine hydroxymethyltransferase GlyA	GlyA	6	7	6		19	MAS
154686135	polyketide synthase BaeR	BaeR	17				17	M
154687527	enolase (2-phosphoglycerate dehydratase) Eno	Eno	5	6	2	4	17	MASP
154686025	succinyl-CoA synthetase (beta subunit) SucC	SucC	6	4	6	1	17	MASP
154686251	bacillomycin D synthetase A (BmyA)	BmyA	16				16	M
154686213	aconitate hydratase CitB	CitB	4	8	4		16	MAS
154686134	hybrid NRPS/PKS BaeN	BaeN	15				15	M
154684626	RNA polymerase (beta subunit) RpoC	RpoC	3	9	3		15	MAS
154686066	ribosomal protein S2 RpsB	RpsB	4	8	3		15	MAS
154687884	phosphotransacetylase Pta	Pta	2	1		11	14	MAP
154684604	class III stress response-related ATPase ClpC	ClpC	5	7	2		14	MAS
154684527	inosine-monophosphate dehydrogenase GuaB	GuaB	10	3	1		14	MAS
154685878	dihydrolipoamide dehydrogenase E3 subunit PdhD	PdhD	4	6	4		14	MAS
154685141	adenylosuccinate lyase PurB	PurB	2	10	2		14	MAS
154686067	translation elongation factor ef-ts Tsf	Tsf	7	4	2	1	14	MASP
154686807	class I heat-shock protein (molecular chaperone)DnaK	DnaK	6	5	2		13	MAS
154687531	glyceraldehyde-3-phosphate dehydrogenase GapA	GapA	4	7	2		13	MAS
154684621	ribosomal protein L1 (BL1) RplA	RplA	4	7	2		13	MAS
154686345	alpha-ketoglutarate decarboxylase OdhA...	OdhA	4	8			12	MA
154686338	aldehyde dehydrogenase DhaS	DhaS	5	4	3		12	MAS
154685959	isoleucyl-tRNA synthetase IleS	IleS	3	7	2		12	MAS
154684640	ribosomal protein S3 (BS3) RpsC	RpsC	5	5	2		12	MAS
154687530	phosphoglycerate kinase Pgk	Pgk	6	3	1	2	12	MASP
154686133	polyketide synthase BaeM	BaeM	11				11	M
154687393	putative 3-hydroxyacyl-CoA dehydrogenase YusL	FadN	10	1			11	MA
154684637	ribosomal protein L2 (BL2) RplB	RplB	1	10			11	MA
154686521	heptaprenyl diphosphate synthase component II HepT	Ndk	1	3		7	11	MAP
154688140	adenylosuccinate synthetase PurA...	PurA	2	6	3		11	MAS
154684629	ribosomal protein S7 (BS7) RpsG	RpsG	3	6	2		11	MAS
154684648	ribosomal protein S8 (BS8) RpsH	RpsH	2	6	3		11	MAS
154687046	citrate synthase II CitZ	CitZ	6	2	2	1	11	MASP
154687068	acetate kinase AckA	AckA	3	7			10	MA
154686483	asparaginyl-tRNA synthetase (Asparagine--tRNA ligase) AsnS	AsnS	4	4	2		10	MAS
154686527	stage IV sporulation protein A (SpoIVA)	HupA	3	4	3		10	MAS
154684667	ribosomal protein L13 RplM	RplM	1	7	2		10	MAS
154684625	RNA polymerase (beta subunit) RpoB	RpoB	1	8	1		10	MAS
154684531	seryl-tRNA synthetase SerS	SerS	2	4	4		10	MAS
154684814	1-pyrroline-5-carboxylate dehydrogenase YcgN...	YcgN	3	5	2		10	MAS
154686634	modular polyketide synthase of type I DifD	DfnD	9				9	M
154687391	putative Acyl-CoA dehydrogenase YusJ	FadE	8	1			9	MA
154685877	pyruvate dehydrogenase (dihydrolipoamide acetyltransferase E2 subunit) PdhC	PdhC	6	3			9	MA
154687529	triose phosphate isomerase TpiA	TpiA	5	4			9	MA
154686944	valyl-tRNA synthetase ValS	ValS	2	7			9	MA
154687798	ATP synthase (subunit alpha) AtpA	AtpA	4	4	1		9	MAS
154685607	enoyl-[acyl-carrier-protein] reductase FabI	FabI	2	4	3		9	MAS
154686159	glutamine synthetase GlnA	GlnA	3	5	1		9	MAS
154685875	pyruvate dehydrogenase E1 alpha subunit PdhA	PdhA	5	3	1		9	MAS
154685149	inosine-monophosphate cyclohydrolase PurH	PurH	2	6	1		9	MAS
154684623	ribosomal protein L12 (BL9) RplL	RplL	4	3	2		9	MAS
154684784	putative tellurium resistance protein YceC	YceC	3	4	2		9	MAS
154685801	phosphoenolpyruvate-protein phosphotransferase PtsI	PtsI	2	3	1	3	9	MASP
154687897	1-pyrroline-5-carboxylate dehydrogenase RocA...	RocA	1	1	1	6	9	MASP
154686764	superoxide dismutase [Mn] SodA	SodA	3	2	2	2	9	MASP
154687827	fructose-1,6-bisphosphate aldolase FbaA	FbaA	5		1	3	9	MSP
154684837	surfactin synthetase C SrfAC	SrfAC	2	5		1	8	MAP
154686648	6-phosphogluconate dehydrogenase YqjI	GndA	4	3	1		8	MAS
154686872	transcription elongation factor GreA	GreA	4	2	2		8	MAS
154687338	homoserine dehydrogenase Hom	Hom	1	5	2		8	MAS
154686020	ribosomal protein L19 RplS	RplS	3	3	2		8	MAS
154687087	30S ribosomal protein S4 RpsD	RpsD	1	5	2		8	MAS
154687379	conserved hypothetical protein YurX	SufD	3	4	1		8	MAS
154686959	trigger factor (prolyl isomerase) Tig	Tig	3	4	1		8	MAS
154687317	conserved hypothetical protein YumC	YumC	1	6	1		8	MAS
154688077	methylmalonate-semialdehyde dehydrogenase IolA	IolA	4	3			7	MA
154686553	D-3-phosphoglycerate dehydrogenase SerA	SerA	1	6			7	MA
154687244	glucose-6-phosphate isomerase Pgi	Pgi	1	5		1	7	MAP
154686026	succinyl-CoA synthetase (alpha subunit) SucD	SucD	2	3		2	7	MAP
154686484	aspartate aminotransferase (Transaminase A) AspB	AspB	1	5	1		7	MAS
154686896	aspartyl-tRNA synthetase AspS	AspS	1	5	1		7	MAS
154687796	ATP synthase (subunit beta) AtpD	AtpD	2	3	2		7	MAS
154684592	cysteine synthetase A CysK	CysK	1	3	3		7	MAS
154685568	beta-ketoacyl-acyl carrier protein synthase II FabF	FabF	2	4	1		7	MAS
154687021	initiation factor IF-3 InfC	InfC	2	2	3		7	MAS
154684600	lysyl-tRNA synthetase LysS	LysS	4	2	1		7	MAS
154687044	malate dehydrogenase Mdh	Mdh	4	1	2		7	MAS
154686344	dihydrolipoyllysine-residue succinyltransferase component of 2-oxoglutarate dehydrogenase complex OdhB	OdhB	2	3	2		7	MAS
154684646	ribosomal protein L5 (BL6) RplE	RplE	1	5	1		7	MAS
154686535	cytidylate kinase Cmk	YpfD	2	2	2	1	7	MASP
154687885	conserved hypothetical protein YwfI	YwfI	1	2	1	3	7	MASP
154686132	polyketide synthase BaeL	BaeL	6				6	M
154686630	modular polyketide synthase of type I DifH	DfnH	6				6	M
154686080	initiation factor (IF-2) InfB	InfB	6				6	M
154686086	polynucleotide phosphorylase (PNPase) PnpA	PnPA	6				6	M
154686958	ATP-dependent Clp protease ATP-binding subunit (class III heat-shock protein) ClpX	ClpX	3	3			6	MA
154686032	two-component ATP-dependent protease (N-terminalserine protease) ClpY	ClpY	2	4			6	MA
154686720	aminomethyltransferase (glycine cleavage system protein T) GcvT	GcvT	1	5			6	MA
154684634	ribosomal protein L3 (BL3) RplC	RplC	2	4			6	MA
154686592	phosphopentomutase Drm	Drm	1	3		2	6	MAP
154685958	cell-division initiation protein DivIVA	DivIVA	3	2	1		6	MAS
154686069	ribosome recycling factor Frr	Frr	2	3	1		6	MAS
154684588	cell division protein and general stress protein(class III heat-shock protein) FtsH	FtsH	2	2	2		6	MAS
154685461	cell-cycle regulation histidine triad (HIT) protein Hit	Hit	1	3	2		6	MAS
154686965	ketol-acid reductoisomerase (acetohydroxy-acid isomeroreductase) IlvC	IlvC	1	4	1		6	MAS
154688079	inositol utilization protein S (IolS)	IolS	3	2	1		6	MAS
154684805	NH3-dependent NAD+ synthetase NadE	NadE	1	4	1		6	MAS
154685142	phosphoribosylaminoimidazole succinocarboxamide synthetase PurC	PurC	2	3	1		6	MAS
154688124	ornithine aminotransferase RocD	RocD	1	4	1		6	MAS
154686202	transketolase Tkt	TkT	3	2	1		6	MAS
154687804	uracil phosphoribosyltransferase Upp	Upp	1	3	2		6	MAS
154685309	conserved hypothetical protein YfhC	YfhC	1	4	1		6	MAS
154685335	conserved hypothetical protein YgaF	YgaF	1	3	2		6	MAS
154685537	conserved hypothetical protein Yitk	Yitk	3	2	1		6	MAS
154685670	NADH dehydrogenase-like protein YjlD	YjlD	3	2	1		6	MAS
154687390	conserved hypothetical protein YusI	YusI	3	2	1		6	MAS
154687646	conserved hypothetical protein YvyD	YvYD	2	3	1		6	MAS
154685290	maltose-6'-phosphate glucosid GlvA	GlvA	5				5	M
154687299	alanine dehydrogenase Ald	Ald	3	2			5	MA
154685164	glutamyl-tRNA(Gln) amidotransferase (subunit B) GatB	GatB	3	2			5	MA
154688081	class III heat-shock protein (molecular chaperone) HtpG	HtpG	1	4			5	MA
154687196	s-ribosylhomocysteine lyase LuxS	LuxS	2	3			5	MA
154687185	S-adenosylmethionine synthetase MetK	MetK	2	3			5	MA
154687119	UDP-N-acetyl muramate-alanine ligase MurC	MurC	1	4			5	MA
154684620	ribosomal protein L11 (BL11) RplK	RplK	2	3			5	MA
154684659	ribosomal protein S13 RpsM	RpsM	2	3			5	MA
154687380	putative ABC transporter (ATP-binding protein) YurY	SufC	3	2			5	MA
154687250	putative polyribonucleotide nucleotidyltransferase YugI	YugI	4	1			5	MA
154687458	putative dehydrogenase YvgN	YvgN	2	3			5	MA
154686033	GTP-sensing transcriptional pleiotropic repressor CodY	CodY	2	2		1	5	MAP
154685876	pyruvate dehydrogenase E1 beta subunit PdhB	PdhB	1	2		2	5	MAP
154687585	ATP-dependent Clp protease proteolytic subunit (class III heat-shock protein) ClpP	ClpP	1	3	1		5	MAS
154686117	2-amino-3-ketobutyrate coenzyme A ligase Kbl...	Kbl	1	2	2		5	MAS
154684529	pyridoxine biosynthesis protein PdxS	PdxS	2	2	1		5	MAS
154687051	pyruvate kinase Pyk	Pyk	2	2	1		5	MAS
154688153	50S ribosomal protein L9 (BL17) RplI	RplI	1	1	3		5	MAS
154684622	ribosomal proteinL10 (BL5) RplJ	RplJ	2	2	1		5	MAS
154686979	succinate dehydrogenase (flavoprotein subunit) SdhA	SdhA	1	3	1		5	MAS
154687826	putative transaldolase Tal	Tal	2	1	2		5	MAS
154687070	thiol peroxidase Tpx	Tpx	1	2	2		5	MAS
154686647	glucose-6-phosphate 1-dehydrogenase Zwf	Zwf	2	2	1		5	MAS
154684635	ribosomal protein L4 RplD	RplD	4		1		5	MS
154686131	NRPS/PKS protein BaeJ	BaeJ	4				4	M
154687417	fumarate hydratase II CitG	CitG	4				4	M
154685102	class I heat-shock protein (chaperonin) GroES	GroES	4				4	M
154687975	6-phospho-beta-glucosidase LicH	LicH	4				4	M
154685871	polyketide synthase of type I MlnF	MlnF	4				4	M
154685873	polyketide synthase of type I MlnH	MlnH	4				4	M
154685401	alkaline phosphatase IV precursor (APase IV) PhoA	PhoA	4				4	M
154686781	RNA polymerase major sigma-43 factor (sigma-A) RpoD	RpoD	4				4	M
154684582	putative polyribonucleotide nucleotidyltransferase YabR	YabR	4				4	M
154684961	putative ATP-dependent RNA helicase YdbR	YdbR	4				4	M
154687117	putative general stress protein YtxH	YtxH	4				4	M
154687054	acetyl-CoA carboxylase (beta subunit) AccD	AccD	3	1			4	MA
154684655	adenylate kinase Adk	Adk	3	1			4	MA
154686902	adenine phosphoribosyltransferase Apt	Apt	1	3			4	MA
154686120	outer spore coat protein CotE	CotE	1	3			4	MA
154685424	D-alanine aminotransferase Dat	Dat	1	3			4	MA
154688070	inositol utilization protein H (IolH)	IolH	3	1			4	MA
154688158	manganese-dependent inorganic pyrophosphatase PpaC	PPaC	2	2			4	MA
154686504	menaquinol-cytochrome c reductase iron-sulfur subunit (Rieske iron-sulfur protein) QcrA	QcrA	1	3			4	MA
154684651	ribosomal protein S5 RpsE	RpsE	2	2			4	MA
154686028	DNA topoisomerase TopA	TopA	2	2			4	MA
154686984	thioredoxin TrxA	TrxA	2	2			4	MA
154686363	putative nitroreductase YodC	YodC	2	2			4	MA
154686419	putative transcription regulator MarR family YpoP	YpoP	1	3			4	MA
154687055	putative NAD-dependent malic enzyme IV YtsJ	YtsJ	3	1			4	MA
154687215	hypothetical protein YuaE	YuaE	2	2			4	MA
154687682	UTP-glucose-1-phosphate uridylyltransferase GtaB	GtaB	1	2	1		4	MAS
154686077	transcription elongation protein NusA	NusA	1	1	2		4	MAS
154686015	30S ribosomal protein S16 RpsP	RpsP	1	2	1		4	MAS
154686115	stage V sporulation protein S (SpoVS)	SpoVS	1	1	2		4	MAS
154684785	putative tellurium resistance protein YceD	YceD	1	1	2		4	MAS
154686465	hypothetical protein YpsB	YpsB	2			2	4	MP
154687800	ATP synthase (subunit B) AtpF	AtpF	3		1		4	MS
154686628	modular polyketide synthase of type I DifJ	DfnJ	3				3	M
154685870	polyketide synthase of type MlnE	MlnE	3				3	M
154685942	UDP-N-acetylenolpyruvoylglucosamine reductase MurB	MurB	3				3	M
154684631	elongation factor Tu TufA	TufA	3				3	M
154686778	conserved hypothetical protein YqfO	YqfO	3				3	M
154687633	conserved hypothetical protein YvkC	YvkC	3				3	M
154688095	alkyl hydroperoxide reductase subunit C (small subunit) AhpC	AhpC	1	2			3	MA
154686519	methyl-accepting chemotaxis proteins (MCPs) methyltransferase CheR	AroF	1	2			3	MA
154686050	two-component response regulator CheY	CheY	1	2			3	MA
154686094	dihydrodipicolinate synthase DapA	DapA	1	2			3	MA
154686987	electron transfer flavoprotein (beta subunit) EtfB	EtfB	1	2			3	MA
154686695	'folD bifunctional protein [Includes:Methylenetetrahydrofolate dehydrogenase; Methenyltetrahydrofolate cyclohydrolase]'	FolD	2	1			3	MA
154686786	glycine-tRNA ligase beta chain GlyS	GlyS	1	2			3	MA
154686808	heat-shock protein GrpE	GrpE	1	2			3	MA
154687651	flagellin proteinHag	Hag	1	2			3	MA
154686768	4-hydroxy-3-methylbut-2-en-1-yl diphosphate synthase IspG...	IspG	2	1			3	MA
154687153	leucyl-tRNA synthetase LeuS	LeuS	1	2			3	MA
154686074	prolyl-tRNA synthetase ProS	ProS	2	1			3	MA
154684636	ribosomal protein L23 RplW	RplW	1	2			3	MA
154685927	ribosomal protein L32 RpmF	RpmF	1	2			3	MA
154684661	RNA polymerase (alpha subunit) RpoA	RpoA	1	2			3	MA
154685073	putative macrolide glycosyltransferase YdhE	YdhE	2	1			3	MA
154685703	conserved hypothetical protein YkaA	YkaA	2	1			3	MA
154686119	conserved hypothetical protein YmcA	YmcA	2	1			3	MA
154687121	putative phenylalanyl-tRNA synthetase (beta subunit) YtpR	YtpR	1	2			3	MA
154687332	putative NADH dehydrogenase YutJ	YutJ	1	2			3	MA
154684881	conserved hypothetical protein YcnE	YcnE	1	1		1	3	MAP
154685677	conserved hypothetical protein YjoA	YjoA	1	1		1	3	MAP
154686881	alanyl-tRNA synthetase AlaS	AlAS	1	1	1		3	MAS
154685120	putative dehydrogenase YdjL	BdhA	1	1	1		3	MAS
154684649	ribosomal protein L6 (BL8) RplF	RplF	1	1	1		3	MAS
154684642	ribosomal protein L29 RpmC	RpmC	1	1	1		3	MAS
154686007	hypothetical protein FabG...	FabG	2		1		3	MS
154685567	3-oxoacyl-(acyl carrier protein) synthase III FabHA...	FabHA	1		2		3	MS
154685474	3-oxoacyl-(acyl carrier protein) synthase III FabHB...	FabHB	2		1		3	MS
154687034	glyceraldehyde-3-phosphate dehydrogenase GapB	GapB	2		1		3	MS
154686005	fatty acid/phospholipid synthesis protein PlsX	PlsX	2		1		3	MS
154688122	arginase RocF	RocF	1		2		3	MS
154686710	putative dipeptidase YqhT	YqhT	1		2		3	MS
154685284	acetoin dehydrogenase E1 component (TPP-dependent alpha subunit) AcoA	AcoA	2				2	M
154685286	acetoin dehydrogenase E2 component (dihydrolipoamide acetyltransferase) AcoC	AcoC	2				2	M
154686601	aspartate ammonia-lyase AnsB	AnsB	2				2	M
154686660	conserved hypothetical protein YqiW	BrxB	2				2	M
154686639	acyltransferase/oxidoreductase DifA	DfnA	2				2	M
154686633	modular polyketide synthase of type I DifE	DfnE	2				2	M
154686631	modular polyketide synthase of type I DifG	DfnG	2				2	M
154687392	putative thiolase YusK	FadA	2				2	M
154686278	fengycin synthetase FenB	FenB	2				2	M
154685646	galactose-1-phosphate uridyltransferase GalT1	GalT1	2				2	M
154684569	UDP-N-acetylglucosamine pyrophosphorylase GcaD	GcaD	2				2	M
154685103	class I heat-shock protein (chaperonin) GroEL	GroEL	2				2	M
154686542	NAD-specific glutamate dehydrogenase GudB	GudB	2				2	M
154685867	polyketide synthase of type I MlnB	MlnB	2				2	M
154685872	polyketide synthase of type I MlnG	MlnG	2				2	M
154687440	oxalate decarboxylase OxdC	OxdC	2				2	M
154687052	6-phosphofructokinase PfkA	PfkA	2				2	M
154687524	spore coat polysaccharide biosynthesis protein SpsC1	SpSC	2				2	M
154687685	CDP-glycerol:poly (glycerol phosphate) glycero-phosphotransferase TagF	TagF	2				2	M
154684539	hypothetical protein YaaK	YaaK	2				2	M
154684548	conserved hypothetical protein YaaQ	YaaQ	2				2	M
154685458	hypothetical protein YhaH	YhaH	2				2	M
154685446	putative enoyl CoA hydratase YhaR	YhaR	2				2	M
154685749	putative transcriptional regulator (MarR family)YkoM	YkoM	2				2	M
154685818	hypothetical oxidoreductase YkuF	YkuF	2				2	M
154685820	hypothetical protein YkuJ	YkuJ	2				2	M
154685913	hypothetical protein YlbA	YlbA	2				2	M
154686095	conserved hypothetical protein YmfA	YmfA	2				2	M
154686800	conserved hypothetical protein YqeY	YqeY	2				2	M
154686753	hypothetical protein YqzD	YqzD	2				2	M
154684556	transcriptional regulator AbrB	AbrB	1	1			2	MA
154686008	acyl carrier protein AcpA	AcpA	1	1			2	MA
154687797	ATP synthase (subunit gamma) AtpG	AtpG	1	1			2	MA
154686536	hypothetical protein YpfB	Cmk	1	1			2	MA
154685371	major cold-shock protein CspB	CspB	1	1			2	MA
154686439	cold-shock protein CspD	CspD	1	1			2	MA
154685973	phosphoadenosine phosphosulfate reductase CysH	CysH	1	1			2	MA
154686986	electron transfer flavoprotein (alpha subunit) EtfA	EtfA	1	1			2	MA
154687641	cell-division ATP-binding protein FtsE	FtsE	1	1			2	MA
154685945	cell-division initiation protein FtsZ	FtsZ	1	1			2	MA
154685131	GMP synthetase GuaA	GuaA	1	1			2	MA
154687319	GMP reductase GuaC	GuaC	1	1			2	MA
154686990	long chain acyl-CoA synthetase LcfA	LcfA	1	1			2	MA
154686198	negative transcriptional regulator of the SOS regulon LexA	LexA	1	1			2	MA
154687150	alpha-D-galactoside galactohydrolase MelA	MelA	1	1			2	MA
154687255	putative Aminotransferase PatB	PatB	1	1			2	MA
154688008	peptidase T (tripeptidase) PepT	PePT	1	1			2	MA
154687941	quinol oxidase polypeptide I QoxB	QoxB	1	1			2	MA
154686111	multifunctional SOS repair regulator RecA	RecA	1	1			2	MA
154687823	transcriptional terminator Rho	Rho	1	1			2	MA
154686018	putative 16S rRNA processing protein RimM	RimM	1	1			2	MA
154684650	ribosomal protein L18 RplR	RplR	1	1			2	MA
154687019	50S ribosomal protein L20 RplT	RplT	1	1			2	MA
154686686	stage 0 sporulation protein A (Spo0A)	Spo0A	1	1			2	MA
154684838	surfactin synthetase D SrfAD	SrfAD	1	1			2	MA
154684917	topoisomerase III TopB	TopB	1	1			2	MA
154685178	conserved hypothetical protein YeeI	YeeI	1	1			2	MA
154685215	putative methyl-accepting chemotaxis protein YfmS	YfmS	1	1			2	MA
154685525	putative 5-oxo-1,2,5-tricarboxilic-3-penten aciddecarboxylase YisK	YisK	1	1			2	MA
154685669	conserved hypothetical protein YjlC	YjlC	1	1			2	MA
154687593	2-ketogluconate reductase YvcT...	YvcT	1	1			2	MA
154687978	phosphotransferase system (PTS) lichenan specific enzyme IIB component LicB	LicB	1			1	2	MP
154685653	predicted phosphatase/phosphohexomutase Pgm1	Pgm	1			1	2	MP
154687206	dihydroxynapthoic acid synthetase MenB	MenB	1		1		2	MS
154686557	two-component response regulator ResD	ResD	1		1		2	MS
154685884	hypothetical protein YktB	YktB	1		1		2	MS
154687010	arabinose operon protein M (AraM)	ArAM	1				1	M
154687801	ATP synthase (subunit C) AtpE	AtpE	1				1	M
154686126	malonyl-CoA-[acyl-carrier protein] transacylase BaeE	BaeE	1				1	M
154686667	leucine dehydrogenase Bcd	Bcd	1				1	M
154688034	beta-glucosidase BglH	BglH	1				1	M
154686662	branched-chain alpha-keto acid dehydrogenase E2 subunit (lipoamide acyltransferase) BkdB	BkdB	1				1	M
154686249	bacillomycin D synthetase C (BmyC)	BmyC	1				1	M
154686252	putative malonyl-CoA transacylase BmyD	BmyD	1				1	M
154686432	conserved hypothetical protein YphP	BrxA	1				1	M
154686031	two-component ATP-dependent protease (N-terminalserine protease) ClpQ	ClpQ	1				1	M
154685863	peptide deformylase 2 (PDF 2) DefB	DefB	1				1	M
154688047	deoxyribose-phosphate aldolase DeoC	DeoC	1				1	M
154686374	purine nucleoside phosphorylase II (PNP II) DeoD	DeoD	1				1	M
154686636	acyl-CoA synthetase DifB	DfnB	1				1	M
154686635	beta-ketoacyl-acyl carrier protein reductase DifC	DfnC	1				1	M
154686629	modular polyketide synthase of type I DifI	DfnI	1				1	M
154687030	primosomal protein DnaI	DnaI	1				1	M
154686806	heat-shock protein DnaJ	DnaJ	1				1	M
154686691	1-deoxy-D-xylulose-5-phosphate synthase Dxs...	Dxs	1				1	M
154686709	elongation factor P (Efp)	Efp	1				1	M
154686789	GTP-binding protein Era	Era	1				1	M
154686006	malonyl CoA-acyl carrier protein transacylase FabD	FabD	1				1	M
154685328	enoyl-acyl carrier protein reductase FabL	FabL	1				1	M
154687756	putative (3R)-hydroxymyristoyl-[acyl carrier protein] dehydratase FabZ	FabZ	1				1	M
154686988	putative enoyl-CoA hydratase YsiB	FadB	1				1	M
154686279	fengycin synthetase FenA	FenA	1				1	M
154686275	fengycin synthetase FenE	FenE	1				1	M
154686014	signal recognition particle-like (SRP) componentFfh	FFh	1				1	M
154685989	methionyl-tRNA formyltransferase Fmt	Fmt	1				1	M
154685846	fructose 1-phosphate kinase FruK	FruK	1				1	M
154684678	putative 4-aminobutyrate aminotransferase GabT1	GabT1	1				1	M
154685648	galactokinase GalK1	GalK1	1				1	M
154688206	glucose inhibited division protein A (GidA)	GidA	1				1	M
154685292	phosphotransferase system (PTS) maltose-specificenzyme IICB component GlvC	GlvC	1				1	M
154684680	putative Zinc-binding dehydrogenase GutB1	GutB1	1				1	M
154684525	DNA gyrase subunit A (GyrA)	GyrA	1				1	M
154685469	uroporphyrinogen III decarboxylase HemE	HemE	1				1	M
154685470	ferrochelatase HemH	HemH	1				1	M
154686948	glutamate-1-semialdehyde 2,1-aminotransferase HemL	HemL	1				1	M
154686522	menaquinone biosynthesis methyltransferase MenH	HepT	1				1	M
154685467	hypothetical protein YhgC	HmoB	1				1	M
154688076	inositol utilization protein B (IolB)	IolB	1				1	M
154688075	inositol utilization protein C (IolC)	IolC	1				1	M
154688071	myo-inositol 2-dehydrogenase IolG	IolG	1				1	M
154688069	inositol utilization protein I (IolI)	IolI	1				1	M
154685650	phosphotransferase system cellobiose-specific component LacF	LacF	1				1	M
154685651	putative 6-phospho-beta-galactosidase LacG	LacG	1				1	M
154684603	modulation of CtsR repressionprotein McsB	McsB	1				1	M
154686437	homoserine O-succinyltransferase MetA	MetA	1				1	M
154684557	methionyl-tRNA synthetase MetS	MetS	1				1	M
154685868	polyketide synthase of type I MlnC	MlnC	1				1	M
154685874	putative penicillin binding protein MlnI	MlnI	1				1	M
154686526	DNA-binding protein II HupA	MtrA	1				1	M
154684819	assimilatory nitrite reductase (subunit) NasE	NasE	1				1	M
154687174	mcbC-like_oxidoreductase NrsB	NrsB	1				1	M
154686488	aspartate 1-decarboxylase precursor PanD	PanD	1				1	M
154687528	phosphoglyceromutase Pgm2...	Pgm2	1				1	M
154684762	phosphodiesterase/alkaline phosphatase PhoD	PhoD	1				1	M
154685113	phage shock protein A homolog like protein PspA	PsPA	1				1	M
154686668	putative phosphate butyryltransferase Ptb	Ptb	1				1	M
154685905	pyruvate carboxylase PycA	PycA	1				1	M
154685972	orotate phosphoribosyltransferase PyrE	PyrE	1				1	M
154685963	pyrimidine operon transcriptional attenuator anduracil phosphoribosyltransferase PyrR	PyrR	1				1	M
154686502	menaquinol-cytochrome c oxidoreductase (cytochrome b/c subunit) QcrC	QcrC	1				1	M
154687757	response regulator aspartate phosphatase D (RapD)	RapD	1				1	M
154687822	50S ribosomal protein L31 RpmE	RpmE	1				1	M
154687831	DNA-directed RNA polymerase delta subunit RpoE	RpoE	1				1	M
154686801	ribosomal protein S21 RpsU	RpsU	1				1	M
154688194	single-strand DNA-binding protein (Helix-destabilizing protein) Ssb	SSbA	1				1	M
154685166	swarming motility protein SwrC	SwrC	1				1	M
154686116	L-threonine 3-dehydrogenase Tdh	Tdh	1				1	M
154687107	tyrosyl-tRNA synthetase TyrS	TyrS	1				1	M
154684567	conserved hypothetical protein YabJ	YabJ	1				1	M
154684978	conserved hypothetical protein YdcI	YdcI	1				1	M
154685664	conserved hypothetical protein YjjA	YjjA	1				1	M
154685929	conserved hypothetical protein YlbP	YlbP	1				1	M
154685957	conserved hypothetical protein YlmH	YlmH	1				1	M
154685986	putative pantothenate metabolism flavoprotein YloI	YloI	1				1	M
154685933	conserved hypothetical protein YlxA	YlxA	1				1	M
154686192	conserved hypothetical protein YobO	YobO	1				1	M
154686413	hypothetical protein [Bacteriophage SPBc2] YokK	YokK	1				1	M
154686744	conserved hypothetical protein YqgV	YqgV	1				1	M
154686652	conserved hypothetical protein YqjE	YqjE	1				1	M
154686911	conserved hypothetical protein YrbF	YrbF	1				1	M
154687311	putative leucyl aminopeptidase YuiE	YuiE	1				1	M
154687347	conserved hypothetical protein YunD	YunD	1				1	M
154687376	conserved hypothetical protein YurU	YurU	1				1	M
154687328	conserved hypothetical protein YutM	YutM	1				1	M
154687276	conserved hypothetical protein YuxO	YuxO	1				1	M
154687516	conserved hypothetical protein YvbK	YvbK	1				1	M
154687848	conserved hypothetical protein YwiB	YwiB	1				1	M
154687832	conserved hypothetical protein YwjF	YwjF	1				1	M
