# Supplementary material for: Malonylome of the plant growth promoting rhizobacterium with potent biocontrol activity, Bacillus amyloliquefaciens FZB42
Source: Data Brief. 2016 Dec 21;10:548–50. doi: 10.1016/j.dib.2016.12.029 (PMC5219606; doi:10.1016/j.dib.2016.12.029)
Supplement: Supplementary file 7 — Supplementary material [file mmc7.xlsx]

## Sheet: sTable 6
GI number	Gene name	Position	Sequence windows of FZB42	Species with conserved malonylated site	Homologous Protein ID	Gene name	Position	Sequence windows in other species
154684527	guaB	399	RGMGSVAAMEK(ma)GSKDRYFQEE	Homo sapiens	P12268	IMPDH2 IMPD2	422	RGMGSLDAMDK(ma)HLSSQNRYFS
154684527	guaB	411	SKDRYFQEENK(ma)KFVPEGIEGR	Homo sapiens	P12268	IMPDH2 IMPD2	436	SQNRYFSEADK(ma)IKVAQGVSGA
154684588	ftsH	468	LPREDRYFQTK(ma)PELLDKIVGL	Homo sapiens	Q9UQ90	SPG7 CAR CMAR PGN	619	MLPRDQHLFTK(ma)EQLFERMCMA
154684630	fusA	136	YGVPRVVFVNK(ma)MDKIGADFLY	E.coil	P0A6M8	fusA far fus b3340 JW3302	143	YKVPRIAFVNK(ma)MDRMGANFLK
154684630	fusA	136	YGVPRVVFVNK(ma)MDKIGADFLY	S.erythraea	A4FPM8	fusA SACE_6839	138	YEVPRICFVNK(ma)MDKLGADFYY
154684631	tufA	239	ATGRVERGQVK(ma)VGDEVEIIGL	Homo sapiens	P68104	EEF1A1 EEF1A EF1A LENG7	273	PVGRVETGVLK(ma)PGMVVTFAPV
154684631	tufA	239	ATGRVERGQVK(ma)VGDEVEIIGL	Mus musculus	P10126	Eef1a1 Eef1a	273	PVGRVETGVLK(ma)PGMVVTFAPV
154684631	tufA	266	TTVTGVEMFRK(ma)LLDYAEAGDN	E.coil	P0CE47	tufA b3339 JW3301	264	STCTGVEMFRK(ma)LLDEGRAGEN
154684631	tufA	316	KFKAEVYVLSK(ma)EEGGRHTPFF	Homo sapiens	P49411	TUFM	361	KVEAQVYILSK(ma)EEGGRHKPFV
154684631	tufA	316	KFKAEVYVLSK(ma)EEGGRHTPFF	E.coil	P0CE47	tufA b3339 JW3301	314	KFESEVYILSK(ma)DEGGRHTPFF
154684640	rpsC	210	WIYRGEVLPTK(ma)KKTEEGGK	E.coil	P0A7V3	rpsC b3314 JW3276	225	EQPEKPAAQPK(ma)KQQRKGRK
154685102	groES	38	DSAKEKPQEGK(ma)IVAAGSGRVL	S.erythraea	A4FPA6	groS groES SACE_6715	40	DTAKEKPQEGK(ma)VLAVGPGRVD
154685102	groES	68	VKEGDRIIFSK(ma)YAGTEVKYEG	S.erythraea	A4FPA6	groS groES SACE_6715	70	VKEGDVVIYSK(ma)YGGTEVKYNG
154685103	groEL	275	LRGTFNAVAVK(ma)APGFGDRRKA	Homo sapiens	P10809	HSPD1 HSP60	301	LKVGLQVVAVK(ma)APGFGDNRKN
154685103	groEL	275	LRGTFNAVAVK(ma)APGFGDRRKA	E.coil	P0A6F5	groL groEL mopA b4143 JW4103	277	MRGIVKVAAVK(ma)APGFGDRRKA
154685103	groEL	275	LRGTFNAVAVK(ma)APGFGDRRKA	S.erythraea	A4F749	groL1 groEL1 SACE_0527	275	IRGTFKSVAVK(ma)APGFGDRRKA
154685103	groEL	325	LGRASKVVVTK(ma)ENTTIVEGAG	Homo sapiens	P10809	HSPD1 HSP60	352	LGKVGEVIVTK(ma)DDAMLLKGKG
154685335	ygaF	113	DVWKLKKNFGK(ma)EYMGIERSTF	E.coil	P0AE52	bcp b2480 JW2465	114	GVWGEKSFMGK(ma)TYDGIHRISF
154685877	pdhC	257	TNLVAHRKQFK(ma)QVAADQGIKL	Homo sapiens	P11182	DBT BCATE2	295	TELVKLREELK(ma)PIAFARGIKL
154685878	pdhD	34	AAIRAAQLGQK(ma)VTVVEKATLG	Homo sapiens	P09622	DLD GCSL LAD PHE3	66	AAIKAAQLGFK(ma)TVCIEKNETL
154685878	pdhD	108	KLTGGVAGLLK(ma)GNKVDVIKGE	Homo sapiens	P09622	DLD GCSL LAD PHE3	143	ALTGGIAHLFK(ma)QNKVVHVNGY
154685878	pdhD	108	KLTGGVAGLLK(ma)GNKVDVIKGE	E.coil	P0A9P0	lpdA lpd b0116 JW0112	106	QLTGGLAGMAK(ma)GRKVKVVNGL
154686006	fabD	286	GPGKVLSGLVK(ma)KVNRRLKTIA	Homo sapiens	Q8IVS2	MCAT MT	359	GPGRQLGAILK(ma)SCNMQAWKSY
154686006	fabD	286	GPGKVLSGLVK(ma)KVNRRLKTIA	E.coil	P0AAI9	fabD tfpA b1092 JW1078	286	GPGKVLTGLTK(ma)RIVDTLTASA
154686025	sucC	227	NFDSNALYRQK(ma)DIMEYRDLDE	Homo sapiens	Q96I99	SUCLG2	271	NFDDNAEFRQK(ma)DIFAMDDKSE
154686026	sucD	7	----MSVFINK(ma)DTRVIVQGIT	E.coil	P0AGE9	sucD b0729 JW0718	7	----MSILIDK(ma)NTKVICQGFT
154686067	tsf	9	--MAITAQQVK(ma)ELRQKTGAGM	S.erythraea	A4FMD6	tsf SACE_6037	10	-MANYSAADVK(ma)RLRELTGAGM
154686067	tsf	24	KTGAGMMDCKK(ma)ALTETDGDMD	S.erythraea	A4FMD6	tsf SACE_6037	25	LTGAGMMDCKK(ma)ALEATEGDFD
154686086	pnpA	263	DLLSAIQVHEK(ma)HAREDAINEV	Homo sapiens	Q8TCS8	PNPT1 PNPASE	306	YAVFTDYEHDK(ma)VSRDEAVNKI
154686159	glnA	361	LAAGLDGIKNK(ma)LEAPAPIDRN	S.erythraea	A4FA67	glnA-1 SACE_1623	390	LMAGLDGIKNK(ma)MEPAEPIDKD
154686338	dhaS	10	-MSSLTMQITK(ma)RLETFLQGTK	Mus musculus	Q8R0Y6	Aldh1l1 Fthfd	290	FGNDDRMLLVK(ma)NIQLEDGKMM
154686338	dhaS	357	QHERVLSYIEK(ma)GKAEGAKAVA	Mus musculus	Q8BH00	Aldh8a1 Raldh4	344	HLEKVRSYVLK(ma)AQTEGARILC
154686483	asnS	30	AWVANKRSSGK(ma)IAFLQLRDGT	Homo sapiens	P14868	DARS PIG40	74	ARVHTSRAKGK(ma)QCFLVLRQQQ
154686483	asnS	30	AWVANKRSSGK(ma)IAFLQLRDGT	Mus musculus	Q922B2	Dars	74	ARVHTSRAKGK(ma)QCFLVLRQQQ
154686542	gudB	27	VLKSTQTVIHK(ma)ALEKLGYPEE	Mus musculus	P26443	Glud1 Glud	84	FDRGASIVEDK(ma)LVEDLKTRES
154686553	serA	51	FDALLVRSATK(ma)VTEELFKKMT	Homo sapiens	O43175	PHGDH PGDH3	58	CEGLIVRSATK(ma)VTADVINAAE
154686648	gndA	38	SVSVYNRSSSK(ma)TEEFLEEAKG	Homo sapiens	P52209	PGD PGDH	38	VVCAFNRTVSK(ma)VDDFLANEAK
154686648	gndA	38	SVSVYNRSSSK(ma)TEEFLEEAKG	E.coil	P00350	gnd b2029 JW2011	38	TVSIFNRSREK(ma)TEEVIAENPG
154686695	folD	9	--MTATIIDGK(ma)ETAKEKREQL	Homo sapiens	P11586	MTHFD1 MTHFC MTHFD	10	-MAPAEILNGK(ma)EISAQIRARL
154686695	folD	9	--MTATIIDGK(ma)ETAKEKREQL	Mus musculus	Q922D8	Mthfd1	10	-MAPAGILNGK(ma)LVSAQIRDRL
154686695	folD	9	--MTATIIDGK(ma)ETAKEKREQL	S.erythraea	A4FP42	folD2 SACE_6651	9	--MSATILDGK(ma)ATKNTIFEEL
154686695	folD	55	ASVSYVTGKKK(ma)AAETMGMKFK	Homo sapiens	P11586	MTHFD1 MTHFC MTHFD	58	DSNLYINVKLK(ma)AAEEIGIKAT
154686764	sodA	115	KSTFGSFDQFK(ma)EKFAAAAAGR	Homo sapiens	P04179	SOD2	132	KRDFGSFDKFK(ma)EKLTAASVGV
154686807	dnaK	498	EAEENADADAK(ma)RKEEIEVRNE	E.coil	P0A6Y8	dnaK groP grpF seg b0014 JW0013	528	DAEANAEADRK(ma)FEELVQTRNQ
154686984	trxA	54	QEMGDKLKIVK(ma)IDVDENQETA	E.coil	P0AA25	trxA fipA tsnC b3781 JW5856	58	DEYQGKLTVAK(ma)LNIDQNPGTA
154686988	fadB	252	EGIQAFLEKRK(ma)PQFGGRR	S.erythraea	A4FMV5	echA SACE_6207	254	MRSFIENGPGK(ma)AKFTGK
154687021	infC	97	PTIDEHDFNTK(ma)LRNAIKFLEK	E.coil	P0A707	infC fit srjA b1718 JW5829	110	PGTDEGDYQVK(ma)LRSLIRFLEE
154687044	mdh	204	GGIPLETLIPK(ma)DRLDAIVERT	Mus musculus	G5E8N5	Ldha mCG_19938	253	LNPELGTDADK(ma)EQWKEVHKQV
154687044	mdh	204	GGIPLETLIPK(ma)DRLDAIVERT	Mus musculus	P06151	Ldha Ldh-1 Ldh1	224	LNPELGTDADK(ma)EQWKEVHKQV
154687045	icd	226	VTLVHKGNIMK(ma)FTEGAFKNWG	E.coil	P08200	icd icdA icdE b1136 JW1122	235	VTLVHKGNIMK(ma)FTEGAFKDWG
154687046	citZ	261	KVMGFGHRVYK(ma)HGDPRAKHLK	E.coil	P0ABH7	gltA gluT icdB b0720 JW0710	310	RLMGFGHRVYK(ma)NYDPRATVMR
154687185	metK	76	DIPKTVRETIK(ma)EIGYTRAKYG	Mus musculus	Q91X83	Mat1a	89	DYQRVVRDTIK(ma)HIGYDDSAKG
154687299	ald	74	VWDAEMVMKVK(ma)EPLAEEYAYF	S.erythraea	A4FNC5	ald SACE_6380	75	WAEGQLVLKVK(ma)EPIAEEYPRL
154687311	yuiE	275	FDTGGYSIKPK(ma)TGIVGMKSDM	Homo sapiens	Q8NDH3	NPEPL1 KIAA1974	274	YDTGGLSIKGK(ma)TTMPGMKRDC
154687392	fadA	208	EVGDDHKPRKK(ma)QFTFSQDEGV	Mus musculus	H3BJZ9	Acaa1a	205	TTVLDDKGDKK(ma)TITVSQDEGV
154687392	fadA	208	EVGDDHKPRKK(ma)QFTFSQDEGV	Mus musculus	H3BKL5	Acaa1a	238	TTVLDDKGDKK(ma)TITVSQDEGV
154687392	fadA	208	EVGDDHKPRKK(ma)QFTFSQDEGV	Mus musculus	Q8VCH0	Acaa1b Acaa1	238	TTVLNDKGDKK(ma)TITVSQDEGV
154687392	fadA	208	EVGDDHKPRKK(ma)QFTFSQDEGV	Mus musculus	Q921H8	Acaa1a Acaa1	238	TTVLDDKGDKK(ma)TITVSQDEGV
154687392	fadA	236	VLAKLRPAFSK(ma)TGTVTAGNSS	Homo sapiens	P09110	ACAA1 ACAA PTHIO	266	GLAKLKPAFKK(ma)DGSTTAGNSS
154687392	fadA	236	VLAKLRPAFSK(ma)TGTVTAGNSS	Homo sapiens	P24752	ACAT1 ACAT MAT	273	KVPKLKTVFQK(ma)ENGTVTAANA
154687392	fadA	236	VLAKLRPAFSK(ma)TGTVTAGNSS	Homo sapiens	P42765	ACAA2	241	QLQKLPPVFKK(ma)DGTVTAGNAS
154687392	fadA	236	VLAKLRPAFSK(ma)TGTVTAGNSS	Mus musculus	Q8BWT1	Acaa2	241	QLQKLPSVFKK(ma)DGTVTAGNAS
154687392	fadA	236	VLAKLRPAFSK(ma)TGTVTAGNSS	Mus musculus	Q8QZT1	Acat1	270	KVPKLKTVFQK(ma)ENGTITAANA
154687458	yvgN	263	EEMEKISALNK(ma)DERVGPNPDE	Mus musculus	P70694	Akr1c6 Hsd17b5	301	EDMKVLDDLNK(ma)NIRYISGSSF
154687527	eno	255	SSEFYNKEDGK(ma)YHLSGEGVVK	Homo sapiens	P06733	ENO1 ENO1L1 MBPB1 MPB1	256	VAASEFFRSGK(ma)YDLDFKSPDD
154687527	eno	255	SSEFYNKEDGK(ma)YHLSGEGVVK	Mus musculus	P17182	Eno1 Eno-1	256	VAASEFYRSGK(ma)YDLDFKSPDD
154687530	pgk	27	FCRVDFNVPMK(ma)DGEVTDDTRI	Homo sapiens	P00558	PGK1 PGKA MIG10 OK/SW-cl.110	30	VMRVDFNVPMK(ma)NNQITNNQRI
154687530	pgk	27	FCRVDFNVPMK(ma)DGEVTDDTRI	Mus musculus	P09041	Pgk2 Pgk-2	30	IMRVDFNVPMK(ma)NNQITNNQRI
154687530	pgk	27	FCRVDFNVPMK(ma)DGEVTDDTRI	Mus musculus	P09411	Pgk1 Pgk-1	30	VMRVDFNVPMK(ma)NNQITNNQRI
154687530	pgk	125	ENVRFYPGEEK(ma)NDPELAKAFA	Homo sapiens	P00558	PGK1 PGKA MIG10 OK/SW-cl.110	141	KGKDASGNKVK(ma)AEPAKIEAFR
154687530	pgk	125	ENVRFYPGEEK(ma)NDPELAKAFA	S.erythraea	A4FBM5	pgk SACE_2144	127	NVRFDARETSK(ma)DDAERGALAD
154687530	pgk	201	AIIGGAKVKDK(ma)IGVIESLLDK	Homo sapiens	P00558	PGK1 PGKA MIG10 OK/SW-cl.110	220	AILGGAKVADK(ma)IQLINNMLDK
154687530	pgk	201	AIIGGAKVKDK(ma)IGVIESLLDK	E.coil	P0A799	pgk b2926 JW2893	197	AIVGGSKVSTK(ma)LTVLDSLSKI
154687531	gapA	70	VDGSNLVVNGK(ma)TIEVSAERDP	Mus musculus	D3Z0Z9	0	72	AENGKLVINGK(ma)PITIFQERDC
154687531	gapA	70	VDGSNLVVNGK(ma)TIEVSAERDP	Mus musculus	P16858	Gapdh Gapd	70	AENGKLVINGK(ma)PITIFQERDP
154687796	atpD	431	TGQKGSYVPVK(ma)ETVRGFKEIL	Homo sapiens	P06576	ATP5B ATPMB ATPSB	485	TGHMGKLVPLK(ma)ETIKGFQQIL
154687798	atpA	373	VSRVGGSAQIK(ma)AMKKVAGTLR	E.coil	P0ABB0	atpA papA uncA b3734 JW3712	384	VSRVGGAAQTK(ma)IMKKLSGGIR
154687798	atpA	377	GGSAQIKAMKK(ma)VAGTLRLDLA	S.erythraea	A4FN29	atpA SACE_6282	388	GGSAQINAIRK(ma)VTGSLKIDLA
154687805	glyA	58	TNKYAEGYPGK(ma)RYYGGCEHVD	Homo sapiens	P34897	SHMT2	103	NNKYSEGYPGK(ma)RYYGGAEVVD
154687805	glyA	58	TNKYAEGYPGK(ma)RYYGGCEHVD	E.coil	P0A825	glyA b2551 JW2535	62	TNKYAEGYPGK(ma)RYYGGCEYVD
154687805	glyA	58	TNKYAEGYPGK(ma)RYYGGCEHVD	S.erythraea	A4FLG2	glyA glyA2 SACE_5702	65	TNKYAEGYPGK(ma)RYYGGCEHVD
154687805	glyA	325	VDLRSLGLTGK(ma)VAEHVLDEIG	E.coil	P0A825	glyA b2551 JW2535	331	VDLVDKNLTGK(ma)EADAALGRAN
154687805	glyA	325	VDLRSLGLTGK(ma)VAEHVLDEIG	S.erythraea	A4FLG2	glyA glyA2 SACE_5702	338	VDLREAELDGK(ma)QAEDRLHEIG
154687897	rocA	72	EVIGSVSAAGK(ma)ELAEKAMQAA	Mus musculus	Q8CHT0	Aldh4a1	98	HKVAKFCYADK(ma)ALLNRAIDAA
154688095	ahpC	88	VHKGWHDSSEK(ma)IGKITYAMIG	Homo sapiens	P30048	PRDX3 AOP1	149	SHLAWINTPRK(ma)NGGLGHMNIA
154688095	ahpC	88	VHKGWHDSSEK(ma)IGKITYAMIG	Homo sapiens	Q06830	PRDX1 PAGA PAGB TDPX2	93	CHLAWVNTPKK(ma)QGGLGPMNIP
154688095	ahpC	88	VHKGWHDSSEK(ma)IGKITYAMIG	Mus musculus	B1AXW5	Prdx1	93	CHLAWINTPKK(ma)QGGLGPMNIP
154688095	ahpC	88	VHKGWHDSSEK(ma)IGKITYAMIG	Mus musculus	B1AXW6	Prdx1	93	CHLAWINTPKK(ma)QGGLGPMNIP
154688095	ahpC	88	VHKGWHDSSEK(ma)IGKITYAMIG	Mus musculus	P35700	Prdx1 Msp23 Paga Tdpx2	93	CHLAWINTPKK(ma)QGGLGPMNIP
